# Supplementary material for: Crystal structure of 1-{1-[2-(phenyl­selan­yl)phen­yl]-1H-1,2,3-triazol-4-yl}cyclo­hexan-1-ol
Source: Acta Crystallogr E Crystallogr Commun. 2015 Feb 25;71(Pt 3):o200–1. doi: 10.1107/S2056989015003242 (PMC4350684; doi:10.1107/S2056989015003242)
Supplement: Supplementary file 1 [file e-71-0o200-sup1.cif]

##############################################################################
#                                                                            #
# This CIF contains the data in a paper accepted for publication in          #
# Acta Crystallographica Section E. It conforms to the requirements of       #
# Notes for Authors for Acta Crystallographica Section E, and has been       #
# peer reviewed under the auspices of the IUCr Commission on Journals.       #
#                                                                            #
# Full details of the Crystallographic Information File format               #
# are given in the paper "The Crystallographic Information File (CIF):       #
# a New Standard Archive File for Crystallography" by S. R. Hall, F. H.      #
# Allen and I. D. Brown [Acta Cryst. (1991), A47, 655-685].                  #
#                                                                            #
# The current version of the core CIF dictionary is obtainable from          #
# ftp://ftp.iucr.org/pub/cif_core.dic.                                       #
#                                                                            #
# Software is freely available for graphical display of the structure(s)     #
# in this CIF. For information consult the CIF software page                 #
# http://www.iucr.org/resources/cif/software.                                #
#                                                                            #
# This file may be used for bona fide research purposes within the           #
# scientific community so long as proper attribution is given to the journal # 
# article from which it was obtained.                                        #
#                                                                            #
##############################################################################
data_I
_audit_creation_method     'SHELXL-2014/7'
_database_code_depnum_ccdc_archive     'CCDC 1049508'
_chemical_name_systematic
;
1-{1-[2-(Phenylselanyl)phenyl]-1<i>H</i>-1,2,3-triazol-4-yl}cyclohexan-1-ol
;
_chemical_name_common     ?
_chemical_formula_moiety     'C20 H21 N3 O Se'
_chemical_formula_sum     'C20 H21 N3 O Se'
_chemical_formula_iupac     'C20 H21 N3 O Se'
_chemical_formula_weight     398.36
_chemical_melting_point     ?
_shelx_space_group_comment
;
The symmetry employed for this shelxl refinement is uniquely defined
by the following loop, which should always be used as a source of
symmetry information in preference to the above space-group names.
They are only intended as comments.
;
_space_group_crystal_system     triclinic
_space_group_name_H-M_alt     'P -1'
_space_group_name_Hall     '-P 1'
loop_
    _space_group_symop_operation_xyz
    'x, y, z'
    '-x, -y, -z'
_cell_length_a     10.7480(4)
_cell_length_b     13.7497(6)
_cell_length_c     13.8849(5)
_cell_angle_alpha     112.432(4)
_cell_angle_beta     92.889(3)
_cell_angle_gamma     104.059(3)
_cell_volume     1816.28(13)
_cell_formula_units_Z     4
_cell_measurement_reflns_used     19807
_cell_measurement_theta_min     3.4856
_cell_measurement_theta_max     74.3257
_cell_measurement_temperature     100(2)
_exptl_crystal_description     prism
_exptl_crystal_colour     colourless
_exptl_crystal_size_max     0.200
_exptl_crystal_size_mid     0.100
_exptl_crystal_size_min     0.050
_exptl_crystal_density_diffrn     1.457
_exptl_crystal_density_meas     ?
_exptl_crystal_density_method     ?
_exptl_crystal_F_000     816
_exptl_absorpt_coefficient_mu     2.893
_exptl_absorpt_correction_type     multi-scan
_exptl_absorpt_process_details
;
(CrysAlis PRO; Agilent, 2011)
;
_shelx_estimated_absorpt_T_min     0.595
_shelx_estimated_absorpt_T_max     0.869
_exptl_absorpt_correction_T_min     0.88433
_exptl_absorpt_correction_T_max     1.00000
_diffrn_ambient_temperature     100(2)
_diffrn_radiation_type     CuK\a
_diffrn_radiation_wavelength     1.54184
_diffrn_measurement_device_type     'Agilent SuperNova CCD'
_diffrn_measurement_method     '\w scans'
_diffrn_detector_area_resol_mean     ?
_diffrn_reflns_number     26101
_diffrn_reflns_av_R_equivalents     0.0872
_diffrn_reflns_theta_min     3.488
_diffrn_reflns_theta_max     74.496
_diffrn_reflns_theta_full     67.684
_diffrn_measured_fraction_theta_max     0.981
_diffrn_measured_fraction_theta_full     1.000
_diffrn_reflns_limit_h_min     -13
_diffrn_reflns_limit_h_max     13
_diffrn_reflns_limit_k_min     -17
_diffrn_reflns_limit_k_max     17
_diffrn_reflns_limit_l_min     -17
_diffrn_reflns_limit_l_max     16
_refine_special_details     ?
_reflns_number_total     7291
_reflns_number_gt     7014
_reflns_threshold_expression     I>2\s(I)
_refine_ls_structure_factor_coef     Fsqd
_refine_ls_matrix_type     full
_refine_ls_R_factor_all     0.0405
_refine_ls_R_factor_gt     0.0390
_refine_ls_wR_factor_gt     0.1046
_refine_ls_wR_factor_ref     0.1065
_refine_ls_goodness_of_fit_ref     1.076
_refine_ls_restrained_S_all     1.076
_refine_ls_number_reflns     7291
_refine_ls_number_parameters     453
_refine_ls_number_restraints     0
_refine_ls_hydrogen_treatment     constr
_refine_ls_weighting_scheme     calc
_refine_ls_weighting_details
              'w=1/[\s^2^(Fo^2^)+(0.0551P)^2^+1.3888P] where P=(Fo^2^+2Fc^2^)/3'
_atom_sites_solution_hydrogens     geom
_atom_sites_solution_primary     ?
_atom_sites_solution_secondary     ?
_refine_ls_shift/su_max     0.000
_refine_ls_shift/su_mean     0.000
_refine_diff_density_max     1.064
_refine_diff_density_min     -1.110
_refine_ls_extinction_method     none
_refine_ls_extinction_coef     .
loop_
    _atom_type_symbol
    _atom_type_description
    _atom_type_scat_dispersion_real
    _atom_type_scat_dispersion_imag
    _atom_type_scat_source
    'C' 'C' 0.0181 0.0091
                         'International Tables Vol C Tables 4.2.6.8 and 6.1.1.4'
    'H' 'H' 0.0000 0.0000
                         'International Tables Vol C Tables 4.2.6.8 and 6.1.1.4'
    'N' 'N' 0.0311 0.0180
                         'International Tables Vol C Tables 4.2.6.8 and 6.1.1.4'
    'O' 'O' 0.0492 0.0322
                         'International Tables Vol C Tables 4.2.6.8 and 6.1.1.4'
    'Se' 'Se' -0.7943 1.1372
                         'International Tables Vol C Tables 4.2.6.8 and 6.1.1.4'
_computing_data_collection
;
CrysAlis PRO (Agilent, 2011)
;
_computing_cell_refinement
;
CrysAlis PRO (Agilent, 2011)
;
_computing_data_reduction
;
CrysAlis PRO (Agilent, 2011)
;
_computing_structure_solution
;
SIR2014 (Burla <i>et al.</i>,  2015)
;
_computing_structure_refinement
;
SHELXL2014 (Sheldrick, 2015)
;
_computing_molecular_graphics
;
ORTEP-3 for Windows (Farrugia, 2012), <i>QMOL</i> (Gans & Shalloway,
2001) and
DIAMOND (Brandenburg, 2006)
;
_computing_publication_material
;
<i>MarvinSketch</i> (ChemAxon, 2010) and publCIF (Westrip, 2010)
;
loop_
    _atom_site_type_symbol
    _atom_site_label
    _atom_site_fract_x
    _atom_site_fract_y
    _atom_site_fract_z
    _atom_site_U_iso_or_equiv
    _atom_site_adp_type
    _atom_site_calc_flag
    _atom_site_occupancy
    _atom_site_disorder_assembly
    _atom_site_disorder_group
    Se Se1 0.79205(2) 0.69748(2) 0.10496(2) 0.01986(9) Uani d 1 . .
    O O1 0.42441(13) 0.72340(12) 0.48557(12) 0.0183(3) Uani d 1 . .
    H H1O 0.3939 0.7718 0.4792 0.027 Uiso calc 1 . .
    N N1 0.64154(16) 0.81972(13) 0.27686(13) 0.0133(3) Uani d 1 . .
    N N2 0.75895(16) 0.82424(14) 0.32115(14) 0.0161(4) Uani d 1 . .
    N N3 0.74173(17) 0.80356(15) 0.40452(14) 0.0155(3) Uani d 1 . .
    C C1 0.56313(18) 0.76209(16) 0.50571(15) 0.0133(4) Uani d 1 . .
    C C2 0.6108(2) 0.86650(17) 0.60809(16) 0.0177(4) Uani d 1 . .
    H H2A 0.7062 0.8956 0.6162 0.021 Uiso calc 1 . .
    H H2B 0.5715 0.9228 0.6030 0.021 Uiso calc 1 . .
    C C3 0.5763(2) 0.84618(18) 0.70586(17) 0.0205(4) Uani d 1 . .
    H H3A 0.6154 0.9142 0.7700 0.025 Uiso calc 1 . .
    H H3B 0.4808 0.8272 0.7028 0.025 Uiso calc 1 . .
    C C4 0.6255(2) 0.75324(18) 0.71257(18) 0.0228(5) Uani d 1 . .
    H H4A 0.5977 0.7390 0.7740 0.027 Uiso calc 1 . .
    H H4B 0.7217 0.7753 0.7229 0.027 Uiso calc 1 . .
    C C5 0.5723(2) 0.64827(18) 0.61151(17) 0.0207(4) Uani d 1 . .
    H H5A 0.6074 0.5897 0.6163 0.025 Uiso calc 1 . .
    H H5B 0.4764 0.6231 0.6040 0.025 Uiso calc 1 . .
    C C6 0.6101(2) 0.66891(16) 0.51505(16) 0.0163(4) Uani d 1 . .
    H H6A 0.5722 0.6009 0.4506 0.020 Uiso calc 1 . .
    H H6B 0.7058 0.6876 0.5199 0.020 Uiso calc 1 . .
    C C7 0.61347(19) 0.78607(15) 0.41545(15) 0.0131(4) Uani d 1 . .
    C C8 0.54837(18) 0.79664(15) 0.33409(15) 0.0131(4) Uani d 1 . .
    H H8 0.4583 0.7895 0.3207 0.016 Uiso calc 1 . .
    C C9 0.62903(18) 0.84138(16) 0.18508(16) 0.0135(4) Uani d 1 . .
    C C10 0.69676(19) 0.79898(16) 0.10285(16) 0.0143(4) Uani d 1 . .
    C C11 0.6872(2) 0.82657(17) 0.01671(17) 0.0178(4) Uani d 1 . .
    H H11 0.7361 0.8019 -0.0382 0.021 Uiso calc 1 . .
    C C12 0.6071(2) 0.88957(17) 0.01020(17) 0.0189(4) Uani d 1 . .
    H H12 0.6005 0.9071 -0.0494 0.023 Uiso calc 1 . .
    C C13 0.5359(2) 0.92755(17) 0.09105(17) 0.0190(4) Uani d 1 . .
    H H13 0.4792 0.9692 0.0856 0.023 Uiso calc 1 . .
    C C14 0.5482(2) 0.90447(16) 0.17880(16) 0.0169(4) Uani d 1 . .
    H H14 0.5016 0.9316 0.2347 0.020 Uiso calc 1 . .
    C C15 0.7598(2) 0.61407(16) -0.04505(17) 0.0164(4) Uani d 1 . .
    C C16 0.8578(2) 0.62498(18) -0.10508(18) 0.0215(4) Uani d 1 . .
    H H16 0.9411 0.6749 -0.0721 0.026 Uiso calc 1 . .
    C C17 0.8337(3) 0.5628(2) -0.2132(2) 0.0277(5) Uani d 1 . .
    H H17 0.9011 0.5702 -0.2538 0.033 Uiso calc 1 . .
    C C18 0.7131(3) 0.49049(19) -0.26226(19) 0.0286(5) Uani d 1 . .
    H H18 0.6973 0.4479 -0.3363 0.034 Uiso calc 1 . .
    C C19 0.6151(2) 0.48054(18) -0.2025(2) 0.0290(6) Uani d 1 . .
    H H19 0.5314 0.4317 -0.2360 0.035 Uiso calc 1 . .
    C C20 0.6382(2) 0.54102(18) -0.09454(19) 0.0230(5) Uani d 1 . .
    H H20 0.5708 0.5327 -0.0541 0.028 Uiso calc 1 . .
    Se Se2 0.23728(2) 0.68144(2) 0.10894(2) 0.01583(8) Uani d 1 . .
    O O2 -0.02727(14) 0.86348(14) 0.56157(12) 0.0220(3) Uani d 1 . .
    H H2O -0.0859 0.8335 0.5085 0.033 Uiso calc 1 . .
    N N4 0.15650(16) 0.85609(13) 0.29668(13) 0.0135(3) Uani d 1 . .
    N N5 0.26503(16) 0.83739(15) 0.33016(14) 0.0169(4) Uani d 1 . .
    N N6 0.24879(17) 0.82511(15) 0.41776(15) 0.0172(4) Uani d 1 . .
    C C21 0.08158(19) 0.82042(17) 0.53679(16) 0.0155(4) Uani d 1 . .
    C C22 0.1860(2) 0.88455(17) 0.63518(16) 0.0171(4) Uani d 1 . .
    H H22A 0.2685 0.8672 0.6183 0.021 Uiso calc 1 . .
    H H22B 0.2007 0.9641 0.6550 0.021 Uiso calc 1 . .
    C C23 0.1488(2) 0.85807(18) 0.72899(17) 0.0204(4) Uani d 1 . .
    H H23A 0.2214 0.8980 0.7889 0.025 Uiso calc 1 . .
    H H23B 0.0720 0.8833 0.7514 0.025 Uiso calc 1 . .
    C C24 0.1178(2) 0.7356(2) 0.70098(19) 0.0267(5) Uani d 1 . .
    H H24A 0.0915 0.7205 0.7624 0.032 Uiso calc 1 . .
    H H24B 0.1963 0.7111 0.6835 0.032 Uiso calc 1 . .
    C C25 0.0081(3) 0.6720(2) 0.60657(18) 0.0300(6) Uani d 1 . .
    H H25A -0.0093 0.5923 0.5876 0.036 Uiso calc 1 . .
    H H25B -0.0722 0.6926 0.6259 0.036 Uiso calc 1 . .
    C C26 0.0444(2) 0.69690(18) 0.51152(17) 0.0233(5) Uani d 1 . .
    H H26A -0.0301 0.6583 0.4531 0.028 Uiso calc 1 . .
    H H26B 0.1184 0.6682 0.4873 0.028 Uiso calc 1 . .
    C C27 0.13023(19) 0.83756(16) 0.44306(15) 0.0142(4) Uani d 1 . .
    C C28 0.07058(19) 0.85768(16) 0.36567(15) 0.0146(4) Uani d 1 . .
    H H28 -0.0123 0.8700 0.3612 0.017 Uiso calc 1 . .
    C C29 0.14779(18) 0.87469(16) 0.20299(16) 0.0137(4) Uani d 1 . .
    C C30 0.18517(18) 0.80731(16) 0.11135(16) 0.0140(4) Uani d 1 . .
    C C31 0.18131(19) 0.83302(17) 0.02395(17) 0.0165(4) Uani d 1 . .
    H H31 0.2096 0.7903 -0.0379 0.020 Uiso calc 1 . .
    C C32 0.1367(2) 0.92036(17) 0.02572(17) 0.0177(4) Uani d 1 . .
    H H32 0.1346 0.9369 -0.0347 0.021 Uiso calc 1 . .
    C C33 0.0950(2) 0.98361(17) 0.11573(17) 0.0185(4) Uani d 1 . .
    H H33 0.0626 1.0421 0.1161 0.022 Uiso calc 1 . .
    C C34 0.10072(19) 0.96140(17) 0.20476(16) 0.0163(4) Uani d 1 . .
    H H34 0.0729 1.0047 0.2665 0.020 Uiso calc 1 . .
    C C35 0.2304(2) 0.60755(16) -0.04120(17) 0.0161(4) Uani d 1 . .
    C C36 0.3411(2) 0.62954(18) -0.08591(19) 0.0230(5) Uani d 1 . .
    H H36 0.4187 0.6821 -0.0428 0.028 Uiso calc 1 . .
    C C37 0.3381(2) 0.5748(2) -0.19308(19) 0.0251(5) Uani d 1 . .
    H H37 0.4135 0.5906 -0.2235 0.030 Uiso calc 1 . .
    C C38 0.2256(2) 0.49665(19) -0.25669(18) 0.0241(5) Uani d 1 . .
    H H38 0.2239 0.4594 -0.3303 0.029 Uiso calc 1 . .
    C C39 0.1154(2) 0.47333(18) -0.21178(18) 0.0223(5) Uani d 1 . .
    H H39 0.0386 0.4195 -0.2548 0.027 Uiso calc 1 . .
    C C40 0.1176(2) 0.52865(17) -0.10406(17) 0.0181(4) Uani d 1 . .
    H H40 0.0423 0.5126 -0.0735 0.022 Uiso calc 1 . .
loop_
    _atom_site_aniso_label
    _atom_site_aniso_U_11
    _atom_site_aniso_U_22
    _atom_site_aniso_U_33
    _atom_site_aniso_U_12
    _atom_site_aniso_U_13
    _atom_site_aniso_U_23
    Se1 0.02619(14) 0.02673(14) 0.01324(14) 0.01777(10) 0.00654(10) 0.00845(10)
    O1 0.0129(7) 0.0239(7) 0.0216(8) 0.0041(6) 0.0051(6) 0.0134(6)
    N1 0.0133(8) 0.0166(8) 0.0119(8) 0.0052(6) 0.0047(6) 0.0069(6)
    N2 0.0119(8) 0.0250(9) 0.0134(9) 0.0061(7) 0.0033(6) 0.0092(7)
    N3 0.0154(8) 0.0227(8) 0.0124(8) 0.0073(7) 0.0060(7) 0.0099(7)
    C1 0.0118(9) 0.0176(9) 0.0112(9) 0.0034(7) 0.0028(7) 0.0070(8)
    C2 0.0222(10) 0.0174(9) 0.0135(10) 0.0061(8) 0.0079(8) 0.0056(8)
    C3 0.0247(10) 0.0231(10) 0.0137(10) 0.0074(8) 0.0067(8) 0.0067(8)
    C4 0.0268(11) 0.0272(11) 0.0161(11) 0.0057(9) 0.0043(9) 0.0116(9)
    C5 0.0261(11) 0.0217(10) 0.0180(11) 0.0060(8) 0.0039(9) 0.0125(9)
    C6 0.0203(10) 0.0167(9) 0.0146(10) 0.0072(8) 0.0049(8) 0.0077(8)
    C7 0.0141(9) 0.0132(8) 0.0115(9) 0.0044(7) 0.0042(7) 0.0040(7)
    C8 0.0125(8) 0.0167(9) 0.0120(9) 0.0044(7) 0.0040(7) 0.0075(7)
    C9 0.0137(9) 0.0145(8) 0.0137(10) 0.0034(7) 0.0046(7) 0.0072(7)
    C10 0.0154(9) 0.0147(9) 0.0154(10) 0.0056(7) 0.0062(8) 0.0078(7)
    C11 0.0217(10) 0.0199(10) 0.0150(10) 0.0080(8) 0.0099(8) 0.0083(8)
    C12 0.0266(11) 0.0186(9) 0.0142(10) 0.0065(8) 0.0053(8) 0.0091(8)
    C13 0.0240(10) 0.0193(9) 0.0201(11) 0.0121(8) 0.0066(9) 0.0109(8)
    C14 0.0195(10) 0.0189(9) 0.0152(10) 0.0077(8) 0.0070(8) 0.0083(8)
    C15 0.0202(10) 0.0164(9) 0.0163(10) 0.0087(8) 0.0047(8) 0.0082(8)
    C16 0.0198(10) 0.0245(10) 0.0198(11) 0.0067(8) 0.0079(9) 0.0078(9)
    C17 0.0369(13) 0.0317(12) 0.0225(12) 0.0165(10) 0.0149(10) 0.0142(10)
    C18 0.0481(15) 0.0245(11) 0.0135(11) 0.0198(11) -0.0015(10) 0.0030(9)
    C19 0.0266(12) 0.0167(10) 0.0354(14) 0.0042(9) -0.0078(10) 0.0046(10)
    C20 0.0185(10) 0.0212(10) 0.0304(13) 0.0056(8) 0.0072(9) 0.0114(9)
    Se2 0.02069(13) 0.01657(13) 0.01253(14) 0.00764(9) 0.00494(9) 0.00664(9)
    O2 0.0158(7) 0.0399(9) 0.0138(7) 0.0139(6) 0.0063(6) 0.0106(6)
    N4 0.0128(7) 0.0188(8) 0.0128(8) 0.0072(6) 0.0065(6) 0.0082(7)
    N5 0.0136(8) 0.0296(9) 0.0116(8) 0.0088(7) 0.0044(7) 0.0108(7)
    N6 0.0157(8) 0.0265(9) 0.0144(9) 0.0100(7) 0.0071(7) 0.0107(7)
    C21 0.0138(9) 0.0221(10) 0.0121(9) 0.0062(8) 0.0054(7) 0.0075(8)
    C22 0.0174(9) 0.0208(10) 0.0131(10) 0.0049(8) 0.0049(8) 0.0068(8)
    C23 0.0222(10) 0.0280(11) 0.0116(10) 0.0085(9) 0.0040(8) 0.0077(8)
    C24 0.0339(13) 0.0313(12) 0.0201(12) 0.0079(10) 0.0066(10) 0.0167(10)
    C25 0.0413(14) 0.0263(11) 0.0189(12) -0.0009(10) 0.0073(11) 0.0117(9)
    C26 0.0294(11) 0.0206(10) 0.0144(10) -0.0005(9) 0.0036(9) 0.0058(8)
    C27 0.0148(9) 0.0177(9) 0.0112(9) 0.0055(7) 0.0055(7) 0.0060(7)
    C28 0.0136(9) 0.0219(9) 0.0115(9) 0.0068(7) 0.0069(7) 0.0088(8)
    C29 0.0101(8) 0.0186(9) 0.0138(10) 0.0033(7) 0.0047(7) 0.0080(8)
    C30 0.0109(8) 0.0159(9) 0.0139(10) 0.0022(7) 0.0029(7) 0.0058(8)
    C31 0.0158(9) 0.0208(10) 0.0143(10) 0.0048(8) 0.0065(8) 0.0085(8)
    C32 0.0181(10) 0.0236(10) 0.0148(10) 0.0056(8) 0.0047(8) 0.0114(8)
    C33 0.0200(10) 0.0240(10) 0.0176(10) 0.0112(8) 0.0054(8) 0.0115(8)
    C34 0.0160(9) 0.0203(9) 0.0146(10) 0.0080(8) 0.0054(8) 0.0070(8)
    C35 0.0199(10) 0.0151(9) 0.0151(10) 0.0072(8) 0.0058(8) 0.0065(8)
    C36 0.0206(10) 0.0231(10) 0.0240(12) 0.0057(8) 0.0096(9) 0.0078(9)
    C37 0.0221(11) 0.0336(12) 0.0230(12) 0.0103(9) 0.0127(9) 0.0123(10)
    C38 0.0309(12) 0.0294(11) 0.0133(10) 0.0136(10) 0.0085(9) 0.0063(9)
    C39 0.0242(11) 0.0222(10) 0.0184(11) 0.0066(9) 0.0037(9) 0.0061(9)
    C40 0.0180(10) 0.0199(10) 0.0166(10) 0.0046(8) 0.0046(8) 0.0080(8)
_geom_special_details
;
All e.s.d.'s (except the e.s.d. in the dihedral angle between two l.s. planes)
are estimated using the full covariance matrix. The cell e.s.d.'s are taken
into account individually in the estimation of e.s.d.'s in distances, angles
and torsion angles; correlations between e.s.d.'s in cell parameters are only
used when they are defined by crystal symmetry. An approximate (isotropic)
treatment of cell e.s.d.'s is used for estimating e.s.d.'s involving l.s.
planes.
;
loop_
    _geom_bond_atom_site_label_1
    _geom_bond_atom_site_label_2
    _geom_bond_site_symmetry_2
    _geom_bond_distance
    _geom_bond_publ_flag
    Se1 C15 . 1.920(2) ?
    Se1 C10 . 1.929(2) ?
    O1 C1 . 1.429(2) ?
    O1 H1O . 0.8400 ?
    N1 N2 . 1.352(2) ?
    N1 C8 . 1.361(2) ?
    N1 C9 . 1.422(3) ?
    N2 N3 . 1.305(3) ?
    N3 C7 . 1.367(3) ?
    C1 C7 . 1.506(3) ?
    C1 C6 . 1.532(3) ?
    C1 C2 . 1.535(3) ?
    C2 C3 . 1.532(3) ?
    C2 H2A . 0.9900 ?
    C2 H2B . 0.9900 ?
    C3 C4 . 1.528(3) ?
    C3 H3A . 0.9900 ?
    C3 H3B . 0.9900 ?
    C4 C5 . 1.534(3) ?
    C4 H4A . 0.9900 ?
    C4 H4B . 0.9900 ?
    C5 C6 . 1.526(3) ?
    C5 H5A . 0.9900 ?
    C5 H5B . 0.9900 ?
    C6 H6A . 0.9900 ?
    C6 H6B . 0.9900 ?
    C7 C8 . 1.372(3) ?
    C8 H8 . 0.9500 ?
    C9 C14 . 1.390(3) ?
    C9 C10 . 1.398(3) ?
    C10 C11 . 1.392(3) ?
    C11 C12 . 1.383(3) ?
    C11 H11 . 0.9500 ?
    C12 C13 . 1.397(3) ?
    C12 H12 . 0.9500 ?
    C13 C14 . 1.379(3) ?
    C13 H13 . 0.9500 ?
    C14 H14 . 0.9500 ?
    C15 C20 . 1.391(3) ?
    C15 C16 . 1.391(3) ?
    C16 C17 . 1.387(3) ?
    C16 H16 . 0.9500 ?
    C17 C18 . 1.379(4) ?
    C17 H17 . 0.9500 ?
    C18 C19 . 1.386(4) ?
    C18 H18 . 0.9500 ?
    C19 C20 . 1.382(4) ?
    C19 H19 . 0.9500 ?
    C20 H20 . 0.9500 ?
    Se2 C35 . 1.927(2) ?
    Se2 C30 . 1.934(2) ?
    O2 C21 . 1.435(2) ?
    O2 H2O . 0.8400 ?
    N4 N5 . 1.351(2) ?
    N4 C28 . 1.361(2) ?
    N4 C29 . 1.421(3) ?
    N5 N6 . 1.305(3) ?
    N6 C27 . 1.372(3) ?
    C21 C27 . 1.505(3) ?
    C21 C22 . 1.533(3) ?
    C21 C26 . 1.539(3) ?
    C22 C23 . 1.527(3) ?
    C22 H22A . 0.9900 ?
    C22 H22B . 0.9900 ?
    C23 C24 . 1.521(3) ?
    C23 H23A . 0.9900 ?
    C23 H23B . 0.9900 ?
    C24 C25 . 1.531(3) ?
    C24 H24A . 0.9900 ?
    C24 H24B . 0.9900 ?
    C25 C26 . 1.531(3) ?
    C25 H25A . 0.9900 ?
    C25 H25B . 0.9900 ?
    C26 H26A . 0.9900 ?
    C26 H26B . 0.9900 ?
    C27 C28 . 1.373(3) ?
    C28 H28 . 0.9500 ?
    C29 C34 . 1.396(3) ?
    C29 C30 . 1.404(3) ?
    C30 C31 . 1.389(3) ?
    C31 C32 . 1.390(3) ?
    C31 H31 . 0.9500 ?
    C32 C33 . 1.391(3) ?
    C32 H32 . 0.9500 ?
    C33 C34 . 1.384(3) ?
    C33 H33 . 0.9500 ?
    C34 H34 . 0.9500 ?
    C35 C36 . 1.392(3) ?
    C35 C40 . 1.393(3) ?
    C36 C37 . 1.382(3) ?
    C36 H36 . 0.9500 ?
    C37 C38 . 1.390(3) ?
    C37 H37 . 0.9500 ?
    C38 C39 . 1.391(3) ?
    C38 H38 . 0.9500 ?
    C39 C40 . 1.391(3) ?
    C39 H39 . 0.9500 ?
    C40 H40 . 0.9500 ?
loop_
    _geom_angle_atom_site_label_1
    _geom_angle_atom_site_label_2
    _geom_angle_atom_site_label_3
    _geom_angle_site_symmetry_1
    _geom_angle_site_symmetry_3
    _geom_angle
    _geom_angle_publ_flag
    C15 Se1 C10 . . 95.64(9) ?
    C1 O1 H1O . . 109.5 ?
    N2 N1 C8 . . 110.56(16) ?
    N2 N1 C9 . . 120.58(16) ?
    C8 N1 C9 . . 128.83(17) ?
    N3 N2 N1 . . 107.20(16) ?
    N2 N3 C7 . . 109.58(17) ?
    O1 C1 C7 . . 110.33(16) ?
    O1 C1 C6 . . 105.90(16) ?
    C7 C1 C6 . . 109.86(16) ?
    O1 C1 C2 . . 110.90(16) ?
    C7 C1 C2 . . 109.18(16) ?
    C6 C1 C2 . . 110.64(17) ?
    C3 C2 C1 . . 112.56(17) ?
    C3 C2 H2A . . 109.1 ?
    C1 C2 H2A . . 109.1 ?
    C3 C2 H2B . . 109.1 ?
    C1 C2 H2B . . 109.1 ?
    H2A C2 H2B . . 107.8 ?
    C4 C3 C2 . . 111.17(17) ?
    C4 C3 H3A . . 109.4 ?
    C2 C3 H3A . . 109.4 ?
    C4 C3 H3B . . 109.4 ?
    C2 C3 H3B . . 109.4 ?
    H3A C3 H3B . . 108.0 ?
    C3 C4 C5 . . 110.64(19) ?
    C3 C4 H4A . . 109.5 ?
    C5 C4 H4A . . 109.5 ?
    C3 C4 H4B . . 109.5 ?
    C5 C4 H4B . . 109.5 ?
    H4A C4 H4B . . 108.1 ?
    C6 C5 C4 . . 110.60(18) ?
    C6 C5 H5A . . 109.5 ?
    C4 C5 H5A . . 109.5 ?
    C6 C5 H5B . . 109.5 ?
    C4 C5 H5B . . 109.5 ?
    H5A C5 H5B . . 108.1 ?
    C5 C6 C1 . . 112.04(16) ?
    C5 C6 H6A . . 109.2 ?
    C1 C6 H6A . . 109.2 ?
    C5 C6 H6B . . 109.2 ?
    C1 C6 H6B . . 109.2 ?
    H6A C6 H6B . . 107.9 ?
    N3 C7 C8 . . 108.03(18) ?
    N3 C7 C1 . . 122.24(18) ?
    C8 C7 C1 . . 129.71(18) ?
    N1 C8 C7 . . 104.62(17) ?
    N1 C8 H8 . . 127.7 ?
    C7 C8 H8 . . 127.7 ?
    C14 C9 C10 . . 121.08(19) ?
    C14 C9 N1 . . 118.83(17) ?
    C10 C9 N1 . . 120.09(18) ?
    C11 C10 C9 . . 118.36(19) ?
    C11 C10 Se1 . . 120.90(15) ?
    C9 C10 Se1 . . 120.62(16) ?
    C12 C11 C10 . . 120.68(19) ?
    C12 C11 H11 . . 119.7 ?
    C10 C11 H11 . . 119.7 ?
    C11 C12 C13 . . 120.2(2) ?
    C11 C12 H12 . . 119.9 ?
    C13 C12 H12 . . 119.9 ?
    C14 C13 C12 . . 119.8(2) ?
    C14 C13 H13 . . 120.1 ?
    C12 C13 H13 . . 120.1 ?
    C13 C14 C9 . . 119.76(19) ?
    C13 C14 H14 . . 120.1 ?
    C9 C14 H14 . . 120.1 ?
    C20 C15 C16 . . 119.4(2) ?
    C20 C15 Se1 . . 120.11(16) ?
    C16 C15 Se1 . . 120.51(16) ?
    C17 C16 C15 . . 119.9(2) ?
    C17 C16 H16 . . 120.1 ?
    C15 C16 H16 . . 120.1 ?
    C18 C17 C16 . . 120.7(2) ?
    C18 C17 H17 . . 119.6 ?
    C16 C17 H17 . . 119.6 ?
    C17 C18 C19 . . 119.3(2) ?
    C17 C18 H18 . . 120.3 ?
    C19 C18 H18 . . 120.3 ?
    C20 C19 C18 . . 120.6(2) ?
    C20 C19 H19 . . 119.7 ?
    C18 C19 H19 . . 119.7 ?
    C19 C20 C15 . . 120.1(2) ?
    C19 C20 H20 . . 119.9 ?
    C15 C20 H20 . . 119.9 ?
    C35 Se2 C30 . . 98.68(9) ?
    C21 O2 H2O . . 109.5 ?
    N5 N4 C28 . . 110.57(17) ?
    N5 N4 C29 . . 119.73(16) ?
    C28 N4 C29 . . 129.65(17) ?
    N6 N5 N4 . . 107.29(16) ?
    N5 N6 C27 . . 109.59(17) ?
    O2 C21 C27 . . 110.34(17) ?
    O2 C21 C22 . . 105.70(16) ?
    C27 C21 C22 . . 110.48(16) ?
    O2 C21 C26 . . 111.10(17) ?
    C27 C21 C26 . . 108.70(16) ?
    C22 C21 C26 . . 110.50(18) ?
    C23 C22 C21 . . 112.61(17) ?
    C23 C22 H22A . . 109.1 ?
    C21 C22 H22A . . 109.1 ?
    C23 C22 H22B . . 109.1 ?
    C21 C22 H22B . . 109.1 ?
    H22A C22 H22B . . 107.8 ?
    C24 C23 C22 . . 111.29(17) ?
    C24 C23 H23A . . 109.4 ?
    C22 C23 H23A . . 109.4 ?
    C24 C23 H23B . . 109.4 ?
    C22 C23 H23B . . 109.4 ?
    H23A C23 H23B . . 108.0 ?
    C23 C24 C25 . . 110.2(2) ?
    C23 C24 H24A . . 109.6 ?
    C25 C24 H24A . . 109.6 ?
    C23 C24 H24B . . 109.6 ?
    C25 C24 H24B . . 109.6 ?
    H24A C24 H24B . . 108.1 ?
    C26 C25 C24 . . 110.7(2) ?
    C26 C25 H25A . . 109.5 ?
    C24 C25 H25A . . 109.5 ?
    C26 C25 H25B . . 109.5 ?
    C24 C25 H25B . . 109.5 ?
    H25A C25 H25B . . 108.1 ?
    C25 C26 C21 . . 112.70(18) ?
    C25 C26 H26A . . 109.1 ?
    C21 C26 H26A . . 109.1 ?
    C25 C26 H26B . . 109.1 ?
    C21 C26 H26B . . 109.1 ?
    H26A C26 H26B . . 107.8 ?
    N6 C27 C28 . . 107.76(17) ?
    N6 C27 C21 . . 121.25(18) ?
    C28 C27 C21 . . 130.79(18) ?
    N4 C28 C27 . . 104.77(17) ?
    N4 C28 H28 . . 127.6 ?
    C27 C28 H28 . . 127.6 ?
    C34 C29 C30 . . 121.17(19) ?
    C34 C29 N4 . . 118.11(17) ?
    C30 C29 N4 . . 120.71(18) ?
    C31 C30 C29 . . 118.17(19) ?
    C31 C30 Se2 . . 121.99(15) ?
    C29 C30 Se2 . . 119.83(16) ?
    C30 C31 C32 . . 120.90(19) ?
    C30 C31 H31 . . 119.5 ?
    C32 C31 H31 . . 119.5 ?
    C31 C32 C33 . . 120.2(2) ?
    C31 C32 H32 . . 119.9 ?
    C33 C32 H32 . . 119.9 ?
    C34 C33 C32 . . 120.1(2) ?
    C34 C33 H33 . . 120.0 ?
    C32 C33 H33 . . 120.0 ?
    C33 C34 C29 . . 119.39(18) ?
    C33 C34 H34 . . 120.3 ?
    C29 C34 H34 . . 120.3 ?
    C36 C35 C40 . . 119.97(19) ?
    C36 C35 Se2 . . 119.49(16) ?
    C40 C35 Se2 . . 120.46(15) ?
    C37 C36 C35 . . 119.9(2) ?
    C37 C36 H36 . . 120.1 ?
    C35 C36 H36 . . 120.1 ?
    C36 C37 C38 . . 120.6(2) ?
    C36 C37 H37 . . 119.7 ?
    C38 C37 H37 . . 119.7 ?
    C37 C38 C39 . . 119.6(2) ?
    C37 C38 H38 . . 120.2 ?
    C39 C38 H38 . . 120.2 ?
    C38 C39 C40 . . 120.1(2) ?
    C38 C39 H39 . . 119.9 ?
    C40 C39 H39 . . 119.9 ?
    C39 C40 C35 . . 119.8(2) ?
    C39 C40 H40 . . 120.1 ?
    C35 C40 H40 . . 120.1 ?
loop_
    _geom_torsion_atom_site_label_1
    _geom_torsion_atom_site_label_2
    _geom_torsion_atom_site_label_3
    _geom_torsion_atom_site_label_4
    _geom_torsion_site_symmetry_1
    _geom_torsion_site_symmetry_2
    _geom_torsion_site_symmetry_3
    _geom_torsion_site_symmetry_4
    _geom_torsion
    _geom_torsion_publ_flag
    C8 N1 N2 N3 . . . . 0.6(2) ?
    C9 N1 N2 N3 . . . . 178.54(16) ?
    N1 N2 N3 C7 . . . . -0.3(2) ?
    O1 C1 C2 C3 . . . . 64.5(2) ?
    C7 C1 C2 C3 . . . . -173.77(17) ?
    C6 C1 C2 C3 . . . . -52.7(2) ?
    C1 C2 C3 C4 . . . . 54.3(2) ?
    C2 C3 C4 C5 . . . . -56.0(2) ?
    C3 C4 C5 C6 . . . . 57.4(2) ?
    C4 C5 C6 C1 . . . . -56.9(2) ?
    O1 C1 C6 C5 . . . . -66.1(2) ?
    C7 C1 C6 C5 . . . . 174.77(16) ?
    C2 C1 C6 C5 . . . . 54.2(2) ?
    N2 N3 C7 C8 . . . . 0.0(2) ?
    N2 N3 C7 C1 . . . . -178.91(17) ?
    O1 C1 C7 N3 . . . . -167.04(17) ?
    C6 C1 C7 N3 . . . . -50.6(2) ?
    C2 C1 C7 N3 . . . . 70.8(2) ?
    O1 C1 C7 C8 . . . . 14.3(3) ?
    C6 C1 C7 C8 . . . . 130.7(2) ?
    C2 C1 C7 C8 . . . . -107.8(2) ?
    N2 N1 C8 C7 . . . . -0.5(2) ?
    C9 N1 C8 C7 . . . . -178.31(17) ?
    N3 C7 C8 N1 . . . . 0.3(2) ?
    C1 C7 C8 N1 . . . . 179.13(18) ?
    N2 N1 C9 C14 . . . . -138.21(19) ?
    C8 N1 C9 C14 . . . . 39.4(3) ?
    N2 N1 C9 C10 . . . . 42.2(3) ?
    C8 N1 C9 C10 . . . . -140.3(2) ?
    C14 C9 C10 C11 . . . . 3.6(3) ?
    N1 C9 C10 C11 . . . . -176.80(17) ?
    C14 C9 C10 Se1 . . . . -172.58(15) ?
    N1 C9 C10 Se1 . . . . 7.0(3) ?
    C9 C10 C11 C12 . . . . -3.4(3) ?
    Se1 C10 C11 C12 . . . . 172.75(16) ?
    C10 C11 C12 C13 . . . . 0.8(3) ?
    C11 C12 C13 C14 . . . . 1.7(3) ?
    C12 C13 C14 C9 . . . . -1.5(3) ?
    C10 C9 C14 C13 . . . . -1.2(3) ?
    N1 C9 C14 C13 . . . . 179.22(18) ?
    C20 C15 C16 C17 . . . . -0.3(3) ?
    Se1 C15 C16 C17 . . . . 178.92(18) ?
    C15 C16 C17 C18 . . . . 0.4(4) ?
    C16 C17 C18 C19 . . . . 0.2(4) ?
    C17 C18 C19 C20 . . . . -1.0(4) ?
    C18 C19 C20 C15 . . . . 1.1(4) ?
    C16 C15 C20 C19 . . . . -0.4(3) ?
    Se1 C15 C20 C19 . . . . -179.68(18) ?
    C28 N4 N5 N6 . . . . 1.1(2) ?
    C29 N4 N5 N6 . . . . 178.85(17) ?
    N4 N5 N6 C27 . . . . -1.0(2) ?
    O2 C21 C22 C23 . . . . 68.3(2) ?
    C27 C21 C22 C23 . . . . -172.32(17) ?
    C26 C21 C22 C23 . . . . -52.0(2) ?
    C21 C22 C23 C24 . . . . 55.7(2) ?
    C22 C23 C24 C25 . . . . -57.6(2) ?
    C23 C24 C25 C26 . . . . 57.4(3) ?
    C24 C25 C26 C21 . . . . -55.4(3) ?
    O2 C21 C26 C25 . . . . -64.8(2) ?
    C27 C21 C26 C25 . . . . 173.55(19) ?
    C22 C21 C26 C25 . . . . 52.2(2) ?
    N5 N6 C27 C28 . . . . 0.5(2) ?
    N5 N6 C27 C21 . . . . 175.98(18) ?
    O2 C21 C27 N6 . . . . 165.99(17) ?
    C22 C21 C27 N6 . . . . 49.5(2) ?
    C26 C21 C27 N6 . . . . -71.9(2) ?
    O2 C21 C27 C28 . . . . -19.7(3) ?
    C22 C21 C27 C28 . . . . -136.3(2) ?
    C26 C21 C27 C28 . . . . 102.3(2) ?
    N5 N4 C28 C27 . . . . -0.8(2) ?
    C29 N4 C28 C27 . . . . -178.21(18) ?
    N6 C27 C28 N4 . . . . 0.2(2) ?
    C21 C27 C28 N4 . . . . -174.70(19) ?
    N5 N4 C29 C34 . . . . -134.48(19) ?
    C28 N4 C29 C34 . . . . 42.7(3) ?
    N5 N4 C29 C30 . . . . 45.7(3) ?
    C28 N4 C29 C30 . . . . -137.1(2) ?
    C34 C29 C30 C31 . . . . 3.7(3) ?
    N4 C29 C30 C31 . . . . -176.53(17) ?
    C34 C29 C30 Se2 . . . . -175.30(15) ?
    N4 C29 C30 Se2 . . . . 4.5(2) ?
    C29 C30 C31 C32 . . . . -2.6(3) ?
    Se2 C30 C31 C32 . . . . 176.40(15) ?
    C30 C31 C32 C33 . . . . 0.0(3) ?
    C31 C32 C33 C34 . . . . 1.5(3) ?
    C32 C33 C34 C29 . . . . -0.4(3) ?
    C30 C29 C34 C33 . . . . -2.2(3) ?
    N4 C29 C34 C33 . . . . 177.99(18) ?
    C40 C35 C36 C37 . . . . 1.4(3) ?
    Se2 C35 C36 C37 . . . . 178.26(18) ?
    C35 C36 C37 C38 . . . . -0.8(4) ?
    C36 C37 C38 C39 . . . . -0.2(4) ?
    C37 C38 C39 C40 . . . . 0.6(4) ?
    C38 C39 C40 C35 . . . . 0.0(3) ?
    C36 C35 C40 C39 . . . . -1.1(3) ?
    Se2 C35 C40 C39 . . . . -177.84(17) ?
loop_
    _geom_hbond_atom_site_label_D
    _geom_hbond_atom_site_label_H
    _geom_hbond_atom_site_label_A
    _geom_hbond_site_symmetry_A
    _geom_hbond_distance_DH
    _geom_hbond_distance_HA
    _geom_hbond_distance_DA
    _geom_hbond_angle_DHA
    C8 H8 N5 . 0.95 2.32 3.229(3) 159
    C18 H18 O1 2_665 0.95 2.46 3.304(3) 148
    C28 H28 N2 1_455 0.95 2.37 3.262(3) 157
    C34 H34 O2 2_576 0.95 2.54 3.488(3) 173
_shelx_hkl_file
;
 -13   0   2 9261.93 258.330  20
 -13   0   3 4014.19 172.080  20
 -13   1   1 636.794 74.2623  20
 -13   1   2 278.344 53.6464  20
 -13   1   3 2413.74 147.031  20
 -13   1   4 7574.71 248.145  20
 -13   2   0 1801.28 119.785  20
 -13   2   1 290.625 55.6139  20
 -13   2   2 4291.30 204.969  20
 -13   2   3 10933.4 324.028  20
 -13   2   4 6329.22 238.408  20
 -13   2   5 538.113 65.8065  20
 -13   3   0 5312.44 210.174  20
 -13   3   1 18817.9 421.878  20
 -13   3   2 21587.7 463.876  20
 -13   3   3 4173.38 204.741  20
 -13   3   4 1826.12 130.763  20
 -13   3   5 17099.2 359.606  20
 -13   4   0 17064.4 371.038  20
 -13   4   1 3155.95 172.178  20
 -13   4   2 1990.87 140.371  20
 -13   4   3 16163.1 392.476  20
 -13   4   4 14416.2 352.702  20
 -13   5   0 151.604 37.6304  20
 -13   5   1 4802.44 201.743  20
 -13   5   2 4193.25 193.364  20
 -13   5   3 3186.46 165.829  20
 -13   5   4 488.470 63.2232  20
 -12  -3   1 573.654 66.5174  20
 -12  -3   2 4598.92 192.765  20
 -12  -3   3 19604.1 401.113  20
 -12  -3   4 13810.9 328.500  20
 -12  -2  -1 3663.19 159.621  20
 -12  -2   0 382.324 62.1885  20
 -12  -2   1 9080.79 305.252  20
 -12  -2   2 6016.22 260.082  20
 -12  -2   3 380.148 73.3401  20
 -12  -2   4 5783.29 250.798  20
 -12  -2   5 2027.38 142.023  20
 -12  -2   6 8647.34 260.238  20
 -12  -1  -2 8988.94 250.821  20
 -12  -1  -1 3351.06 180.317  20
 -12  -1   0 1196.89 120.381  20
 -12  -1   1 407.006 80.6164  20
 -12  -1   2 16516.3 472.627  20
 -12  -1   3 12753.5 415.188  20
 -12  -1   4 743.972 103.964  20
 -12  -1   5 88.9644 40.0948  20
 -12  -1   6 11.1768 25.9701  20
 -12  -1   7 1483.19 106.457  20
 -12   0  -2 2502.63 153.894  20
 -12   0  -1 31.3680 34.5258  20
 -12   0   0 345.486 71.8306  20
 -12   0   1 12071.1 421.455  20
 -12   0   2 2518.41 199.556  20
 -12   0   3 93.8862 51.6644  20
 -12   0   4 174.269 60.2232  20
 -12   0   5 8556.33 340.188  20
 -12   0   6 1652.27 142.246  20
 -12   0   7 4442.95 201.652  20
 -12   1  -3 1410.80 105.152  20
 -12   1  -2 1972.65 147.939  20
 -12   1  -1 25.2673 38.1535  20
 -12   1   0 3927.18 245.521  20
 -12   1   1 101.300 57.2748  20
 -12   1   2 1806.58 177.106  20
 -12   1   3 630.261 109.514  20
 -12   1   4 632.044 105.117  20
 -12   1   5 10821.5 396.216  20
 -12   1   6 12554.8 399.164  20
 -12   1   7 540.545 77.0480  20
 -12   2  -3 3078.73 164.219  20
 -12   2  -2 3340.22 200.676  20
 -12   2  -1 10018.2 377.819  20
 -12   2   0 643.687 106.287  20
 -12   2   1 107.647 49.5977  20
 -12   2   2 1311.02 156.255  20
 -12   2   3 160.100 67.1778  20
 -12   2   4 9445.80 394.257  20
 -12   2   5 582.141 98.6468  20
 -12   2   6 81.1657 44.0471  20
 -12   2   7 8983.60 306.433  20
 -12   3  -4 5360.77 253.311  32
 -12   3  -3 353.071 74.1069  32
 -12   3  -3 265.228 52.3753  20
 -12   3  -2 2287.40 169.483  20
 -12   3  -2 2193.47 179.383  32
 -12   3  -1 2601.12 192.151  32
 -12   3  -1 2773.37 202.587  20
 -12   3   0 139.922 56.2734  20
 -12   3   1 1314.14 154.908  20
 -12   3   2 8707.90 391.218  20
 -12   3   3 4956.44 293.184  20
 -12   3   4 566.533 102.319  20
 -12   3   5 845.376 116.083  20
 -12   3   6 2576.23 183.631  20
 -12   3   7 119.245 40.0761  20
 -12   4  -5 64.1385 40.6193  32
 -12   4  -4 26.3998 36.0910  32
 -12   4  -3 43.4245 41.6964  32
 -12   4  -2 3094.67 207.436  32
 -12   4  -2 3106.97 194.425  20
 -12   4  -1 1343.92 141.128  20
 -12   4  -1 1302.54 133.609  32
 -12   4   0 791.183 118.448  20
 -12   4   1 10790.3 424.021  20
 -12   4   2 5740.69 314.370  20
 -12   4   3 9884.71 405.365  20
 -12   4   4 18076.0 532.521  20
 -12   4   5 109.274 46.9716  20
 -12   4   6 340.818 71.4888  20
 -12   4   7 2542.17 156.229  20
 -12   5  -6 2435.43 151.179  32
 -12   5  -5 609.662 84.0766  32
 -12   5  -4 169.784 53.0190  32
 -12   5  -3 3393.06 211.863  32
 -12   5  -2 14.0011 34.3995  32
 -12   5  -2 21.1877 33.1925  20
 -12   5  -1 123.848 48.1213  20
 -12   5  -1 78.7666 33.1188  32
 -12   5   0 4780.32 268.046  20
 -12   5   1 9851.36 395.896  20
 -12   5   2 20958.0 578.997  20
 -12   5   3 5969.78 307.686  20
 -12   5   4 784.529 112.089  20
 -12   5   5 693.977 98.4739  20
 -12   5   6 298.219 63.6029  20
 -12   5   7 4617.53 192.931  20
 -12   6  -6 242.263 51.3574  32
 -12   6  -5 1093.26 109.697  32
 -12   6  -4 259.955 61.7276  32
 -12   6  -3 27957.3 578.155  32
 -12   6  -2 191.294 52.2403  32
 -12   6  -1 6504.12 279.949  20
 -12   6   0 2797.87 196.377  20
 -12   6   1 4598.21 258.340  20
 -12   6   2 1240.38 137.476  20
 -12   6   3 3730.49 231.264  20
 -12   6   4 118.259 47.7711  20
 -12   6   5 288.473 63.4827  20
 -12   6   6 9346.60 292.729  20
 -12   7  -6 709.022 79.8583  32
 -12   7  -5 1041.63 106.287  32
 -12   7  -4 1372.79 124.171  32
 -12   7  -3 148.324 47.0475  32
 -12   7  -1 1497.79 156.067  31
 -12   7   0 2282.09 162.781  20
 -12   7   0 2302.35 189.525  31
 -12   7   1 503.089 85.1191  20
 -12   7   2 1959.05 157.456  20
 -12   7   3 1835.23 152.087  20
 -12   7   4 108.094 44.0196  20
 -12   7   5 689.431 81.5301  20
 -12   8  -6 605.194 72.5915  32
 -12   8  -5 7662.66 258.344  32
 -12   8  -4 105.731 40.0147  32
 -12   8  -3 494.144 85.0747  31
 -12   8  -3 456.750 67.7812  32
 -12   8  -2 7158.33 320.295  31
 -12   8  -1 143.967 52.8804  31
 -12   8   0 94.3271 49.1854  31
 -12   8   1 2120.83 161.384  31
 -12   8   1 2166.28 146.589  20
 -12   8   2 200.560 48.4005  20
 -12   8   3 45.7269 32.7091  20
 -12   8   4 1546.05 111.926  20
 -12   9  -5 120.774 34.9140  32
 -12   9  -4 214.477 41.8455  32
 -12   9  -3 6743.99 285.678  31
 -12   9  -2 6145.81 277.792  31
 -12   9  -1 141.365 43.4905  31
 -12   9   0 37.2115 29.6141  31
 -12  10  -4-18.1249 29.5870  31
 -12  10  -3 586.687 80.5469  31
 -12  10  -2 90.2785 37.8525  31
 -12  10  -1 28.4630 26.4693  31
 -12  10   0 297.456 53.4800  31
 -12  11  -3 1175.74 95.6761  31
 -12  11  -2 200.718 43.1592  31
 -11  -5   1 9778.30 273.091  20
 -11  -5   2 6636.76 236.487  20
 -11  -5   3 418.778 64.1953  20
 -11  -5   4 837.921 88.4794  34
 -11  -5   4 766.779 82.7254  20
 -11  -5   5 15138.9 358.697  34
 -11  -5   5 13225.2 305.924  20
 -11  -5   6 7944.15 250.354  34
 -11  -5   7 2134.79 121.076  34
 -11  -4  -1 13405.6 334.186  20
 -11  -4   0 2040.79 144.959  20
 -11  -4   1 426.883 75.8556  20
 -11  -4   2 181.906 54.0893  20
 -11  -4   3 5173.23 256.102  20
 -11  -4   4 24233.1 543.926  20
 -11  -4   4 24616.0 513.313  34
 -11  -4   5 5829.12 253.704  20
 -11  -4   5 5868.01 246.954  34
 -11  -4   6 1007.23 98.8109  20
 -11  -4   6 989.425 99.1949  34
 -11  -4   7 285.976 54.2757  34
 -11  -4   8 4022.75 161.047  34
 -11  -3  -3 8637.05 233.143  20
 -11  -3  -2 7193.13 259.866  20
 -11  -3  -1 2882.92 186.043  20
 -11  -3   0 5859.89 283.599  20
 -11  -3   1 6932.11 323.363  20
 -11  -3   2 16857.9 515.795  20
 -11  -3   3 18496.7 541.318  20
 -11  -3   4 95.3925 47.4915  34
 -11  -3   4 172.083 60.5846  20
 -11  -3   5 1510.59 149.918  20
 -11  -3   5 1455.42 130.500  34
 -11  -3   6 7119.68 297.535  20
 -11  -3   6 7271.62 272.078  34
 -11  -3   7 20425.6 448.532  20
 -11  -3   7 21954.4 437.759  34
 -11  -2  -3 23130.3 464.349  20
 -11  -2  -2 331.754 71.8635  20
 -11  -2  -1 12701.4 429.627  20
 -11  -2   0 4783.42 282.945  20
 -11  -2   1 13911.2 501.403  20
 -11  -2   2 3696.93 262.533  20
 -11  -2   3 5081.02 306.111  20
 -11  -2   4 13020.9 393.871  34
 -11  -2   4 13039.8 481.829  20
 -11  -2   5 29166.4 695.145  20
 -11  -2   5 28931.7 568.354  34
 -11  -2   6 3017.17 213.715  20
 -11  -2   7 1718.03 148.908  20
 -11  -2   8 3026.26 167.273  20
 -11  -1  -4 994.777 93.1057  20
 -11  -1  -3 6412.36 277.492  20
 -11  -1  -2 19872.9 545.135  20
 -11  -1  -1 6485.85 334.149  20
 -11  -1   0 9007.95 412.264  20
 -11  -1   1 40.5728 53.0103  20
 -11  -1   2 2150.75 211.248  20
 -11  -1   3 32516.8 809.252  20
 -11  -1   4 3575.12 268.182  20
 -11  -1   5 3839.12 267.333  20
 -11  -1   6 622.793 105.274  20
 -11  -1   7 29256.2 647.198  20
 -11  -1   7 29281.6 616.769  33
 -11  -1   8 20610.5 481.576  33
 -11  -1   8 19918.4 471.375  20
 -11  -1   9 9865.37 298.841  33
 -11   0  -4 7116.78 272.007  20
 -11   0  -3 25410.5 592.217  20
 -11   0  -2 3336.47 238.027  20
 -11   0  -1 1311.03 161.382  20
 -11   0   0 5094.45 324.658  20
 -11   0   1 36054.8 875.734  20
 -11   0   2 48102.9 1020.66  20
 -11   0   3 14486.4 559.289  20
 -11   0   4 7751.99 401.477  20
 -11   0   5 16739.7 574.479  20
 -11   0   6 20485.3 606.827  20
 -11   0   7 13625.3 412.975  33
 -11   0   7 14427.4 476.339  20
 -11   0   8 1994.03 146.692  33
 -11   0   8 2042.22 162.675  20
 -11   0   9 839.607 85.9366  20
 -11   0   9 879.519 86.7378  33
 -11   1  -5 6119.29 269.589  35
 -11   1  -4 20119.8 483.425  20
 -11   1  -4 20731.8 580.709  32
 -11   1  -3 7723.13 375.915  32
 -11   1  -3 8059.55 350.664  20
 -11   1  -2 4400.48 292.652  32
 -11   1  -2 4500.71 286.709  20
 -11   1  -1 12506.1 499.652  20
 -11   1  -1 12523.3 494.730  32
 -11   1   0 82897.7 1324.92  20
 -11   1   0 78606.3 1217.66  32
 -11   1   1 23513.2 721.075  20
 -11   1   2 1497.67 187.266  20
 -11   1   3 17293.9 619.630  20
 -11   1   4 30674.8 810.050  20
 -11   1   5 27391.8 747.796  20
 -11   1   6 7700.57 378.752  20
 -11   1   7 334.115 80.0161  20
 -11   1   7 363.306 68.6829  33
 -11   1   8 15765.8 380.693  33
 -11   1   8 16972.9 473.768  20
 -11   1   9 20561.4 437.092  20
 -11   2  -7 2793.82 152.804  35
 -11   2  -6 2768.82 169.793  35
 -11   2  -6 10710.2 362.871  32
 -11   2  -5 4285.92 228.819  35
 -11   2  -5 15737.5 491.603  32
 -11   2  -4 2071.52 163.411  20
 -11   2  -4 2180.51 197.038  32
 -11   2  -3 13292.0 458.387  20
 -11   2  -3 14219.3 517.531  32
 -11   2  -2 21667.2 647.077  32
 -11   2  -2 21072.4 626.429  20
 -11   2  -1 34210.8 816.557  32
 -11   2  -1 34253.8 833.788  20
 -11   2   0 807.399 125.934  32
 -11   2   0 1011.78 152.227  20
 -11   2   1 16015.1 596.747  20
 -11   2   1 15057.5 506.951  32
 -11   2   2 36609.3 907.043  20
 -11   2   3 19519.9 661.124  20
 -11   2   4 3085.74 261.862  20
 -11   2   5 28.1865 58.4641  20
 -11   2   6 26115.8 702.390  20
 -11   2   7 28721.1 690.564  20
 -11   2   8 13233.6 421.545  20
 -11   2   9 8149.69 277.255  20
 -11   3  -7 3366.72 189.274  32
 -11   3  -7 561.992 70.5530  35
 -11   3  -6 35.5081 45.9226  32
 -11   3  -6-7.48866 33.0910  35
 -11   3  -5 22027.8 598.296  32
 -11   3  -4 29067.9 599.820  20
 -11   3  -4 31575.7 750.646  32
 -11   3  -3 27339.7 717.609  32
 -11   3  -3 26269.0 645.730  20
 -11   3  -2 902.540 136.066  32
 -11   3  -2 903.376 135.181  20
 -11   3  -1 7833.90 382.621  32
 -11   3  -1 7502.67 391.573  20
 -11   3   0 31881.5 826.398  20
 -11   3   0 31156.3 738.796  32
 -11   3   1 27172.6 774.075  20
 -11   3   1 25435.4 633.490  32
 -11   3   2 10472.9 485.289  20
 -11   3   3 326.481 95.6290  20
 -11   3   4 15671.7 583.810  20
 -11   3   5 42603.9 932.998  20
 -11   3   6 23581.1 663.733  20
 -11   3   7 21678.5 589.988  20
 -11   3   8 2529.08 183.731  20
 -11   3   9 16475.4 383.145  20
 -11   4  -8 1285.42 103.535  32
 -11   4  -7 8522.83 319.687  32
 -11   4  -7 1035.51 96.9264  35
 -11   4  -6 35623.5 724.208  32
 -11   4  -5 44743.9 860.478  32
 -11   4  -4 1908.51 188.852  32
 -11   4  -3 3669.99 262.963  32
 -11   4  -3 3328.06 227.226  20
 -11   4  -2 24890.9 674.608  32
 -11   4  -2 24622.1 665.439  20
 -11   4  -1 53803.2 1030.34  20
 -11   4  -1 53657.2 969.243  32
 -11   4   0 39207.6 937.212  31
 -11   4   0 39545.3 904.525  20
 -11   4   0 38136.4 783.766  32
 -11   4   1 9938.99 463.583  20
 -11   4   1 9797.04 463.832  31
 -11   4   2 352.247 102.849  20
 -11   4   3 35654.0 879.357  20
 -11   4   4 26867.9 750.200  20
 -11   4   5 49045.4 983.124  20
 -11   4   6 6.57294 44.9668  20
 -11   4   7 12837.7 444.310  20
 -11   4   8 21342.4 507.955  20
 -11   4   9 21103.9 408.707  20
 -11   5  -8 46018.3 659.143  32
 -11   5  -7 28715.1 602.920  32
 -11   5  -6 12718.8 438.964  32
 -11   5  -5 37.7780 52.4931  32
 -11   5  -4 5618.78 315.340  32
 -11   5  -3 35895.5 798.492  32
 -11   5  -3 35118.4 843.946  31
 -11   5  -2 36698.1 793.031  32
 -11   5  -2 36093.9 780.692  20
 -11   5  -2 36767.3 892.321  31
 -11   5  -1 9328.31 418.382  20
 -11   5  -1 9215.05 389.532  32
 -11   5  -1 9427.43 460.128  31
 -11   5   0 299.327 95.7754  31
 -11   5   0 185.432 77.8262  20
 -11   5   1 21369.3 670.592  31
 -11   5   1 19981.6 644.103  20
 -11   5   2 36883.0 878.919  20
 -11   5   2 36755.1 850.952  31
 -11   5   3 21615.0 669.681  20
 -11   5   3 21689.9 613.169  31
 -11   5   4 2789.94 240.236  20
 -11   5   5 18485.1 586.836  20
 -11   5   6 23094.3 618.725  20
 -11   5   7 19022.9 514.317  20
 -11   5   8 17811.0 433.061  20
 -11   6  -8 4130.59 205.057  32
 -11   6  -7 244.729 68.6077  32
 -11   6  -6 6559.72 310.918  32
 -11   6  -5 15196.5 492.372  32
 -11   6  -4 19902.8 575.549  32
 -11   6  -4 18721.7 588.360  31
 -11   6  -3 7063.23 344.885  32
 -11   6  -3 6856.29 374.531  31
 -11   6  -2 472.641 89.5777  32
 -11   6  -2 407.152 84.4875  20
 -11   6  -1 10400.0 424.860  20
 -11   6  -1 9601.19 372.452  32
 -11   6  -1 10727.2 481.420  31
 -11   6   0 61348.3 1132.20  31
 -11   6   0 59916.0 1052.09  20
 -11   6   1 5195.93 323.588  31
 -11   6   1 4945.41 309.957  20
 -11   6   2 865.726 129.200  31
 -11   6   2 908.129 139.129  20
 -11   6   3 11140.1 421.527  31
 -11   6   3 11137.7 465.732  20
 -11   6   4 22120.0 637.793  20
 -11   6   5 38151.2 804.607  20
 -11   6   6 12433.2 429.673  20
 -11   6   7 603.519 88.0962  20
 -11   6   8 16143.3 369.841  20
 -11   7  -9 1462.70 100.792  32
 -11   7  -8 1859.97 137.863  32
 -11   7  -7 12812.6 399.540  32
 -11   7  -6 24550.0 587.338  32
 -11   7  -5 11407.8 429.116  31
 -11   7  -5 12200.2 428.283  32
 -11   7  -4 53.7782 46.8062  32
 -11   7  -4 76.5445 53.9003  31
 -11   7  -3 8611.19 412.075  31
 -11   7  -3 8319.82 354.874  32
 -11   7  -2 48444.3 829.513  32
 -11   7  -2 56827.2 1076.80  31
 -11   7  -1 43682.6 945.985  31
 -11   7  -1 41544.4 799.716  20
 -11   7   0 3452.27 243.437  20
 -11   7   0 3471.41 267.190  31
 -11   7   1 151.824 67.3926  31
 -11   7   1 307.874 84.2022  20
 -11   7   2 13163.7 467.808  31
 -11   7   2 12625.7 475.853  20
 -11   7   3 32407.2 668.984  31
 -11   7   3 32953.1 758.335  20
 -11   7   4 32276.1 726.159  20
 -11   7   5 3715.72 235.565  20
 -11   7   6 5682.82 268.555  20
 -11   7   7 5302.50 226.777  20
 -11   8  -9 7317.89 225.438  32
 -11   8  -8 27166.1 512.215  32
 -11   8  -7 27298.6 566.168  32
 -11   8  -6 4514.11 245.250  32
 -11   8  -5 8921.51 373.340  31
 -11   8  -5 9328.37 358.941  32
 -11   8  -4 43215.2 772.865  32
 -11   8  -4 45820.5 891.746  31
 -11   8  -3 40416.6 736.504  32
 -11   8  -3 46105.5 929.601  31
 -11   8  -2 21661.7 649.885  31
 -11   8  -1 6357.16 351.385  31
 -11   8   0 9793.16 378.532  20
 -11   8   0 10255.3 434.945  31
 -11   8   1 25135.0 651.376  31
 -11   8   1 24655.4 614.779  20
 -11   8   2 52650.9 872.347  31
 -11   8   2 51755.8 894.576  20
 -11   8   3 11201.2 411.128  20
 -11   8   3 10257.4 337.446  31
 -11   8   4 1096.80 125.460  20
 -11   8   5 8133.98 314.439  20
 -11   8   6 9974.29 309.588  20
 -11   9  -8 5956.02 230.689  32
 -11   9  -7 1426.38 124.716  32
 -11   9  -6 21145.4 498.925  32
 -11   9  -6 19910.7 485.141  31
 -11   9  -5 30255.4 608.582  32
 -11   9  -5 32093.6 679.605  31
 -11   9  -4 11966.7 377.981  32
 -11   9  -4 13361.1 466.316  31
 -11   9  -3 4513.74 283.936  31
 -11   9  -3 3127.35 185.947  32
 -11   9  -2 10081.5 426.434  31
 -11   9  -1 41240.0 849.279  31
 -11   9   0 18948.0 558.549  31
 -11   9   1 24695.1 600.381  31
 -11   9   1 24131.2 544.615  20
 -11   9   2 119.160 53.3461  24
 -11   9   2 77.7296 44.1313  31
 -11   9   2 27.6313 32.2429  20
 -11   9   3 33811.9 632.950  20
 -11   9   4 28032.1 546.336  20
 -11   9   5 23125.0 444.796  20
 -11  10  -8 11092.4 291.684  32
 -11  10  -7 11735.7 325.811  32
 -11  10  -6 19960.4 465.586  31
 -11  10  -6 19496.1 442.724  32
 -11  10  -5 1428.15 138.682  31
 -11  10  -5 1273.99 114.663  32
 -11  10  -4 774.410 86.7535  32
 -11  10  -4 1150.14 133.095  31
 -11  10  -3 39335.9 784.377  31
 -11  10  -2 31847.5 708.855  31
 -11  10  -1 7212.65 330.145  31
 -11  10   0 2702.91 194.658  31
 -11  10   1 18124.1 456.739  31
 -11  10   2 51461.9 651.458  31
 -11  10   2 55644.3 687.017  20
 -11  10   3 20538.1 402.671  20
 -11  11  -7 3204.44 151.178  32
 -11  11  -6 1669.78 123.720  31
 -11  11  -6 1247.44 98.1154  32
 -11  11  -5 18399.8 452.057  31
 -11  11  -5 11333.9 286.640  32
 -11  11  -4 37828.1 690.873  31
 -11  11  -3 31394.9 645.079  31
 -11  11  -2 2455.46 180.627  31
 -11  11  -1 4438.94 233.048  31
 -11  11   0 29065.2 551.652  31
 -11  11   1 22900.1 422.234  31
 -11  12  -5 14144.5 355.483  31
 -11  12  -4 13214.6 365.133  31
 -11  12  -3 7302.37 274.854  31
 -11  12  -2 13577.2 367.244  31
 -11  12  -1 17372.8 387.860  31
 -10  -8   5 2581.78 129.896  34
 -10  -7   2 1158.52 88.2355  20
 -10  -7   3 549.063 62.2478  20
 -10  -7   5 988.926 103.764  34
 -10  -7   6 22713.7 476.187  34
 -10  -7   7 84.7384 38.8358  34
 -10  -7   8 6396.11 226.597  34
 -10  -7   9 2771.36 134.932  34
 -10  -6  -1 7.55697 20.7003  20
 -10  -6   0 702.069 83.3814  20
 -10  -6   1 105.698 38.4543  20
 -10  -6   2 43.7969 34.3837  20
 -10  -6   3 74.7261 38.8997  20
 -10  -6   4 312.755 65.1568  20
 -10  -6   5 8886.35 293.516  20
 -10  -6   6 5002.82 253.750  34
 -10  -6   7 2560.21 176.864  34
 -10  -6   8 1290.39 118.164  34
 -10  -6   9 6938.10 248.396  34
 -10  -5  -3 2332.17 121.672  20
 -10  -5  -2 1347.16 112.777  20
 -10  -5  -1 4497.89 228.840  20
 -10  -5   0 49.0968 36.2481  20
 -10  -5   1 4203.80 251.318  20
 -10  -5   2 803.997 115.178  20
 -10  -5   3 575.445 98.7478  20
 -10  -5   4 443.403 87.8236  20
 -10  -5   5 1511.32 147.559  20
 -10  -5   6 2501.66 194.899  34
 -10  -5   6 2257.42 167.776  20
 -10  -5   7 727.055 105.930  34
 -10  -5   8 2862.34 189.358  34
 -10  -5   9 911.290 102.448  34
 -10  -5   9 899.905 102.760  33
 -10  -5  10 4790.33 207.351  33
 -10  -4  -4 40.8309 24.2684  20
 -10  -4  -3 2013.40 144.242  20
 -10  -4  -2 1566.38 146.278  20
 -10  -4  -1 21597.0 574.064  20
 -10  -4   0 29857.4 716.189  20
 -10  -4   1 116.331 61.5999  20
 -10  -4   2 756.746 125.860  20
 -10  -4   3 252.622 86.1383  20
 -10  -4   4 698.792 120.740  20
 -10  -4   5 16579.3 533.155  20
 -10  -4   6 3624.24 245.037  34
 -10  -4   6 3603.80 236.764  20
 -10  -4   7 723.901 107.657  34
 -10  -4   7 686.000 96.5424  20
 -10  -4   7 852.921 119.414  33
 -10  -4   8 553.370 91.9675  34
 -10  -4   8 639.984 101.593  33
 -10  -4   9 24282.2 554.172  33
 -10  -4   9 25888.2 543.332  34
 -10  -4  10 4087.98 211.462  33
 -10  -4  11 1422.64 110.533  33
 -10  -3  -5 2223.07 116.783  20
 -10  -3  -4 1590.48 127.803  20
 -10  -3  -3 1226.75 132.601  20
 -10  -3  -2 10670.6 419.378  20
 -10  -3  -1 2154.12 203.531  20
 -10  -3   0 812.346 135.005  20
 -10  -3   1 2040.19 211.158  20
 -10  -3   2 1254.42 170.465  20
 -10  -3   3 2484.75 234.755  20
 -10  -3   4 5765.63 350.195  20
 -10  -3   5 3367.43 261.166  20
 -10  -3   6 55.0127 45.1296  34
 -10  -3   6 23.7460 46.1226  33
 -10  -3   6 2.51221 48.5245  20
 -10  -3   7 12750.9 447.281  20
 -10  -3   7 13433.6 477.916  33
 -10  -3   7 13709.2 457.874  34
 -10  -3   8 13968.0 469.812  33
 -10  -3   8 14552.6 444.919  34
 -10  -3   9 1572.21 153.305  33
 -10  -3   9 1618.57 140.174  34
 -10  -3  10 3701.54 213.331  33
 -10  -3  11 6895.80 252.969  33
 -10  -2  -5 8871.36 283.712  20
 -10  -2  -4 824.928 106.552  20
 -10  -2  -3 106.700 54.1546  20
 -10  -2  -2 229.428 78.9456  20
 -10  -2  -1 7439.77 397.165  20
 -10  -2   0 3806.85 292.723  20
 -10  -2   1 293.271 98.0144  20
 -10  -2   2 13413.3 560.986  20
 -10  -2   3-14.9811 48.1187  20
 -10  -2   4 14718.9 573.524  20
 -10  -2   5 3187.69 248.402  33
 -10  -2   5 3271.57 266.750  20
 -10  -2   6 3483.63 241.397  34
 -10  -2   6 3449.57 257.453  33
 -10  -2   6 3287.56 259.020  20
 -10  -2   7 7814.88 341.125  34
 -10  -2   7 7466.98 364.194  20
 -10  -2   7 7376.98 361.988  33
 -10  -2   8 69.1306 44.4850  20
 -10  -2   8 94.3149 56.5200  33
 -10  -2   8 148.455 55.9217  34
 -10  -2   9 15974.8 487.598  33
 -10  -2  10 1711.87 149.524  33
 -10  -2  11 4053.96 198.643  33
 -10  -1  -6 2446.65 129.720  20
 -10  -1  -6 1664.54 151.485  35
 -10  -1  -5 1072.67 114.306  20
 -10  -1  -5 815.686 119.827  35
 -10  -1  -4 786.562 112.760  20
 -10  -1  -4 812.656 123.746  35
 -10  -1  -3 148.156 63.9208  20
 -10  -1  -3 115.986 50.8678  35
 -10  -1  -2 15787.6 563.019  35
 -10  -1  -2 17497.1 601.382  20
 -10  -1  -1 755.869 138.001  20
 -10  -1  -1 672.177 127.540  32
 -10  -1   0 887.485 151.842  20
 -10  -1   1 26434.4 802.632  20
 -10  -1   2 2245.69 239.595  20
 -10  -1   3 16888.9 637.633  20
 -10  -1   4 8765.97 455.675  20
 -10  -1   4 8667.97 411.066  33
 -10  -1   5 55.8499 39.5335  34
 -10  -1   5 139.693 68.4861  33
 -10  -1   5 56.6515 51.6738  20
 -10  -1   6 709.664 125.599  33
 -10  -1   6 533.427 111.416  20
 -10  -1   6 656.518 101.643  34
 -10  -1   7 3156.37 242.618  33
 -10  -1   7 3300.29 252.367  20
 -10  -1   8 4182.00 269.737  33
 -10  -1   8 4409.30 271.869  20
 -10  -1   9 1773.49 167.628  33
 -10  -1   9 1677.10 148.182  20
 -10  -1  10 1594.73 143.599  33
 -10  -1  11 1585.07 122.374  33
 -10   0  -8 605.604 72.9099  35
 -10   0  -7 28.7265 40.8163  35
 -10   0  -6 469.618 92.0834  35
 -10   0  -5 152.250 49.1920  20
 -10   0  -5 103.161 60.7496  35
 -10   0  -5 59.0559 47.0178  32
 -10   0  -4 3091.89 248.113  32
 -10   0  -4 3071.20 229.317  20
 -10   0  -4 2612.29 227.820  35
 -10   0  -3 7578.22 385.758  35
 -10   0  -3 8596.71 433.058  32
 -10   0  -3 9013.28 422.266  20
 -10   0  -2 3580.85 289.636  32
 -10   0  -2 3145.50 253.270  35
 -10   0  -2 3513.44 280.813  20
 -10   0  -1 3395.70 283.900  20
 -10   0  -1 2824.07 232.339  35
 -10   0  -1 3095.99 269.470  32
 -10   0   0 4244.23 309.305  32
 -10   0   0 4177.23 321.678  20
 -10   0   1 34.2326 51.4564  32
 -10   0   1 64.5513 69.9190  20
 -10   0   2 870.611 154.146  20
 -10   0   3 3276.03 287.613  20
 -10   0   4 9827.10 488.109  20
 -10   0   4 9740.29 431.202  33
 -10   0   5 2296.86 211.192  33
 -10   0   5 2129.09 224.426  20
 -10   0   6 6825.70 357.958  33
 -10   0   6 7022.00 391.358  20
 -10   0   7 162.701 75.9673  20
 -10   0   7 58.2215 56.3816  33
 -10   0   8 7959.88 370.740  20
 -10   0   8 7754.61 356.997  33
 -10   0   9 2057.32 170.329  20
 -10   0   9 2072.30 173.159  33
 -10   0  10 105.277 40.3881  33
 -10   0  11 218.042 47.8599  33
 -10   1  -8 1817.05 141.534  35
 -10   1  -7 59.0387 50.0602  35
 -10   1  -6 91.8604 46.0248  35
 -10   1  -6 86.6218 53.0555  32
 -10   1  -5 7286.14 376.760  32
 -10   1  -5 7103.45 315.176  20
 -10   1  -4 157.052 71.7443  32
 -10   1  -4 88.7093 53.9846  35
 -10   1  -4 173.584 65.9263  20
 -10   1  -3 560.772 114.427  35
 -10   1  -3 710.426 126.746  20
 -10   1  -3 780.066 140.014  32
 -10   1  -2 6261.42 372.232  32
 -10   1  -2 5870.05 362.682  20
 -10   1  -1 1206.86 169.747  32
 -10   1  -1 1100.08 166.509  20
 -10   1   0 1209.93 163.401  32
 -10   1   0 1374.75 191.712  20
 -10   1   1 1860.38 219.278  20
 -10   1   1 1814.48 193.616  32
 -10   1   2 34410.3 923.902  20
 -10   1   2 32016.7 775.145  32
 -10   1   3 5618.53 321.468  33
 -10   1   3 5678.85 373.818  20
 -10   1   4 3196.13 241.617  33
 -10   1   4 3193.72 279.320  20
 -10   1   5 14967.2 592.639  20
 -10   1   5 14324.3 507.188  33
 -10   1   6 775.230 120.276  33
 -10   1   6 845.167 142.363  20
 -10   1   7 3288.34 235.595  33
 -10   1   7 3394.82 268.776  20
 -10   1   8 641.747 111.808  20
 -10   1   8 463.917 87.5455  33
 -10   1   9 1705.34 147.629  33
 -10   1   9 1775.06 164.139  20
 -10   1  10 3253.83 172.722  33
 -10   1  10 3539.69 189.504  20
 -10   2  -9 88.8414 36.9653  35
 -10   2  -8 204.126 54.4172  35
 -10   2  -7 20.2237 44.1912  32
 -10   2  -7 12.2073 57.7409  35
 -10   2  -6 4807.75 287.236  35
 -10   2  -6 6148.43 333.788  32
 -10   2  -5 1204.69 133.873  20
 -10   2  -5 883.541 126.970  35
 -10   2  -5 1095.68 155.268  32
 -10   2  -4 1911.86 187.542  35
 -10   2  -4 2297.09 203.071  20
 -10   2  -4 2551.84 236.147  32
 -10   2  -3 2275.39 227.343  32
 -10   2  -3 1774.97 184.621  35
 -10   2  -3 2356.60 223.271  20
 -10   2  -2 1026.62 158.545  32
 -10   2  -2 808.104 138.033  20
 -10   2  -1 5533.94 342.041  32
 -10   2  -1 5223.18 350.913  20
 -10   2   0 12396.3 546.694  20
 -10   2   0 12428.4 501.162  32
 -10   2   1 44459.9 922.051  32
 -10   2   1 44818.5 1043.03  20
 -10   2   2 1135.69 171.369  20
 -10   2   3 47.7715 53.7192  20
 -10   2   3 103.510 57.6378  33
 -10   2   4 4468.41 273.319  33
 -10   2   4 4595.63 334.314  20
 -10   2   5 8071.01 362.050  33
 -10   2   5 7891.42 432.308  20
 -10   2   6 2404.65 197.351  33
 -10   2   6 2845.85 253.966  20
 -10   2   7 208.516 72.0159  20
 -10   2   7 139.796 57.9925  33
 -10   2   8 3807.53 217.265  33
 -10   2   8 4181.91 277.012  20
 -10   2   9 11533.5 409.675  20
 -10   2  10 213.039 50.6127  20
 -10   3  -9 1525.38 122.948  35
 -10   3  -8 1160.53 128.536  35
 -10   3  -8 1578.94 142.917  32
 -10   3  -7 3707.60 236.012  35
 -10   3  -7 4872.25 280.135  32
 -10   3  -6 1167.71 152.886  32
 -10   3  -6 818.496 120.088  35
 -10   3  -5 238.964 86.5687  32
 -10   3  -5 154.392 66.9629  35
 -10   3  -4 5114.32 298.741  20
 -10   3  -4 4923.00 324.812  32
 -10   3  -3 5362.02 326.796  20
 -10   3  -3 5409.97 338.505  32
 -10   3  -2 18054.0 658.136  31
 -10   3  -2 18278.4 626.077  20
 -10   3  -2 18656.4 618.985  32
 -10   3  -1 45039.3 1006.17  20
 -10   3  -1 46393.4 1061.08  31
 -10   3  -1 46980.2 971.488  32
 -10   3   0 4174.23 320.513  31
 -10   3   0 4680.79 333.493  20
 -10   3   0 4576.53 293.782  32
 -10   3   1 11818.2 452.455  32
 -10   3   1 11478.6 519.608  31
 -10   3   1 11152.8 516.299  20
 -10   3   2 3120.27 269.184  31
 -10   3   2 3095.70 275.932  20
 -10   3   3 7.49624 49.4838  31
 -10   3   3 72.0863 59.5487  20
 -10   3   4 6523.78 395.375  20
 -10   3   5 2839.13 259.936  20
 -10   3   6 2675.85 246.201  20
 -10   3   7 109.309 71.8692  20
 -10   3   8 6073.59 327.794  20
 -10   3   9 112.067 51.9373  20
 -10   3  10 3857.11 191.741  20
 -10   4 -10 5.86619 31.4385  35
 -10   4  -9 28.1829 39.8292  35
 -10   4  -9 53.5685 32.7461  32
 -10   4  -8 6786.18 306.744  32
 -10   4  -8 4912.43 257.153  35
 -10   4  -7 981.843 121.153  35
 -10   4  -7 1128.22 141.966  32
 -10   4  -6 16409.1 553.229  32
 -10   4  -6 11497.0 424.507  35
 -10   4  -5 2410.06 195.558  35
 -10   4  -5 3341.03 259.744  32
 -10   4  -4 5457.70 346.574  31
 -10   4  -4 6291.19 359.214  32
 -10   4  -3 1700.09 203.494  31
 -10   4  -3 1818.91 196.148  32
 -10   4  -3 1723.11 183.568  20
 -10   4  -2 267.335 93.9868  31
 -10   4  -2 199.128 77.6927  32
 -10   4  -1 12729.5 525.966  20
 -10   4  -1 13278.4 562.707  31
 -10   4  -1 12992.9 494.833  32
 -10   4   0 2933.65 261.759  20
 -10   4   0 3045.77 231.953  32
 -10   4   0 2954.42 268.043  31
 -10   4   1 161.879 70.5675  20
 -10   4   1 151.841 63.9811  31
 -10   4   2 46486.0 1048.30  20
 -10   4   2 47475.7 1021.02  31
 -10   4   3 3599.15 295.879  20
 -10   4   3 3190.18 263.411  31
 -10   4   4 1011.22 141.617  31
 -10   4   4 1354.39 182.993  20
 -10   4   5 97.3229 64.0814  20
 -10   4   6 9136.72 445.776  20
 -10   4   7 1776.01 192.289  20
 -10   4   8 8183.79 370.896  20
 -10   4   9 21.2824 36.3421  20
 -10   4  10 759.108 80.2572  20
 -10   5 -10 96.3662 36.4444  35
 -10   5  -9 3404.84 192.800  35
 -10   5  -9 5373.15 245.408  32
 -10   5  -8 2284.11 172.714  35
 -10   5  -8 3284.57 218.504  32
 -10   5  -7 808.529 111.186  35
 -10   5  -7 1299.43 151.677  32
 -10   5  -6 374.853 89.9899  32
 -10   5  -6 181.297 60.2996  35
 -10   5  -5 165.141 79.2628  32
 -10   5  -5 119.891 68.0133  31
 -10   5  -4 8271.75 410.658  32
 -10   5  -4 7863.67 415.738  31
 -10   5  -3 13895.4 520.492  32
 -10   5  -3 13298.7 553.208  31
 -10   5  -2 3593.73 292.879  31
 -10   5  -2 3638.29 262.037  32
 -10   5  -2 3492.19 262.981  20
 -10   5  -1 2742.81 259.034  31
 -10   5  -1 2640.42 235.609  20
 -10   5  -1 2562.19 212.906  32
 -10   5   0 19025.3 554.373  32
 -10   5   0 19483.5 652.452  20
 -10   5   0 20030.6 682.449  31
 -10   5   1 25015.3 752.476  31
 -10   5   1 25319.7 754.087  20
 -10   5   2 2840.67 249.866  31
 -10   5   2 3047.61 267.760  20
 -10   5   2 2975.85 258.998  24
 -10   5   3 26887.5 791.447  20
 -10   5   3 27394.2 773.768  24
 -10   5   3 26588.2 728.762  31
 -10   5   4 5308.46 333.435  24
 -10   5   4 5548.58 358.241  20
 -10   5   4 5025.36 297.447  31
 -10   5   5 681.702 130.586  20
 -10   5   5 469.095 102.263  24
 -10   5   6 433.182 98.7091  20
 -10   5   7 1417.84 166.610  20
 -10   5   8 5.11635 40.8781  20
 -10   5   9 5325.92 246.611  20
 -10   6 -10 874.796 86.1471  35
 -10   6 -10 1713.72 116.679  32
 -10   6  -9 688.441 94.2467  32
 -10   6  -9 485.240 73.9569  35
 -10   6  -8 706.096 104.542  32
 -10   6  -8 469.164 79.0001  35
 -10   6  -7 4666.67 282.365  32
 -10   6  -7 2429.09 177.618  35
 -10   6  -6 6890.06 345.495  31
 -10   6  -6 7487.18 371.817  32
 -10   6  -5 200.917 80.3045  32
 -10   6  -5 140.895 67.2244  31
 -10   6  -4 13965.7 516.870  32
 -10   6  -4 13846.4 543.967  31
 -10   6  -3 12637.7 538.319  31
 -10   6  -3 13347.1 498.689  32
 -10   6  -2 1964.25 189.430  20
 -10   6  -2 2100.76 227.051  31
 -10   6  -2 1994.38 191.541  32
 -10   6  -1 1869.92 194.764  20
 -10   6  -1 1744.49 167.603  32
 -10   6  -1 1884.27 215.891  31
 -10   6   0 99.0467 61.1357  20
 -10   6   0 221.690 88.3679  31
 -10   6   0 95.4183 62.5728  24
 -10   6   1 6776.73 389.691  31
 -10   6   1 6891.88 387.035  24
 -10   6   1 6826.19 386.061  20
 -10   6   2 9942.93 454.959  31
 -10   6   2 10300.1 473.928  24
 -10   6   2 9838.78 470.792  20
 -10   6   3 8771.41 434.053  24
 -10   6   3 8733.59 439.877  20
 -10   6   3 8422.89 397.535  31
 -10   6   4 228.000 88.0323  20
 -10   6   4 192.957 81.5255  24
 -10   6   5 31.3066 42.4901  24
 -10   6   5 19.9473 49.4835  20
 -10   6   6 2032.40 181.928  24
 -10   6   6 2058.95 202.813  20
 -10   6   7 3583.94 247.007  20
 -10   6   8 5059.84 260.273  20
 -10   6   9 4750.05 210.406  20
 -10   7 -10 2808.94 153.910  32
 -10   7 -10 1449.79 101.651  35
 -10   7  -9 713.822 93.8883  32
 -10   7  -9 305.017 58.2146  35
 -10   7  -8 1908.83 169.344  32
 -10   7  -7 1423.04 156.910  32
 -10   7  -6 70.8341 49.4700  31
 -10   7  -6 17.4860 48.5971  32
 -10   7  -5 2911.18 234.645  32
 -10   7  -5 2960.20 245.907  31
 -10   7  -4 4427.61 310.471  31
 -10   7  -4 4323.36 281.135  32
 -10   7  -3 32656.2 753.578  32
 -10   7  -3 32386.6 854.170  31
 -10   7  -2 133.344 74.2637  31
 -10   7  -2 177.702 58.8026  32
 -10   7  -1 12129.7 490.265  24
 -10   7  -1 13100.1 550.185  31
 -10   7  -1 12193.3 470.189  20
 -10   7   0 1710.08 191.162  24
 -10   7   0 1610.99 193.126  31
 -10   7   0 1596.74 180.729  20
 -10   7   1 2689.34 238.391  20
 -10   7   1 2699.75 241.652  31
 -10   7   1 2751.28 243.448  24
 -10   7   2 10062.1 442.462  31
 -10   7   2 9959.65 458.724  24
 -10   7   2 9790.51 451.942  20
 -10   7   3 385.524 96.1153  20
 -10   7   3 336.672 79.8985  31
 -10   7   3 406.543 102.992  24
 -10   7   4 8591.05 406.344  24
 -10   7   4 8545.14 415.339  20
 -10   7   5-3.49233 47.4039  24
 -10   7   5 87.0644 57.1511  20
 -10   7   6 946.994 118.528  24
 -10   7   6 880.198 124.297  20
 -10   7   7 1132.35 131.526  20
 -10   7   8 157.708 47.2668  20
 -10   8 -10 194.140 42.2289  32
 -10   8  -9 2463.26 171.035  32
 -10   8  -8 8742.97 352.910  32
 -10   8  -7 5205.35 289.429  32
 -10   8  -7 4689.99 259.682  31
 -10   8  -6 1976.42 183.297  31
 -10   8  -6 2115.84 192.875  32
 -10   8  -5 102.021 63.7568  31
 -10   8  -5 151.877 65.6708  32
 -10   8  -4 7000.48 345.875  32
 -10   8  -4 6980.99 385.123  31
 -10   8  -3 219.375 71.3477  32
 -10   8  -3 236.616 87.7535  31
 -10   8  -2 10764.0 492.047  31
 -10   8  -2 9722.86 376.838  32
 -10   8  -1 259.202 86.5907  31
 -10   8  -1 235.280 77.1383  24
 -10   8   0 4918.00 297.685  20
 -10   8   0 5111.32 318.396  24
 -10   8   0 5445.57 343.319  31
 -10   8   1 203.564 77.7219  20
 -10   8   1 126.778 68.1083  24
 -10   8   1 182.564 72.4335  31
 -10   8   2 9528.87 428.024  20
 -10   8   2 9779.42 439.618  24
 -10   8   2 9833.31 419.973  31
 -10   8   3 21937.6 642.947  20
 -10   8   3 22254.7 648.354  24
 -10   8   3 21706.1 570.447  31
 -10   8   4 5753.60 324.334  20
 -10   8   4 5811.77 320.018  24
 -10   8   5 2372.11 201.225  20
 -10   8   5 2603.40 200.297  24
 -10   8   6 393.888 79.6623  20
 -10   8   6 300.134 65.4471  24
 -10   8   7 5663.37 253.723  20
 -10   8   8 1349.62 101.555  20
 -10   9 -10 10877.3 301.777  32
 -10   9  -9 9185.35 320.298  32
 -10   9  -8 3464.61 219.451  32
 -10   9  -7 1607.47 152.570  31
 -10   9  -7 1986.37 174.513  32
 -10   9  -6 127.834 58.0644  31
 -10   9  -6 95.8173 53.7867  32
 -10   9  -5 8462.99 397.913  31
 -10   9  -5 8615.67 368.056  32
 -10   9  -4 125.360 67.2540  31
 -10   9  -4 127.009 61.9930  32
 -10   9  -3 4859.88 321.308  31
 -10   9  -3 4567.70 256.520  32
 -10   9  -2 997.449 132.388  24
 -10   9  -2 1132.64 158.603  31
 -10   9  -1 25065.0 670.824  24
 -10   9  -1 26640.6 749.132  31
 -10   9   0 2132.95 182.774  20
 -10   9   0 2320.47 210.519  24
 -10   9   0 2330.02 218.224  31
 -10   9   1 1661.05 176.714  24
 -10   9   1 1763.73 171.874  20
 -10   9   1 1861.15 187.381  31
 -10   9   2 92.2698 52.1859  20
 -10   9   2 71.3860 47.2784  31
 -10   9   2 166.247 70.4364  24
 -10   9   3 6448.88 324.381  20
 -10   9   3 6554.54 334.125  24
 -10   9   4 5647.54 293.457  20
 -10   9   4 5976.39 300.780  24
 -10   9   5 3349.77 213.733  20
 -10   9   5 3240.69 201.785  24
 -10   9   6 924.991 93.5134  24
 -10   9   6 910.495 101.679  20
 -10   9   7-13.3983 22.2939  20
 -10  10 -10 365.331 53.5194  32
 -10  10  -9 668.850 86.1891  32
 -10  10  -8 1837.41 155.446  32
 -10  10  -7 6208.36 276.357  31
 -10  10  -7 6708.92 297.501  32
 -10  10  -6 9271.59 357.326  32
 -10  10  -6 8750.43 367.241  31
 -10  10  -5 10307.4 377.222  32
 -10  10  -5 10955.1 436.478  31
 -10  10  -4 269.249 78.7586  31
 -10  10  -4 366.149 78.4420  32
 -10  10  -3 2634.92 177.667  32
 -10  10  -3 3279.54 256.788  31
 -10  10  -2 25814.8 711.530  31
 -10  10  -2 23960.7 601.158  24
 -10  10  -1 1366.55 150.327  24
 -10  10  -1 1680.61 183.710  31
 -10  10   0 826.797 125.079  31
 -10  10   0 792.418 119.924  24
 -10  10   1 150.089 49.2380  20
 -10  10   1 93.4882 42.6695  31
 -10  10   1 105.864 51.4071  24
 -10  10   2 5976.31 275.258  31
 -10  10   2 6541.87 295.667  20
 -10  10   2 6619.44 322.339  24
 -10  10   3 5398.95 278.289  24
 -10  10   3 5290.22 260.580  20
 -10  10   4 3026.99 192.907  24
 -10  10   4 2845.56 183.032  20
 -10  10   5 10007.3 306.078  20
 -10  10   5 10424.7 310.417  24
 -10  11 -10 5964.79 194.516  32
 -10  11  -9 5611.41 221.297  32
 -10  11  -8 6464.95 258.172  32
 -10  11  -7 1696.89 137.420  31
 -10  11  -7 1909.87 149.922  32
 -10  11  -6 139.417 49.2400  32
 -10  11  -6 139.754 54.4710  31
 -10  11  -5 19076.5 550.760  31
 -10  11  -5 16772.4 438.663  32
 -10  11  -4 3968.12 261.286  31
 -10  11  -4 3035.41 180.089  32
 -10  11  -3 24983.9 663.137  31
 -10  11  -2 3596.01 216.093  24
 -10  11  -2 3850.27 261.443  31
 -10  11  -1 467.472 84.7592  24
 -10  11  -1 562.154 103.860  31
 -10  11   0 2154.26 176.211  24
 -10  11   0 2526.35 197.396  31
 -10  11   1 22360.6 555.856  24
 -10  11   1 21431.8 515.772  31
 -10  11   2 476.118 80.0475  24
 -10  11   2 449.571 68.0863  20
 -10  11   3 308.311 54.6280  20
 -10  11   3 359.965 66.1776  24
 -10  11   4 274.654 52.1915  24
 -10  12  -9 512.854 64.1586  32
 -10  12  -8 8720.94 269.181  32
 -10  12  -7 8452.75 278.069  32
 -10  12  -7 7539.61 264.455  31
 -10  12  -6 7691.05 302.438  31
 -10  12  -6 7261.00 257.881  32
 -10  12  -5 7214.01 313.625  31
 -10  12  -5 5610.77 218.897  32
 -10  12  -4 51.0446 47.1360  31
 -10  12  -3 4177.06 250.704  31
 -10  12  -2 8018.21 284.950  24
 -10  12  -2 8822.91 357.009  31
 -10  12  -1 280.392 68.0307  31
 -10  12  -1 272.334 58.7843  24
 -10  12   0 7329.21 289.075  31
 -10  12   0 7952.14 296.954  24
 -10  12   1-41.6933 38.3482  24
 -10  12   1 1.88943 24.9689  31
 -10  12   2 25400.2 481.411  24
 -10  12   3 11903.3 291.604  24
 -10  13  -7 8612.70 242.440  31
 -10  13  -7 8119.88 225.541  32
 -10  13  -6 2607.02 157.018  31
 -10  13  -6 1785.09 102.470  32
 -10  13  -5 3458.45 193.958  31
 -10  13  -4 4743.97 234.346  31
 -10  13  -3 15685.5 425.281  31
 -10  13  -2 129.659 45.3889  31
 -10  13  -1 150.331 36.6373  31
 -10  13  -1 163.829 35.4511  24
 -10  13   0 5005.26 189.027  24
 -10  14  -5 21939.6 400.386  31
 -10  14  -4 15157.1 347.049  31
 -10  14  -3 5660.59 205.926  31
  -9  -9   5 225.659 40.2218  28
  -9  -9   5 263.744 52.2262  34
  -9  -9   6 1949.28 110.348  28
  -9  -9   6 2208.78 139.858  34
  -9  -9   7 2529.15 123.927  28
  -9  -9   7 2765.93 152.247  34
  -9  -9   8 24723.3 428.320  34
  -9  -8   0 5613.47 184.686  20
  -9  -8   1 4589.46 182.355  20
  -9  -8   2 6283.92 225.272  20
  -9  -8   2 6036.41 193.806  28
  -9  -8   3 11693.4 297.699  28
  -9  -8   3 10909.2 293.461  20
  -9  -8   4 6663.06 239.186  28
  -9  -8   5 294.755 56.4117  28
  -9  -8   6 11794.2 387.411  34
  -9  -8   6 11485.0 325.912  28
  -9  -8   7 28360.5 586.965  34
  -9  -8   7 27352.8 495.649  28
  -9  -8   8 110.949 40.3425  34
  -9  -8   8 140.329 43.5624  28
  -9  -8   9 6920.16 259.681  34
  -9  -8   9 6830.41 224.027  28
  -9  -8  10 15223.2 346.700  34
  -9  -7  -2 15367.0 328.168  20
  -9  -7  -1 6134.32 238.855  20
  -9  -7   0 3597.00 200.512  20
  -9  -7   1 2963.12 192.578  20
  -9  -7   2 57.5982 41.1303  20
  -9  -7   2 209.751 54.0418  28
  -9  -7   3 7024.87 272.977  28
  -9  -7   3 6723.93 296.932  20
  -9  -7   4 32700.8 605.980  28
  -9  -7   4 30525.2 611.679  20
  -9  -7   5 21246.8 495.963  28
  -9  -7   5 19853.1 468.256  20
  -9  -7   6 4889.04 239.205  28
  -9  -7   7 491.028 80.7479  28
  -9  -7   7 474.931 95.7125  34
  -9  -7   8 16126.0 477.946  34
  -9  -7   8 16124.0 412.893  28
  -9  -7   9 6100.00 242.027  28
  -9  -7   9 6245.11 282.411  34
  -9  -7  10 5239.25 236.144  34
  -9  -7  10 5251.75 207.718  28
  -9  -6  -3 21875.9 437.291  20
  -9  -6  -2 9404.63 329.711  20
  -9  -6  -1 3294.90 215.336  20
  -9  -6   0 4212.07 257.888  20
  -9  -6   1 739.686 117.589  20
  -9  -6   2 24763.9 532.072  28
  -9  -6   2 24552.0 653.453  20
  -9  -6   3 58225.9 1006.38  20
  -9  -6   3 59742.3 859.924  28
  -9  -6   4 1307.24 132.667  28
  -9  -6   4 1180.58 144.518  20
  -9  -6   5 4327.70 259.698  20
  -9  -6   5 4590.59 247.550  28
  -9  -6   6 27695.1 605.776  28
  -9  -6   7 21145.4 612.466  34
  -9  -6   7 22691.2 580.863  33
  -9  -6   7 21993.3 535.819  28
  -9  -6   8 12914.4 461.406  34
  -9  -6   8 13429.5 406.028  28
  -9  -6   8 13328.4 434.557  33
  -9  -6   9 95.1290 55.4796  34
  -9  -6   9 195.462 57.6870  28
  -9  -6   9 84.4363 47.5574  33
  -9  -6  10 73.5368 49.5565  34
  -9  -6  10 80.6593 43.0640  28
  -9  -6  10 20.9065 31.8307  33
  -9  -6  11 8601.65 289.460  33
  -9  -6  12 9000.31 254.808  33
  -9  -5  -4 30140.0 534.576  20
  -9  -5  -3 10546.4 366.778  20
  -9  -5  -2 4868.21 276.819  20
  -9  -5  -1 120.455 54.3160  20
  -9  -5   0 19857.8 622.867  20
  -9  -5   1 42631.1 929.415  20
  -9  -5   2 5964.29 353.804  20
  -9  -5   3 3061.26 254.818  20
  -9  -5   4 8333.00 406.261  20
  -9  -5   4 8360.24 341.912  28
  -9  -5   5 43784.6 900.773  20
  -9  -5   5 44535.8 794.764  28
  -9  -5   6 28883.9 716.315  33
  -9  -5   6 27141.5 671.287  20
  -9  -5   6 28423.6 635.101  28
  -9  -5   7 675.442 115.260  33
  -9  -5   7 716.470 105.009  28
  -9  -5   7 692.223 121.362  34
  -9  -5   8 2107.32 195.197  33
  -9  -5   8 2111.13 169.999  28
  -9  -5   8 1986.13 193.665  34
  -9  -5   9 7255.79 299.641  28
  -9  -5   9 7085.87 336.911  33
  -9  -5   9 7467.83 347.838  34
  -9  -5  10 69616.9 983.783  34
  -9  -5  10 66064.4 980.786  33
  -9  -5  11 20897.4 506.377  33
  -9  -5  12 6732.09 251.338  33
  -9  -4  -5 11243.0 326.828  20
  -9  -4  -4 7545.07 318.429  20
  -9  -4  -3 12607.3 456.003  20
  -9  -4  -2 21964.9 649.364  20
  -9  -4  -1 30561.6 799.148  20
  -9  -4   0 41830.0 973.009  20
  -9  -4   1 1516.81 191.044  20
  -9  -4   2 18919.4 665.080  20
  -9  -4   3 42638.8 983.887  20
  -9  -4   4 13406.8 544.360  20
  -9  -4   5 24659.7 591.970  28
  -9  -4   5 25215.3 702.599  33
  -9  -4   5 24656.5 713.287  20
  -9  -4   6 5784.29 289.204  28
  -9  -4   6 5907.61 342.334  33
  -9  -4   6 5578.81 326.427  20
  -9  -4   7 3528.31 225.839  28
  -9  -4   7 3588.37 270.048  34
  -9  -4   7 3392.60 242.386  20
  -9  -4   7 3510.88 264.565  33
  -9  -4   8 80664.3 1248.91  33
  -9  -4   8 83219.7 1065.52  28
  -9  -4   8 84091.3 1249.57  34
  -9  -4   9 22822.9 539.425  28
  -9  -4   9 21509.3 600.768  34
  -9  -4   9 21676.5 633.216  33
  -9  -4  10 3573.69 230.646  34
  -9  -4  10 3422.71 243.173  33
  -9  -4  11 7249.57 320.645  33
  -9  -4  12 30592.1 582.558  33
  -9  -4  13 23514.7 417.647  33
  -9  -3  -6 3833.39 180.053  20
  -9  -3  -5 2923.32 222.635  35
  -9  -3  -5 2775.16 188.210  20
  -9  -3  -4 38634.0 890.041  35
  -9  -3  -4 37772.2 786.734  20
  -9  -3  -3 3279.45 254.683  20
  -9  -3  -3 3403.39 273.036  35
  -9  -3  -2 36727.1 897.125  20
  -9  -3  -2 38597.8 948.508  35
  -9  -3  -1 5018.80 344.312  20
  -9  -3   0 18041.8 661.144  20
  -9  -3   1 30280.1 865.314  20
  -9  -3   2 43868.4 1035.27  20
  -9  -3   3 16541.2 628.258  20
  -9  -3   4 21406.1 705.988  20
  -9  -3   4 21970.1 669.211  33
  -9  -3   5 3379.82 266.253  33
  -9  -3   5 3352.68 273.323  20
  -9  -3   6 32812.6 825.388  20
  -9  -3   6 33089.7 847.506  33
  -9  -3   7 16777.3 601.133  33
  -9  -3   7 15726.9 545.237  20
  -9  -3   7 15761.8 558.737  34
  -9  -3   7 15915.1 468.701  28
  -9  -3   8 3144.06 242.151  34
  -9  -3   8 3367.19 215.837  28
  -9  -3   8 2887.25 216.711  20
  -9  -3   8 3195.53 262.345  33
  -9  -3   9 27.8987 48.2169  33
  -9  -3   9 41.0781 45.4821  34
  -9  -3  10 21056.2 612.233  33
  -9  -3  10 22640.0 575.445  34
  -9  -3  11 21466.9 570.369  33
  -9  -3  12 11093.7 361.113  33
  -9  -3  13 4652.56 191.582  33
  -9  -2  -7 22.0337 43.0144  35
  -9  -2  -6 4593.26 274.561  35
  -9  -2  -6 4405.59 220.397  20
  -9  -2  -5 26138.8 723.869  35
  -9  -2  -5 25331.6 618.950  20
  -9  -2  -4 32728.7 782.691  20
  -9  -2  -4 35170.4 873.503  35
  -9  -2  -3 13231.3 548.601  35
  -9  -2  -3 12441.9 516.327  20
  -9  -2  -2-42.9493 67.7144  32
  -9  -2  -2 73.5720 57.6722  20
  -9  -2  -2 37.3343 65.1423  35
  -9  -2  -1 5012.74 354.086  20
  -9  -2  -1 4475.96 326.444  35
  -9  -2  -1 4721.12 335.572  32
  -9  -2   0 31714.0 862.637  32
  -9  -2   0 34388.2 886.042  35
  -9  -2   0 34674.0 932.085  20
  -9  -2   1 13428.2 581.827  20
  -9  -2   2 10672.2 516.629  20
  -9  -2   3 870.102 151.484  20
  -9  -2   3 961.097 145.209  33
  -9  -2   4 51737.1 1111.92  20
  -9  -2   4 53720.7 1053.80  33
  -9  -2   5 34839.6 859.860  33
  -9  -2   5 35479.7 898.283  20
  -9  -2   6 6924.89 394.172  33
  -9  -2   6 6673.93 361.654  34
  -9  -2   6 6351.16 371.190  20
  -9  -2   7 7135.30 367.945  34
  -9  -2   7 6895.84 374.382  20
  -9  -2   7 6734.15 384.629  33
  -9  -2   8 15845.7 531.374  20
  -9  -2   8 15768.1 580.165  33
  -9  -2   8 16093.5 539.343  34
  -9  -2   9 18220.4 545.026  34
  -9  -2   9 16846.6 589.157  33
  -9  -2  10 14937.4 524.751  33
  -9  -2  11 3681.31 239.402  33
  -9  -2  12 677.552 93.7726  33
  -9  -2  13 5683.84 208.614  33
  -9  -1  -8 9402.80 338.124  35
  -9  -1  -7 19695.8 561.904  35
  -9  -1  -6 33870.8 660.152  20
  -9  -1  -6 35555.2 826.994  35
  -9  -1  -5 18135.0 592.586  32
  -9  -1  -5 19865.5 649.377  35
  -9  -1  -5 18998.1 567.112  20
  -9  -1  -4 2382.14 222.774  20
  -9  -1  -4 2503.91 238.604  32
  -9  -1  -4 2631.72 244.286  35
  -9  -1  -3 3157.60 270.507  35
  -9  -1  -3 2746.89 255.496  32
  -9  -1  -3 2777.74 253.891  20
  -9  -1  -2 53910.2 1131.26  20
  -9  -1  -2 55654.0 1112.77  35
  -9  -1  -2 54157.9 1128.79  32
  -9  -1  -1 37319.0 936.139  32
  -9  -1  -1 37674.9 964.858  20
  -9  -1  -1 39037.2 929.402  35
  -9  -1   0 44.0497 52.8319  20
  -9  -1   0 32.2260 60.9668  35
  -9  -1   0 99.0520 64.5287  32
  -9  -1   1 2336.79 245.111  20
  -9  -1   1 2193.58 221.492  32
  -9  -1   2 61346.1 1096.59  33
  -9  -1   2 57659.7 1190.73  20
  -9  -1   3 51407.8 1018.99  33
  -9  -1   3 48768.9 1088.01  20
  -9  -1   4 30094.9 845.144  20
  -9  -1   4 29889.7 782.834  33
  -9  -1   5 212.108 82.1842  20
  -9  -1   5 196.269 76.9714  33
  -9  -1   6 25146.8 674.583  34
  -9  -1   6 24797.2 732.922  33
  -9  -1   6 25575.5 753.833  20
  -9  -1   7 53033.7 960.589  34
  -9  -1   7 51419.9 1041.25  20
  -9  -1   7 50024.3 1044.96  33
  -9  -1   8 52640.1 1004.79  20
  -9  -1   8 51572.7 1051.61  33
  -9  -1   9 16284.3 570.276  33
  -9  -1   9 16126.3 514.226  20
  -9  -1  10 3858.53 263.163  33
  -9  -1  11 17261.7 508.468  33
  -9  -1  12 17258.6 435.338  33
  -9   0  -9 7592.69 284.367  35
  -9   0  -8 19772.9 538.935  35
  -9   0  -7 3985.37 268.443  35
  -9   0  -6 954.130 144.790  35
  -9   0  -6 772.741 109.783  20
  -9   0  -6 820.025 132.107  32
  -9   0  -5 26534.0 740.822  32
  -9   0  -5 28122.2 778.059  35
  -9   0  -5 25984.2 681.224  20
  -9   0  -4 31467.1 837.012  32
  -9   0  -4 29911.1 787.976  20
  -9   0  -4 32525.7 840.191  35
  -9   0  -3 76453.5 1327.64  20
  -9   0  -3 79488.4 1340.32  32
  -9   0  -3 79574.2 1316.76  35
  -9   0  -2 14744.7 592.813  20
  -9   0  -2 15244.4 584.106  32
  -9   0  -2 14848.4 559.624  35
  -9   0  -1 11561.0 530.570  20
  -9   0  -1 11496.9 505.769  32
  -9   0  -1 12174.8 491.460  35
  -9   0   0 27691.3 822.069  20
  -9   0   0 27798.1 765.833  32
  -9   0   1 54684.1 1147.58  20
  -9   0   1 52189.5 1034.37  32
  -9   0   2 44264.9 927.092  32
  -9   0   2 46924.1 1066.59  20
  -9   0   3 13125.3 561.815  20
  -9   0   3 13474.4 510.734  33
  -9   0   4 10504.3 462.710  33
  -9   0   4 10163.3 488.340  20
  -9   0   5 31871.5 813.950  33
  -9   0   5 31460.7 860.923  20
  -9   0   6 53351.4 1066.18  33
  -9   0   6 54846.4 1112.85  20
  -9   0   7 23458.2 713.064  33
  -9   0   7 24816.8 733.730  20
  -9   0   8 9240.17 437.146  33
  -9   0   8 10115.9 449.510  20
  -9   0   9 12891.9 470.754  20
  -9   0   9 12044.1 478.364  33
  -9   0  10 52994.1 940.109  33
  -9   0  10 55799.9 869.880  20
  -9   0  11 16399.4 470.343  33
  -9   0  12 18805.6 415.981  33
  -9   1 -10 6845.06 245.471  35
  -9   1  -9 21364.1 526.059  35
  -9   1  -8 1049.96 118.244  32
  -9   1  -8 1273.51 149.404  35
  -9   1  -7 79.0742 63.1243  32
  -9   1  -7 126.245 66.4450  35
  -9   1  -6 42024.3 907.145  32
  -9   1  -6 43431.0 935.759  35
  -9   1  -5 22394.2 686.403  32
  -9   1  -5 21372.3 623.263  20
  -9   1  -5 22533.4 684.796  35
  -9   1  -4 42060.3 937.513  35
  -9   1  -4 39428.3 902.033  20
  -9   1  -4 40618.5 948.829  32
  -9   1  -3 1267.33 163.652  35
  -9   1  -3 1274.87 170.647  32
  -9   1  -3 1190.51 165.865  20
  -9   1  -2 5458.31 346.355  32
  -9   1  -2 5977.02 339.178  35
  -9   1  -2 5216.42 347.555  20
  -9   1  -1 47352.3 1055.58  20
  -9   1  -1 49059.5 1000.32  32
  -9   1   0 62006.8 1207.34  20
  -9   1   0 61353.1 1109.45  32
  -9   1   1 36545.1 917.969  31
  -9   1   1 37585.2 843.677  32
  -9   1   1 37775.0 942.145  20
  -9   1   2 2216.54 201.478  33
  -9   1   2 2047.12 195.412  32
  -9   1   2 2096.87 219.168  31
  -9   1   2 2340.76 240.365  20
  -9   1   3 6570.64 394.406  20
  -9   1   3 6907.19 357.236  33
  -9   1   4 33025.3 884.606  20
  -9   1   4 32310.2 788.198  33
  -9   1   5 37902.2 941.018  20
  -9   1   5 37398.5 858.248  33
  -9   1   6 9102.91 459.107  20
  -9   1   6 8915.81 423.848  33
  -9   1   7 2895.46 256.191  20
  -9   1   7 2782.66 237.729  33
  -9   1   8 56414.0 1077.97  20
  -9   1   8 53400.3 1004.74  33
  -9   1   9 14578.6 509.122  20
  -9   1   9 13671.4 485.745  33
  -9   1  10 28183.6 641.251  33
  -9   1  10 30403.6 653.688  20
  -9   1  11 1702.84 109.694  21
  -9   1  11 1525.69 130.440  33
  -9   1  12 4839.00 150.929  21
  -9   2 -10 5949.46 254.770  35
  -9   2  -9 2015.23 172.757  35
  -9   2  -9 1449.59 122.770  32
  -9   2  -8 25678.6 664.340  35
  -9   2  -8 23959.8 599.081  32
  -9   2  -7 41639.5 863.873  32
  -9   2  -7 42551.5 891.032  35
  -9   2  -6 55591.0 1047.58  35
  -9   2  -6 57631.1 1072.12  32
  -9   2  -5 59.8899 51.6210  32
  -9   2  -5 65.5608 54.7839  35
  -9   2  -5 117.745 64.5328  20
  -9   2  -4 121.134 58.1808  32
  -9   2  -4 71.8252 64.6408  20
  -9   2  -4 119.095 75.0598  35
  -9   2  -3 18400.6 630.229  20
  -9   2  -3 19681.9 640.325  32
  -9   2  -3 19229.7 590.226  35
  -9   2  -2 59978.6 1150.24  20
  -9   2  -2 59919.3 1181.60  31
  -9   2  -2 61985.7 1115.41  32
  -9   2  -1 14217.3 526.117  32
  -9   2  -1 14066.9 572.073  31
  -9   2  -1 13945.2 562.496  20
  -9   2   0 6737.97 392.713  20
  -9   2   0 6238.26 338.831  32
  -9   2   0 6335.49 384.655  31
  -9   2   0 6958.90 583.688   9
  -9   2   1 22926.2 1048.48   9
  -9   2   1 21995.9 708.839  20
  -9   2   1 20095.4 879.839  11
  -9   2   1 21944.9 615.104  32
  -9   2   1 21770.9 699.978  31
  -9   2   2 72999.2 1297.32  20
  -9   2   2 71942.8 1249.15  31
  -9   2   2 74853.5 1107.56  33
  -9   2   2 73402.2 1891.89   9
  -9   2   3 60954.6 1186.19  20
  -9   2   3 59648.0 1011.33  33
  -9   2   3 57300.6 1088.30  31
  -9   2   4 26295.4 713.841  31
  -9   2   4 27829.2 809.343  20
  -9   2   4 27485.1 697.386  33
  -9   2   5 6377.23 340.195  33
  -9   2   5 6286.74 384.667  20
  -9   2   6 38053.0 939.150  20
  -9   2   6 37082.7 823.818  33
  -9   2   7 38251.3 819.439  33
  -9   2   7 40396.3 949.014  20
  -9   2   8 45611.9 870.616  33
  -9   2   8 50064.4 1012.61  20
  -9   2   9 2254.41 182.849  33
  -9   2   9 2133.01 198.247  20
  -9   2  10 15700.5 471.369  20
  -9   2  10 16363.3 367.126  21
  -9   2  11 15357.2 316.332  21
  -9   2  12 34878.7 380.190  21
  -9   3 -11 815.976 82.9934  35
  -9   3 -10 17509.4 466.363  35
  -9   3  -9 29168.1 604.009  32
  -9   3  -9 30987.5 679.942  35
  -9   3  -8 10812.4 421.622  32
  -9   3  -8 11045.4 439.873  35
  -9   3  -7 11762.6 469.242  32
  -9   3  -7 11198.9 457.169  35
  -9   3  -6 15514.3 543.160  35
  -9   3  -6 15985.9 568.583  32
  -9   3  -5 8007.11 408.259  32
  -9   3  -5 7680.45 379.400  35
  -9   3  -4 121752. 1449.89  35
  -9   3  -4 119436. 1498.94  20
  -9   3  -4 117016. 1596.39  31
  -9   3  -4 124245. 1604.29  32
  -9   3  -3 6915.93 405.611  31
  -9   3  -3 7463.54 392.058  32
  -9   3  -3 7200.35 383.737  20
  -9   3  -2 3415.65 272.215  20
  -9   3  -2 3399.75 278.374  31
  -9   3  -2 3410.30 257.837  32
  -9   3  -1 19184.0 642.221  20
  -9   3  -1 20035.2 601.087  32
  -9   3  -1 20408.4 679.347  31
  -9   3   0 100462. 1313.27  32
  -9   3   0 101302. 1501.41  31
  -9   3   0 100299. 1479.81  20
  -9   3   1 94341.7 1430.96  31
  -9   3   1 91967.0 1209.01  32
  -9   3   1 89172.6 1868.23  11
  -9   3   1 94881.0 2095.19   9
  -9   3   1 91914.0 1435.63  20
  -9   3   2 24935.3 725.765  24
  -9   3   2 24637.5 747.095  20
  -9   3   2 23468.7 1028.78   9
  -9   3   2 24299.0 713.455  31
  -9   3   2 23399.2 930.438  11
  -9   3   2 24815.3 603.486  33
  -9   3   3 5607.13 337.573  31
  -9   3   3 5447.43 342.705  24
  -9   3   3 5960.69 372.378  20
  -9   3   4 59275.4 1181.54  20
  -9   3   4 55929.4 1024.86  31
  -9   3   4 57048.3 1098.86  24
  -9   3   5 59435.4 1185.53  20
  -9   3   5 59107.9 1102.06  24
  -9   3   6 62381.1 1208.00  20
  -9   3   6 61019.1 1093.17  24
  -9   3   7 31098.2 838.048  20
  -9   3   8 12549.0 510.295  20
  -9   3   9 25112.8 478.679  21
  -9   3   9 24546.7 657.275  20
  -9   3  10 39679.3 736.864  20
  -9   3  10 43380.6 582.160  21
  -9   3  11 29537.2 416.476  21
  -9   3  11 24386.9 450.539  20
  -9   4 -11 16233.0 394.486  35
  -9   4 -10 1754.36 151.508  35
  -9   4 -10 1451.60 119.212  32
  -9   4  -9 819.315 118.422  35
  -9   4  -9 665.015 98.8552  32
  -9   4  -8 1210.36 145.451  32
  -9   4  -8 1358.42 153.465  35
  -9   4  -7 15160.9 521.578  35
  -9   4  -7 15863.6 544.597  32
  -9   4  -6 57164.9 1065.08  32
  -9   4  -6 54940.6 987.253  35
  -9   4  -5 30117.3 791.902  31
  -9   4  -5 31299.1 733.500  35
  -9   4  -5 31976.1 809.360  32
  -9   4  -4 4806.38 327.273  31
  -9   4  -4 4821.78 309.947  32
  -9   4  -3 8940.79 450.954  31
  -9   4  -3 9669.84 429.194  20
  -9   4  -3 9510.20 426.370  32
  -9   4  -2 83994.4 1241.23  32
  -9   4  -2 82256.2 1283.62  20
  -9   4  -2 85884.0 1387.58  31
  -9   4  -1 87573.2 1408.20  31
  -9   4  -1 85342.4 1336.11  20
  -9   4  -1 82662.7 1898.22  11
  -9   4  -1 87320.3 1226.19  32
  -9   4   0 23288.7 717.159  31
  -9   4   0 23116.4 700.043  20
  -9   4   0 22658.9 605.213  32
  -9   4   0 23360.8 688.527  24
  -9   4   0 21906.3 954.170  11
  -9   4   1 1587.88 190.781  20
  -9   4   1 1563.89 184.602  24
  -9   4   1 1726.03 275.559   9
  -9   4   1 1541.15 252.615  11
  -9   4   1 1551.70 186.088  31
  -9   4   2 26564.1 744.454  31
  -9   4   2 26425.4 748.571  24
  -9   4   2 26932.1 776.332  20
  -9   4   3 46623.7 956.910  31
  -9   4   3 48101.2 1051.67  20
  -9   4   3 47317.5 1008.19  24
  -9   4   4 72302.7 1139.06  31
  -9   4   4 75383.0 1261.05  24
  -9   4   4 76153.4 1338.69  20
  -9   4   5 3708.30 277.763  24
  -9   4   5 3828.39 304.535  20
  -9   4   6 976.403 156.748  20
  -9   4   6 659.424 117.857  24
  -9   4   7 34819.9 783.264  24
  -9   4   7 36822.7 899.078  20
  -9   4   8 19160.8 615.414  20
  -9   4   8 19226.6 431.423  21
  -9   4   9 26750.9 484.018  21
  -9   4   9 24557.7 645.671  20
  -9   4  10 9308.64 257.564  21
  -9   4  10 8222.58 320.561  20
  -9   4  11 6739.36 216.601  20
  -9   5 -11 4270.38 206.718  35
  -9   5 -10 2607.23 171.238  32
  -9   5 -10 3066.21 203.173  35
  -9   5  -9 12629.4 439.886  35
  -9   5  -9 10979.4 400.584  32
  -9   5  -8 20625.1 585.647  35
  -9   5  -8 22857.9 629.569  32
  -9   5  -7 49977.5 922.723  35
  -9   5  -7 55041.7 1024.35  32
  -9   5  -6 8384.79 374.818  35
  -9   5  -6 7693.66 385.883  31
  -9   5  -6 8608.77 413.940  32
  -9   5  -5 88.7318 54.4920  31
  -9   5  -5 105.280 59.5700  32
  -9   5  -4 44507.6 991.285  31
  -9   5  -4 45949.0 943.704  32
  -9   5  -3 73971.9 1167.32  32
  -9   5  -3 72724.9 1280.63  31
  -9   5  -2 27221.3 780.696  31
  -9   5  -2 26145.8 705.387  20
  -9   5  -2 27073.9 683.717  32
  -9   5  -1 2024.45 215.327  31
  -9   5  -1 1979.11 182.442  32
  -9   5  -1 1999.26 203.890  24
  -9   5  -1 1999.91 203.502  20
  -9   5   0 856.221 136.363  20
  -9   5   0 898.754 146.851  31
  -9   5   0 808.760 132.972  24
  -9   5   1 46015.3 999.355  31
  -9   5   1 45978.4 979.258  24
  -9   5   1 45331.4 993.403  20
  -9   5   2 48745.7 1006.23  31
  -9   5   2 48628.0 1042.42  20
  -9   5   2 48184.4 1016.73  24
  -9   5   3 14984.9 540.149  31
  -9   5   3 15037.4 571.118  24
  -9   5   3 15109.6 589.949  20
  -9   5   4 1824.27 200.168  24
  -9   5   4 1877.86 217.951  20
  -9   5   4 1727.62 174.184  31
  -9   5   5 17072.1 632.731  20
  -9   5   5 16656.2 583.480  24
  -9   5   6 66698.1 1129.84  24
  -9   5   6 69349.6 1260.35  20
  -9   5   7 38021.6 801.447  24
  -9   5   7 39682.5 921.676  20
  -9   5   7 40396.1 629.454  21
  -9   5   8 3354.11 253.724  20
  -9   5   8 3492.32 180.836  21
  -9   5   8 3099.54 203.569  24
  -9   5   9 3353.06 164.658  21
  -9   5   9 3293.45 224.908  20
  -9   5  10 12239.8 364.757  20
  -9   6 -12 1505.73 102.809  35
  -9   6 -11 3184.25 153.648  32
  -9   6 -11 4730.27 219.500  35
  -9   6 -10 13872.9 408.196  32
  -9   6 -10 15601.9 445.215  35
  -9   6  -9 66743.8 1008.41  32
  -9   6  -9 60982.7 948.854  35
  -9   6  -8 32280.0 718.495  35
  -9   6  -8 35984.1 787.792  32
  -9   6  -7 40.8174 43.7525  35
  -9   6  -7 158.666 72.7485  32
  -9   6  -7 176.947 70.3213  31
  -9   6  -6 22373.5 582.547  35
  -9   6  -6 23258.5 666.954  31
  -9   6  -5 42925.4 911.156  32
  -9   6  -5 42674.1 940.870  31
  -9   6  -4 34228.0 875.675  31
  -9   6  -4 34806.6 810.807  32
  -9   6  -3 2013.72 215.901  31
  -9   6  -3 1930.78 189.068  32
  -9   6  -2 241.187 75.6594  32
  -9   6  -2 213.975 73.8095  24
  -9   6  -2 543.883 99.7164  20
  -9   6  -2 506.171 111.839  31
  -9   6  -1 76849.5 1318.39  31
  -9   6  -1 73051.3 1199.70  24
  -9   6  -1 73033.9 1183.56  20
  -9   6  -1 74622.5 1072.75  32
  -9   6   0 50085.1 1010.45  24
  -9   6   0 51204.2 1064.99  31
  -9   6   0 49568.3 1002.60  20
  -9   6   1 34527.5 850.703  24
  -9   6   1 35687.0 875.439  20
  -9   6   1 37480.1 898.878  31
  -9   6   2 370.626 88.4320  31
  -9   6   2 346.681 92.0336  24
  -9   6   3 7464.23 413.461  20
  -9   6   3 7088.14 390.799  24
  -9   6   3 7434.07 377.325  31
  -9   6   4 62486.0 1150.69  24
  -9   6   5 58348.5 1078.99  24
  -9   6   6 59189.9 1040.69  24
  -9   6   7 16086.9 498.030  24
  -9   6   8 3675.29 206.070  24
  -9   6   8 3580.12 249.921  20
  -9   6   9 40243.2 729.593  20
  -9   6  10 37275.7 561.337  20
  -9   7 -12 2323.95 126.192  35
  -9   7 -11 7670.59 254.337  32
  -9   7 -11 11351.2 332.395  35
  -9   7 -10 16854.3 453.799  35
  -9   7 -10 18153.0 471.745  32
  -9   7  -9 974.221 114.800  35
  -9   7  -9 1202.72 144.040  32
  -9   7  -8 11929.0 416.779  35
  -9   7  -8 15212.1 515.429  32
  -9   7  -7 35876.4 779.764  31
  -9   7  -7 38515.3 843.820  32
  -9   7  -6 34333.9 809.065  32
  -9   7  -6 32412.6 794.243  31
  -9   7  -5 2243.04 210.035  32
  -9   7  -5 1894.83 205.927  31
  -9   7  -4 1258.85 158.643  32
  -9   7  -4 1251.16 173.276  31
  -9   7  -3 60027.2 1018.52  32
  -9   7  -3 58328.0 1148.24  31
  -9   7  -2 45959.2 926.435  24
  -9   7  -2 48718.5 1056.77  31
  -9   7  -2 48284.8 886.737  32
  -9   7  -1 36007.8 846.254  24
  -9   7  -1 36774.9 826.068  20
  -9   7  -1 37569.5 922.190  31
  -9   7   0 16254.1 566.508  20
  -9   7   0 15672.2 567.971  24
  -9   7   0 16139.2 598.796  31
  -9   7   1 13838.5 537.412  20
  -9   7   1 14359.8 557.579  31
  -9   7   1 13889.4 542.955  24
  -9   7   2 27353.5 764.084  24
  -9   7   2 27028.7 741.675  31
  -9   7   2 27572.3 774.940  20
  -9   7   3 37808.6 828.352  31
  -9   7   3 37557.3 894.017  24
  -9   7   4 25307.1 721.059  24
  -9   7   5 5598.29 329.094  24
  -9   7   6 11248.7 434.976  24
  -9   7   7 14726.2 450.333  24
  -9   7   8 49212.0 671.570  24
  -9   7   8 53949.0 889.125  20
  -9   7   9 10238.6 329.020  20
  -9   8 -12 2795.91 131.803  35
  -9   8 -11 703.042 79.5960  32
  -9   8 -11 1023.80 98.7503  35
  -9   8 -10 5922.22 273.654  32
  -9   8 -10 4988.29 232.595  35
  -9   8  -9 10416.2 358.177  35
  -9   8  -9 13770.1 455.670  32
  -9   8  -8 17268.6 543.560  32
  -9   8  -8 12697.8 402.772  35
  -9   8  -7 12240.6 453.696  31
  -9   8  -7 12799.1 483.596  32
  -9   8  -6 760.505 127.207  31
  -9   8  -6 928.520 137.761  32
  -9   8  -5 8264.82 417.226  31
  -9   8  -5 8395.17 396.796  32
  -9   8  -4 81740.1 1339.63  31
  -9   8  -4 83390.7 1223.27  32
  -9   8  -3 8172.59 432.382  31
  -9   8  -3 7765.66 366.530  24
  -9   8  -3 8357.48 374.467  32
  -9   8  -2 43370.5 814.125  32
  -9   8  -2 44510.4 1007.78  31
  -9   8  -2 42119.4 883.345  24
  -9   8  -1 2347.92 218.754  24
  -9   8  -1 2253.94 225.790  31
  -9   8   0 25747.2 723.861  24
  -9   8   0 26237.9 705.479  20
  -9   8   0 26914.3 768.852  31
  -9   8   1 34044.1 843.815  24
  -9   8   1 34438.3 831.125  20
  -9   8   1 36127.9 869.116  31
  -9   8   2 10726.8 454.471  31
  -9   8   2 10745.5 475.985  24
  -9   8   2 10766.5 474.953  20
  -9   8   3 10303.3 460.594  24
  -9   8   3 9962.38 411.240  31
  -9   8   4 6081.03 345.973  24
  -9   8   5 27425.6 696.219  24
  -9   8   6 34067.3 709.967  24
  -9   8   7 107.150 57.8122  20
  -9   8   7 118.957 45.1670  24
  -9   8   8 2357.47 167.944  20
  -9   9 -11 9099.79 285.576  32
  -9   9 -11 7883.17 246.582  35
  -9   9 -10 21498.4 510.678  32
  -9   9 -10 15103.0 383.522  35
  -9   9  -9 25841.9 612.059  32
  -9   9  -9 16473.3 413.919  35
  -9   9  -8 1198.34 146.126  32
  -9   9  -7 3046.86 224.762  31
  -9   9  -7 3214.00 242.212  32
  -9   9  -6 29541.1 730.207  32
  -9   9  -6 29057.5 743.108  31
  -9   9  -5 32838.4 825.552  31
  -9   9  -5 32934.1 764.266  32
  -9   9  -4 26706.1 676.273  32
  -9   9  -4 26596.5 760.413  31
  -9   9  -3 948.502 154.180  31
  -9   9  -3 801.193 112.568  32
  -9   9  -3 901.161 126.106  24
  -9   9  -2 14058.9 503.642  24
  -9   9  -2 15352.5 587.551  31
  -9   9  -1 52880.0 1077.22  31
  -9   9  -1 49295.4 970.745  24
  -9   9   0 18366.9 606.491  24
  -9   9   0 19426.1 646.865  31
  -9   9   0 19217.8 577.107  20
  -9   9   1 15911.4 542.644  20
  -9   9   1 14462.3 543.680  24
  -9   9   1 15108.6 549.624  31
  -9   9   2 583.686 110.465  31
  -9   9   2 526.511 109.655  20
  -9   9   2 671.305 119.618  24
  -9   9   3 47514.0 837.243  31
  -9   9   3 52365.3 1009.05  24
  -9   9   4 63375.3 1062.07  24
  -9   9   5 13586.7 458.007  24
  -9   9   6 294.854 63.2189  24
  -9   9   7 593.379 72.1419  24
  -9   9   7 648.304 90.6577  20
  -9   9   8 27484.3 459.154  20
  -9  10 -11 22864.7 439.106  32
  -9  10 -10 8440.01 310.289  32
  -9  10  -9 1966.16 168.848  32
  -9  10  -8 12330.7 399.017  31
  -9  10  -8 14626.7 477.551  32
  -9  10  -7 47411.2 885.634  32
  -9  10  -7 43384.2 834.514  31
  -9  10  -6 8765.63 401.435  31
  -9  10  -6 9293.60 394.567  32
  -9  10  -5 8300.25 374.326  32
  -9  10  -5 8825.59 420.573  31
  -9  10  -4 30480.1 694.856  32
  -9  10  -4 33020.7 835.364  31
  -9  10  -3 14161.8 556.410  31
  -9  10  -3 12396.4 420.356  32
  -9  10  -3 13333.7 457.706  24
  -9  10  -2 61375.0 1151.05  31
  -9  10  -2 56768.6 986.246  24
  -9  10  -1 13229.7 492.254  24
  -9  10  -1 14633.3 553.586  31
  -9  10   0 128.852 71.5490  31
  -9  10   0 76.2678 54.5176  24
  -9  10   1 23631.8 616.807  20
  -9  10   1 22467.4 649.964  24
  -9  10   1 22891.3 645.668  31
  -9  10   2 41887.1 837.320  20
  -9  10   2 40501.9 860.685  24
  -9  10   3 51029.8 931.719  24
  -9  10   4 5727.65 296.944  24
  -9  10   5 400.019 73.9089  24
  -9  10   5 364.465 73.6874  20
  -9  10   6 5743.98 249.545  20
  -9  10   6 5631.63 224.586  24
  -9  10   7 17548.2 354.917  20
  -9  11 -11 954.968 84.9747  32
  -9  11 -10 6436.15 254.613  32
  -9  11  -9 44293.7 739.752  32
  -9  11  -8 9861.04 372.844  32
  -9  11  -8 7204.61 290.037  31
  -9  11  -7 441.312 86.0170  32
  -9  11  -7 449.658 85.8779  31
  -9  11  -6 781.359 120.904  31
  -9  11  -6 658.534 106.308  32
  -9  11  -5 35834.3 820.135  31
  -9  11  -5 32340.3 697.293  32
  -9  11  -4 17239.8 488.849  32
  -9  11  -4 22500.4 666.473  31
  -9  11  -3 31953.2 804.498  31
  -9  11  -3 30609.9 659.336  24
  -9  11  -2 1193.42 140.390  24
  -9  11  -2 1325.56 168.713  31
  -9  11  -1 30069.8 758.246  31
  -9  11  -1 27496.0 675.263  24
  -9  11   0 4051.88 263.521  24
  -9  11   0 4196.73 275.818  31
  -9  11   1 48786.7 907.055  24
  -9  11   1 46289.0 845.986  31
  -9  11   2 11527.2 425.810  24
  -9  11   2 11652.8 388.823  20
  -9  11   3 2475.51 176.662  20
  -9  11   3 2395.99 187.753  24
  -9  11   4 7791.38 305.027  24
  -9  11   4 7886.12 294.257  20
  -9  11   5 10764.0 305.958  20
  -9  11   5 10905.0 311.154  24
  -9  12 -11 12539.7 273.556  32
  -9  12 -10 13908.2 343.874  32
  -9  12  -9 163.034 52.1495  32
  -9  12  -8 77.6963 38.1756  31
  -9  12  -8 178.117 52.5878  32
  -9  12  -7 17824.4 474.448  32
  -9  12  -7 15672.3 457.013  31
  -9  12  -6 23818.9 553.678  32
  -9  12  -6 25592.7 625.332  31
  -9  12  -5 19112.6 483.584  32
  -9  12  -5 25036.3 649.869  31
  -9  12  -4 82.3687 42.3909  32
  -9  12  -4 155.840 70.3151  31
  -9  12  -3 3923.60 268.942  31
  -9  12  -3 3379.65 200.404  24
  -9  12  -2 33081.4 662.719  24
  -9  12  -2 36083.4 794.945  31
  -9  12  -1 11867.3 439.532  31
  -9  12  -1 11088.9 395.339  24
  -9  12   0 23550.8 584.231  31
  -9  12   0 24383.6 590.298  24
  -9  12   1 2300.86 180.299  24
  -9  12   1 1847.95 149.511  31
  -9  12   2 21098.1 511.906  24
  -9  12   3 21305.1 391.835  20
  -9  12   3 26046.5 523.828  24
  -9  12   4 19165.6 390.248  24
  -9  13 -10 129.139 36.4578  32
  -9  13  -9 7802.35 253.725  32
  -9  13  -8 8362.37 260.450  31
  -9  13  -8 13283.3 353.839  32
  -9  13  -7 10569.5 329.774  32
  -9  13  -7 10266.2 335.867  31
  -9  13  -6 4458.87 242.492  31
  -9  13  -6 3462.31 187.637  32
  -9  13  -5 6785.18 245.680  32
  -9  13  -5 11163.1 401.257  31
  -9  13  -4 8863.56 368.958  31
  -9  13  -3 33233.5 705.020  31
  -9  13  -2 9587.56 369.867  31
  -9  13  -2 9428.62 311.878  24
  -9  13  -1 416.409 69.3417  24
  -9  13  -1 507.435 85.6974  31
  -9  13   0 5935.62 250.083  31
  -9  13   0 7323.34 281.258  24
  -9  13   1 22328.9 396.315  31
  -9  13   1 41550.8 642.676  24
  -9  13   2 12639.2 326.803  24
  -9  14  -8 1906.66 109.480  32
  -9  14  -7 29.9317 25.2077  31
  -9  14  -7 81.5657 33.1658  32
  -9  14  -6 14181.0 378.097  31
  -9  14  -6 7738.37 213.173  32
  -9  14  -5 12664.7 375.301  31
  -9  14  -4 13138.1 390.423  31
  -9  14  -3 2730.56 175.965  31
  -9  14  -2 8513.41 295.324  31
  -9  14  -1 1497.23 116.574  31
  -9  14  -1 2060.41 117.722  24
  -9  14   0 26456.1 407.982  24
  -9  15  -5 1332.47 98.1867  31
  -9  15  -4 512.160 61.8521  31
  -8 -10   3 174.779 41.6479  28
  -8 -10   4 57.6964 34.7013  28
  -8 -10   5 5626.12 220.485  28
  -8 -10   6 1998.54 139.715  34
  -8 -10   6 1995.49 135.582  28
  -8 -10   7 2295.86 146.745  34
  -8 -10   7 2282.15 143.130  28
  -8 -10   8 342.637 57.7259  28
  -8 -10   8 397.447 62.3854  34
  -8 -10   9 7392.48 230.975  28
  -8 -10   9 7202.78 231.656  34
  -8 -10  10 10169.3 245.201  28
  -8  -9   0 43.6087 20.0961  28
  -8  -9   1 114.361 37.8631  28
  -8  -9   1 83.9329 29.4180  20
  -8  -9   2 886.102 95.8796  28
  -8  -9   2 771.816 82.2639  20
  -8  -9   3 3076.50 158.883  20
  -8  -9   3 3568.91 198.604  28
  -8  -9   4 147.993 50.2416  28
  -8  -9   5 132.338 54.4860  28
  -8  -9   6 625.522 93.9254  28
  -8  -9   7 2307.56 168.028  28
  -8  -9   7 2333.62 179.756  34
  -8  -9   8 15101.8 413.177  28
  -8  -9   8 14897.8 435.294  34
  -8  -9   9 644.443 86.9376  28
  -8  -9   9 780.601 97.3166  34
  -8  -9  10 1728.32 132.349  34
  -8  -9  10 1657.17 124.058  28
  -8  -9  11 636.679 72.0847  28
  -8  -8  -1 497.900 76.6071  20
  -8  -8  -1 434.435 59.6842  28
  -8  -8   0 162.480 46.8903  28
  -8  -8   0 159.049 50.8050  20
  -8  -8   1 3255.17 197.048  28
  -8  -8   1 3374.91 212.217  20
  -8  -8   2 1774.67 156.162  20
  -8  -8   2 1813.02 156.134  28
  -8  -8   3 3990.10 234.802  20
  -8  -8   3 4182.19 245.147  28
  -8  -8   4 1209.69 135.343  28
  -8  -8   4 1149.34 122.083  20
  -8  -8   5 1159.45 138.474  28
  -8  -8   6 1872.09 172.022  28
  -8  -8   7 3404.70 225.204  28
  -8  -8   8 2537.66 192.214  28
  -8  -8   8 2365.04 200.332  34
  -8  -8   9 3169.57 218.987  34
  -8  -8   9 3274.91 206.592  28
  -8  -8   9 3376.52 191.049  33
  -8  -8  10 4353.17 239.582  34
  -8  -8  10 4282.88 222.192  28
  -8  -8  10 4130.73 198.840  33
  -8  -8  11 10340.0 313.986  28
  -8  -8  11 10428.0 336.081  34
  -8  -8  12 58.3564 24.2965  33
  -8  -7  -3 969.054 102.030  20
  -8  -7  -3 924.981 99.6381  26
  -8  -7  -2 277.890 69.0662  26
  -8  -7  -2 330.405 72.4647  20
  -8  -7  -2 352.366 58.2758  28
  -8  -7  -1 1965.58 146.959  28
  -8  -7  -1 1806.40 169.457  26
  -8  -7  -1 2184.85 183.735  20
  -8  -7   0 242.559 79.8454  26
  -8  -7   0 331.256 84.5637  20
  -8  -7   0 414.754 78.8919  28
  -8  -7   1 4559.88 287.028  20
  -8  -7   1 4562.73 256.727  28
  -8  -7   2 1933.26 188.004  20
  -8  -7   2 1840.36 171.908  28
  -8  -7   3 6230.05 334.492  20
  -8  -7   3 6406.63 325.408  28
  -8  -7   4 365.049 87.1310  28
  -8  -7   4 249.023 66.9285  20
  -8  -7   5 407.703 89.8380  28
  -8  -7   5 524.696 92.8658  20
  -8  -7   6 1940.85 185.930  28
  -8  -7   7 1121.55 139.333  28
  -8  -7   7 1089.20 133.084  33
  -8  -7   8 4635.13 298.620  34
  -8  -7   8 4813.73 271.952  33
  -8  -7   8 4973.21 282.179  28
  -8  -7   9 175.378 68.4820  34
  -8  -7   9 138.243 55.7999  33
  -8  -7   9 196.742 65.7106  28
  -8  -7  10 288.264 71.6479  28
  -8  -7  10 308.933 72.1199  33
  -8  -7  10 301.913 83.1616  34
  -8  -7  11 2924.67 185.907  33
  -8  -7  11 3492.75 201.856  28
  -8  -7  11 3529.16 218.929  34
  -8  -7  12 4676.55 209.841  33
  -8  -7  13 1798.87 108.507  33
  -8  -6  -5 67.2569 26.8133  26
  -8  -6  -4 5383.81 248.798  20
  -8  -6  -4 5257.36 236.296  26
  -8  -6  -3 366.574 78.8380  20
  -8  -6  -3 319.760 73.7747  26
  -8  -6  -2 51.4991 42.5453  26
  -8  -6  -2 111.531 58.1584  20
  -8  -6  -1 5825.98 336.240  20
  -8  -6  -1 5060.91 303.658  26
  -8  -6   0 57.2123 58.3298  26
  -8  -6   0 61.5283 48.7102  28
  -8  -6   1 2491.14 225.712  26
  -8  -6   1 3172.19 228.102  28
  -8  -6   1 3027.72 254.759  20
  -8  -6   2 1418.69 156.513  28
  -8  -6   2 1278.68 168.433  20
  -8  -6   3 14845.8 506.419  28
  -8  -6   3 14431.2 546.948  20
  -8  -6   4 104.418 56.7641  28
  -8  -6   4 81.8862 54.9121  20
  -8  -6   5 1044.81 144.325  33
  -8  -6   5 961.984 135.072  28
  -8  -6   5 984.491 137.270  20
  -8  -6   6 119.700 58.0066  33
  -8  -6   6 91.1940 62.8778  28
  -8  -6   7 6924.79 362.018  33
  -8  -6   7 7381.88 359.549  28
  -8  -6   8 737.198 132.015  34
  -8  -6   8 729.013 124.817  33
  -8  -6   8 793.758 122.306  28
  -8  -6   9 4810.05 304.485  34
  -8  -6   9 4925.36 283.109  28
  -8  -6   9 4873.30 298.319  33
  -8  -6  10 50.5300 46.4115  33
  -8  -6  10 38.5577 53.1422  34
  -8  -6  10 86.1201 56.4899  28
  -8  -6  11 4256.59 235.742  28
  -8  -6  11 3799.05 239.753  33
  -8  -6  11 4117.02 250.262  34
  -8  -6  12 4076.72 226.557  33
  -8  -6  13 6774.21 252.377  33
  -8  -5  -6 2864.86 149.888  26
  -8  -5  -5 936.825 104.879  26
  -8  -5  -5 931.195 107.563  20
  -8  -5  -4 6788.77 324.089  20
  -8  -5  -4 7068.13 309.466  26
  -8  -5  -3 186.950 60.3103  26
  -8  -5  -3 153.585 65.2827  20
  -8  -5  -2 8242.08 379.912  26
  -8  -5  -2 8864.77 429.927  20
  -8  -5  -1 10917.2 497.177  20
  -8  -5  -1 10324.7 431.919  26
  -8  -5   0-40.9471 59.2503  20
  -8  -5   0 25.4762 39.3748  26
  -8  -5   1 1791.04 210.878  20
  -8  -5   1 1728.55 168.779  28
  -8  -5   2 4635.86 280.235  28
  -8  -5   2 4721.05 335.225  20
  -8  -5   3 117.738 57.2723  28
  -8  -5   3 75.9722 62.7235  20
  -8  -5   4 445.143 105.425  20
  -8  -5   4 478.727 109.133  33
  -8  -5   4 505.219 104.130  28
  -8  -5   5 3037.35 251.719  20
  -8  -5   5 3143.21 238.620  28
  -8  -5   5 3067.77 249.084  33
  -8  -5   6 28027.9 706.734  28
  -8  -5   6 26899.7 706.549  20
  -8  -5   6 27360.0 746.126  33
  -8  -5   7 338.854 98.0195  33
  -8  -5   7 387.294 89.4565  28
  -8  -5   8 1586.58 188.840  34
  -8  -5   8 1452.49 179.223  33
  -8  -5   8 1771.22 178.677  28
  -8  -5   9 11313.6 479.809  34
  -8  -5   9 11714.4 441.593  28
  -8  -5   9 10889.5 472.726  33
  -8  -5  10 2535.37 225.544  33
  -8  -5  10 2838.01 213.514  28
  -8  -5  10 2621.35 224.405  34
  -8  -5  11 150.210 67.9082  34
  -8  -5  11 70.5788 54.2249  33
  -8  -5  12 6178.36 304.458  33
  -8  -5  13 3.83069 29.2557  33
  -8  -5  14 7.10122 23.1303  33
  -8  -4  -7 1210.47 96.5472  26
  -8  -4  -6 1150.55 112.930  26
  -8  -4  -6 1170.45 115.816  20
  -8  -4  -5 803.812 108.408  26
  -8  -4  -5 736.045 124.792  35
  -8  -4  -5 672.526 104.251  20
  -8  -4  -4 1465.88 152.291  26
  -8  -4  -4 1522.46 194.268  35
  -8  -4  -4 1608.41 175.943  20
  -8  -4  -3 9208.65 479.320  35
  -8  -4  -3 8447.81 374.537  26
  -8  -4  -3 8566.66 425.476  20
  -8  -4  -2 8548.71 384.824  26
  -8  -4  -2 8349.77 440.475  20
  -8  -4  -2 9016.10 484.656  35
  -8  -4  -1 171.798 88.2029  35
  -8  -4  -1 123.019 74.7989  20
  -8  -4   0 424.115 109.392  20
  -8  -4   1 595.312 123.720  20
  -8  -4   2 16109.2 504.249  28
  -8  -4   2 16354.9 624.408  20
  -8  -4   3 14368.9 529.597  33
  -8  -4   3 13398.5 464.765  28
  -8  -4   3 13515.3 556.999  20
  -8  -4   4 13609.0 549.535  20
  -8  -4   4 13746.2 478.103  28
  -8  -4   4 14174.3 532.948  33
  -8  -4   5 10666.3 426.718  28
  -8  -4   5 10702.4 478.422  20
  -8  -4   5 11159.7 488.108  33
  -8  -4   6 1982.25 197.635  20
  -8  -4   6 2092.42 216.536  33
  -8  -4   6 2103.90 194.581  28
  -8  -4   7 454.579 98.8414  28
  -8  -4   7 418.797 94.6726  20
  -8  -4   7 548.178 117.965  33
  -8  -4   8 135.510 68.8252  28
  -8  -4   8 163.015 79.0590  34
  -8  -4   8 188.997 76.7375  33
  -8  -4   9 2377.57 233.734  33
  -8  -4   9 2451.73 227.313  34
  -8  -4   9 2609.04 211.542  28
  -8  -4  10 1911.43 195.124  34
  -8  -4  10 2089.00 184.705  28
  -8  -4  10 2124.29 215.562  33
  -8  -4  11 753.341 123.986  33
  -8  -4  12 12542.8 451.722  33
  -8  -4  13 4814.14 162.445  21
  -8  -4  13 5148.29 255.396  33
  -8  -4  14 987.898 93.4188  33
  -8  -3  -8 810.952 75.1587  26
  -8  -3  -7 5349.54 227.023  20
  -8  -3  -7 4917.69 227.192  26
  -8  -3  -6 32.6754 32.4935  20
  -8  -3  -6 76.2023 75.5955  35
  -8  -3  -6 3.27035 30.2204  26
  -8  -3  -5 2897.24 206.265  26
  -8  -3  -5 3019.22 232.570  20
  -8  -3  -5 3161.70 270.317  35
  -8  -3  -4 484.463 123.481  35
  -8  -3  -4 349.200 82.9406  26
  -8  -3  -4 432.079 105.248  20
  -8  -3  -3 4910.60 361.987  35
  -8  -3  -3 4829.91 334.550  20
  -8  -3  -3 4646.92 274.001  26
  -8  -3  -2 46.1654 55.1710  20
  -8  -3  -2 120.241 91.2153  35
  -8  -3  -1 42385.9 1021.69  20
  -8  -3  -1 43667.2 1049.52  35
  -8  -3   0 2841.34 266.897  20
  -8  -3   0 2800.33 267.305  35
  -8  -3   1 604.679 125.239  20
  -8  -3   2 3092.26 250.127  33
  -8  -3   2 2872.32 265.356  20
  -8  -3   3 26721.7 728.053  33
  -8  -3   3 25076.3 764.646  20
  -8  -3   4 130.426 70.9827  20
  -8  -3   4 92.2309 52.3381  33
  -8  -3   5 4201.20 300.698  20
  -8  -3   5 4452.94 267.390  28
  -8  -3   5 4309.10 306.034  33
  -8  -3   6 3500.53 283.216  33
  -8  -3   6 3733.39 278.394  20
  -8  -3   6 3715.97 247.774  28
  -8  -3   7 5084.99 342.610  33
  -8  -3   7 5037.19 311.152  20
  -8  -3   7 5136.04 293.548  28
  -8  -3   7 5163.18 334.212  34
  -8  -3   8 8894.59 455.913  33
  -8  -3   8 9542.54 401.392  28
  -8  -3   8 9201.96 442.375  34
  -8  -3   9 20.6497 52.4741  34
  -8  -3   9 61.6492 50.5679  28
  -8  -3  10 7692.46 375.973  34
  -8  -3  11 2617.73 162.245  21
  -8  -3  12 10287.8 294.482  21
  -8  -3  13 6372.93 203.318  21
  -8  -3  13 6306.62 288.119  33
  -8  -3  14 377.879 60.7720  33
  -8  -2  -9-6.52662 29.7586  35
  -8  -2  -8 30.9152 42.1983  35
  -8  -2  -8 64.3430 32.1236  26
  -8  -2  -7 40.6919 37.1115  20
  -8  -2  -7 36.5865 33.0934  26
  -8  -2  -7 9.08635 54.0367  35
  -8  -2  -6 442.471 108.483  35
  -8  -2  -6 363.290 83.8968  20
  -8  -2  -6 405.765 80.9986  26
  -8  -2  -5 695.729 121.541  20
  -8  -2  -5 554.477 96.1573  26
  -8  -2  -5 625.385 129.460  35
  -8  -2  -4 5879.87 364.516  32
  -8  -2  -4 6044.13 365.304  20
  -8  -2  -4 6262.69 394.820  35
  -8  -2  -3 97.1161 72.6212  32
  -8  -2  -3 44.9288 62.0435  35
  -8  -2  -3 39.3327 48.4022  20
  -8  -2  -2 7097.90 411.178  35
  -8  -2  -2 6683.09 403.454  20
  -8  -2  -2 6274.90 382.943  32
  -8  -2  -1 18583.9 656.158  35
  -8  -2  -1 18353.6 644.682  32
  -8  -2  -1 18526.5 670.980  20
  -8  -2   0 6532.07 395.071  20
  -8  -2   0 6234.87 370.990  32
  -8  -2   0 6753.68 567.363   9
  -8  -2   0 6476.25 379.539  35
  -8  -2   0 5872.91 730.733   7
  -8  -2   1 5305.30 342.292  35
  -8  -2   1 5286.02 353.015  20
  -8  -2   1 4862.65 321.216  32
  -8  -2   1 5019.78 506.863   9
  -8  -2   2 4964.21 339.842  20
  -8  -2   2 4692.86 310.460  32
  -8  -2   2 5143.94 521.006   9
  -8  -2   2 5621.56 327.721  33
  -8  -2   3 3981.64 299.129  20
  -8  -2   3 3713.56 452.482   9
  -8  -2   3 4097.86 283.840  33
  -8  -2   4 856.333 137.927  33
  -8  -2   4 759.855 208.712   9
  -8  -2   4 815.075 136.209  20
  -8  -2   5 13353.0 887.745   9
  -8  -2   5 13875.5 547.723  20
  -8  -2   5 14034.9 549.172  33
  -8  -2   6 20961.0 561.388  28
  -8  -2   6 21092.1 661.517  20
  -8  -2   6 20913.4 680.247  33
  -8  -2   7 43334.3 996.649  33
  -8  -2   7 44536.5 942.738  20
  -8  -2   7 44487.7 951.556  34
  -8  -2   7 46932.7 854.490  28
  -8  -2   8 2755.90 214.782  28
  -8  -2   8 2574.06 229.371  34
  -8  -2   8 2602.09 222.725  20
  -8  -2   9 3709.47 270.039  34
  -8  -2  10 1669.52 174.919  34
  -8  -2  10 1630.81 139.089  21
  -8  -2  11 1168.24 115.219  21
  -8  -2  12 627.180 81.5874  21
  -8  -2  13 2380.73 130.818  21
  -8  -2  14 301.715 51.1301  33
  -8  -1 -10 23.2098 25.4679  35
  -8  -1  -9 1837.69 156.937  35
  -8  -1  -9 2335.10 137.702  26
  -8  -1  -8 3491.40 195.373  26
  -8  -1  -8 4104.89 267.219  35
  -8  -1  -7 1581.70 184.093  35
  -8  -1  -7 1232.80 129.630  26
  -8  -1  -7 1506.75 143.747  20
  -8  -1  -6 2475.93 241.406  35
  -8  -1  -6 2257.24 199.664  20
  -8  -1  -6 2002.85 207.689  32
  -8  -1  -5 249.899 75.1195  20
  -8  -1  -5 139.380 67.8153  35
  -8  -1  -5 70.1451 60.1268  32
  -8  -1  -4 109.902 79.5738  35
  -8  -1  -4 74.6770 54.1455  20
  -8  -1  -3 1189.38 165.460  35
  -8  -1  -3 1174.14 168.300  32
  -8  -1  -3 1005.41 158.576  20
  -8  -1  -2 2375.61 225.961  35
  -8  -1  -2 2154.16 225.109  20
  -8  -1  -2 2199.18 219.245  32
  -8  -1  -2 1925.63 451.915   7
  -8  -1  -1 252.626 88.7009  20
  -8  -1  -1 170.755 150.463   7
  -8  -1  -1 259.636 81.3672  32
  -8  -1  -1 305.124 127.554   9
  -8  -1  -1 153.089 62.9191  35
  -8  -1   0 1740.58 284.969   9
  -8  -1   0 1315.44 168.990  32
  -8  -1   0 1346.08 345.206   7
  -8  -1   0 1322.98 174.692  20
  -8  -1   0 1281.13 162.257  35
  -8  -1   1 16237.6 538.956  33
  -8  -1   1 15019.6 538.358  32
  -8  -1   1 15014.9 577.342  20
  -8  -1   1 15198.2 848.428   9
  -8  -1   2 5646.89 351.813  20
  -8  -1   2 5331.22 314.911  32
  -8  -1   2 5248.87 506.498   9
  -8  -1   2 5982.49 331.409  33
  -8  -1   3 1873.96 182.529  32
  -8  -1   3 2387.38 228.299  20
  -8  -1   3 2415.18 355.036   9
  -8  -1   3 2429.94 217.568  33
  -8  -1   4 29889.3 1259.82   9
  -8  -1   4 31705.3 802.885  33
  -8  -1   4 30818.1 810.479  20
  -8  -1   5-11.8092 58.0732  20
  -8  -1   5 4.23351 53.0861  33
  -8  -1   5 121.495 96.2368   9
  -8  -1   6 1234.10 161.358  20
  -8  -1   6 1203.55 276.546   9
  -8  -1   6 1125.90 145.530  34
  -8  -1   6 1326.02 170.805  33
  -8  -1   7 6470.23 305.660  28
  -8  -1   7 6186.01 354.259  20
  -8  -1   7 6436.89 345.847  34
  -8  -1   8 244.308 74.6659  34
  -8  -1   8 336.080 84.4253  20
  -8  -1   8 296.296 76.1615  28
  -8  -1   9 42.0567 53.6956  34
  -8  -1   9 16.6027 38.5915  20
  -8  -1  10 958.224 110.894  21
  -8  -1  11 312.185 65.7884  21
  -8  -1  12 3511.11 182.121  21
  -8  -1  13 44.1353 32.0859  21
  -8   0 -10 2189.25 159.932  35
  -8   0  -9 6305.55 316.545  35
  -8   0  -8 253.100 73.1703  32
  -8   0  -8 360.653 98.0842  35
  -8   0  -7 947.069 146.424  35
  -8   0  -7 835.153 135.224  32
  -8   0  -6 4156.27 268.901  20
  -8   0  -6 4510.88 322.103  35
  -8   0  -6 4092.89 290.019  32
  -8   0  -5 811.732 133.792  20
  -8   0  -5 855.936 148.115  35
  -8   0  -5 867.534 142.797  32
  -8   0  -4 4813.07 325.241  32
  -8   0  -4 4899.90 324.424  35
  -8   0  -4 4459.54 312.962  20
  -8   0  -3 70.2999 56.7475  20
  -8   0  -3-2.89255 45.3774  32
  -8   0  -3 82.1977 129.059   7
  -8   0  -3-7.77306 64.0836  35
  -8   0  -2 3551.31 280.771  20
  -8   0  -2 2790.62 522.323   7
  -8   0  -2 3595.47 266.937  35
  -8   0  -2 3583.11 267.254  32
  -8   0  -1 16701.3 1237.17   7
  -8   0  -1 16363.4 558.529  32
  -8   0  -1 16560.0 601.829  20
  -8   0  -1 16723.4 548.190  35
  -8   0   0 19932.7 659.886  20
  -8   0   0 20141.2 603.972  32
  -8   0   0 20972.6 974.764   9
  -8   0   1 38195.8 806.517  32
  -8   0   1 38629.7 1322.62   9
  -8   0   1 39198.7 909.400  20
  -8   0   2 1920.49 201.431  20
  -8   0   2 1640.56 166.701  32
  -8   0   2 1964.84 301.048   9
  -8   0   2 2005.23 189.427  33
  -8   0   3 340.210 92.4593  20
  -8   0   3 244.004 108.512   9
  -8   0   3 357.043 89.3688  33
  -8   0   4 259.240 82.1559  33
  -8   0   4 246.934 84.1583  20
  -8   0   4 289.633 130.044   9
  -8   0   5 7685.31 637.759   9
  -8   0   5 7666.07 394.235  33
  -8   0   5 7949.44 409.028  20
  -8   0   6 25502.3 646.830  34
  -8   0   6 25438.2 733.550  20
  -8   0   7 26004.8 735.989  20
  -8   0   7 26098.4 662.337  34
  -8   0   8 20127.4 576.548  34
  -8   0   8 18936.5 617.311  20
  -8   0   9 505.591 101.809  20
  -8   0   9 336.959 74.1180  21
  -8   0  10 1222.21 124.426  21
  -8   0  11 248.737 65.4682  21
  -8   0  12 745.490 86.3595  21
  -8   0  13 454.093 59.4627  21
  -8   0  13 406.433 62.7705  33
  -8   1 -11 37.0540 33.4061  35
  -8   1 -10 3834.81 229.030  35
  -8   1  -9 731.914 119.997  35
  -8   1  -8 2626.40 207.588  32
  -8   1  -8 2945.10 243.935  35
  -8   1  -7 579.115 110.456  32
  -8   1  -7 661.055 122.599  35
  -8   1  -6 830.961 136.404  32
  -8   1  -6 746.169 133.169  35
  -8   1  -5 23256.1 689.152  32
  -8   1  -5 22154.9 651.872  20
  -8   1  -5 23721.3 699.209  35
  -8   1  -4 7508.70 391.423  20
  -8   1  -4 7852.82 394.648  32
  -8   1  -4 7778.81 388.782  35
  -8   1  -3 976.970 133.631  35
  -8   1  -3 1174.70 155.959  32
  -8   1  -3 890.270 139.031  20
  -8   1  -2 19448.7 567.195  35
  -8   1  -2 19600.4 602.287  32
  -8   1  -2 19371.5 635.472  31
  -8   1  -2 18684.0 624.922  20
  -8   1  -1 16509.3 536.016  32
  -8   1  -1 16684.0 582.270  31
  -8   1  -1 16087.8 572.682  20
  -8   1   0 5963.79 349.696  20
  -8   1   0 6075.66 349.119  31
  -8   1   0 5735.97 306.868  32
  -8   1   1 10459.8 459.697  20
  -8   1   1 10330.9 402.954  32
  -8   1   1 9643.97 570.787  11
  -8   1   1 9955.12 440.357  31
  -8   1   1 11055.3 696.698   9
  -8   1   1 11180.1 415.305  33
  -8   1   2 4851.36 461.358   9
  -8   1   2 4689.21 273.738  33
  -8   1   2 4736.71 299.259  31
  -8   1   2 4489.32 385.311  11
  -8   1   2 4625.88 308.913  20
  -8   1   3 2209.02 196.544  33
  -8   1   3 1900.09 240.311  11
  -8   1   3 2093.52 304.102   9
  -8   1   3 2067.78 206.223  20
  -8   1   3 1904.04 190.056  31
  -8   1   4 1122.15 145.597  33
  -8   1   4 1100.88 154.747  20
  -8   1   4 860.320 201.319   9
  -8   1   4 884.274 128.777  31
  -8   1   5 21076.9 662.864  20
  -8   1   5 19529.0 979.294   9
  -8   1   5 20676.2 626.069  33
  -8   1   6 6503.30 373.398  20
  -8   1   7 12237.4 510.686  20
  -8   1   8 1182.76 159.046  20
  -8   1   8 1298.96 126.995  21
  -8   1   9 8446.20 326.121  21
  -8   1   9 8037.00 393.648  20
  -8   1  10 78.3885 53.2808  21
  -8   1  10-10.8205 40.7599  20
  -8   1  11 9680.01 323.958  21
  -8   1  12 595.065 80.2581  21
  -8   1  13 1414.09 94.5578  21
  -8   2 -11 3883.37 210.523  35
  -8   2 -10 108.948 61.9762  35
  -8   2  -9 3073.32 237.972  35
  -8   2  -9 2719.38 195.738  32
  -8   2  -8 182.699 79.5103  35
  -8   2  -8 127.685 69.2181  32
  -8   2  -7 22357.5 676.264  35
  -8   2  -7 20656.5 632.696  32
  -8   2  -6 3210.49 258.330  35
  -8   2  -6 2993.08 247.538  32
  -8   2  -5 3022.09 245.750  32
  -8   2  -5 3014.22 243.635  35
  -8   2  -4 9378.39 439.592  31
  -8   2  -4 9517.14 426.099  20
  -8   2  -4 10266.3 441.593  32
  -8   2  -4 9801.32 420.293  35
  -8   2  -3 217.604 76.3763  35
  -8   2  -3 263.420 82.7288  20
  -8   2  -3 65.9246 43.6513  32
  -8   2  -3 93.7021 59.4718  31
  -8   2  -2 73527.6 1124.68  32
  -8   2  -2 72116.7 1179.82  20
  -8   2  -2 73678.1 1208.93  31
  -8   2  -1 21.4338 48.3770  11
  -8   2  -1 45.7351 54.7459  31
  -8   2  -1 158.693 58.3598  32
  -8   2   0 1439.87 170.780  20
  -8   2   0 1651.96 178.058  31
  -8   2   0 1590.09 156.329  32
  -8   2   1 66.7458 46.6253  33
  -8   2   1 192.155 62.0293  31
  -8   2   1 117.100 61.8849  20
  -8   2   1 15.0435 48.9056  11
  -8   2   1 43.4702 36.7416  32
  -8   2   2 2998.28 354.379   9
  -8   2   2 2400.40 210.997  31
  -8   2   2 3478.96 338.148  11
  -8   2   2 2796.96 235.855  20
  -8   2   2 2653.69 221.596  24
  -8   2   2 2642.58 198.793  33
  -8   2   3 14532.5 783.951   9
  -8   2   3 14450.5 668.805  11
  -8   2   3 15174.5 528.588  24
  -8   2   3 15167.7 489.328  33
  -8   2   3 15212.6 554.216  20
  -8   2   3 14608.7 503.669  31
  -8   2   4 598.988 161.063   9
  -8   2   4 772.609 156.483  11
  -8   2   4 890.314 121.836  31
  -8   2   4 939.147 127.965  33
  -8   2   4 777.057 126.316  24
  -8   2   5 6657.10 380.116  20
  -8   2   5 6249.61 342.752  24
  -8   2   5 6255.66 331.695  33
  -8   2   6 8765.71 401.592  24
  -8   2   6 8635.95 437.403  20
  -8   2   7 93.3916 45.7221  24
  -8   2   7 196.532 77.3220  20
  -8   2   8 33114.1 842.192  20
  -8   2   8 34388.1 655.470  21
  -8   2   9 854.905 110.145  21
  -8   2   9 771.251 128.125  20
  -8   2  10 511.369 98.0481  20
  -8   2  10 589.479 91.2923  21
  -8   2  11 4344.93 211.379  21
  -8   2  11 3697.59 213.689  20
  -8   2  12 1149.23 99.2743  21
  -8   2  13 342.054 45.4633  21
  -8   3 -12 2118.78 134.440  35
  -8   3 -11 59.9106 49.7647  35
  -8   3 -10 2709.35 213.128  35
  -8   3  -9 7956.03 388.313  35
  -8   3  -9 6403.01 314.305  32
  -8   3  -8 30403.7 737.903  32
  -8   3  -8 33967.2 818.209  35
  -8   3  -7 268.347 79.8356  32
  -8   3  -7 166.517 72.3266  35
  -8   3  -6-45.0375 71.0498  35
  -8   3  -6 190.994 73.4898  32
  -8   3  -5 5750.83 337.709  31
  -8   3  -5 6491.31 343.620  35
  -8   3  -5 6322.24 348.151  32
  -8   3  -4 14101.8 511.355  32
  -8   3  -4 14106.1 477.697  35
  -8   3  -4 13930.1 526.026  31
  -8   3  -3 3490.13 265.827  31
  -8   3  -3 3802.52 257.200  32
  -8   3  -3 3430.50 252.460  20
  -8   3  -2 1954.58 286.790  11
  -8   3  -2 2110.84 197.888  20
  -8   3  -2 2422.61 218.957  31
  -8   3  -2 2311.88 197.482  32
  -8   3  -1 44037.6 1312.12  11
  -8   3  -1 45919.3 917.060  20
  -8   3  -1 45663.1 831.391  32
  -8   3   0 4028.05 239.961  32
  -8   3   0 4583.22 281.675  24
  -8   3   0 4075.79 274.826  20
  -8   3   0 4148.32 388.768  11
  -8   3   0 4520.63 293.670  31
  -8   3   1 5235.35 315.693  20
  -8   3   1 5326.84 434.172  11
  -8   3   1 5120.81 302.663  24
  -8   3   1 4985.93 303.617  31
  -8   3   2 27186.9 731.964  20
  -8   3   2 27249.6 698.676  31
  -8   3   2 27578.2 707.222  24
  -8   3   2 27235.5 949.231  11
  -8   3   2 28097.6 1048.62   9
  -8   3   3 255.695 106.044   9
  -8   3   3 183.010 87.2057  11
  -8   3   3 89.0005 55.2616  24
  -8   3   3 172.354 76.4712  20
  -8   3   3 123.145 54.6005  31
  -8   3   4 70.9922 76.5393  11
  -8   3   4 122.725 62.9278  24
  -8   3   4 104.437 52.7149  31
  -8   3   4 118.955 70.7640  20
  -8   3   5 20277.8 617.726  24
  -8   3   6 2705.32 254.486  27
  -8   3   6 2395.59 212.491  24
  -8   3   7 11402.7 447.960  24
  -8   3   7 11622.5 526.726  27
  -8   3   7 12329.1 385.971  21
  -8   3   8 5454.58 357.784  27
  -8   3   8 5582.96 266.897  21
  -8   3   9 7664.32 389.099  20
  -8   3   9 7837.16 313.541  21
  -8   3  10 74.3434 48.6629  21
  -8   3  10 35.2284 44.8899  20
  -8   3  11 4156.39 222.290  20
  -8   3  11 4928.47 216.515  21
  -8   3  12 3907.95 165.557  21
  -8   4 -12 14476.3 376.850  35
  -8   4 -11 1711.08 153.282  35
  -8   4 -10 6898.39 343.437  35
  -8   4 -10 5006.00 253.394  32
  -8   4  -9 30919.8 709.153  32
  -8   4  -9 33979.0 792.581  35
  -8   4  -8 379.909 96.4848  32
  -8   4  -8 385.524 94.5609  35
  -8   4  -7 30439.0 763.643  35
  -8   4  -7 30166.0 763.094  32
  -8   4  -6 4786.64 304.749  32
  -8   4  -6 4829.58 292.208  35
  -8   4  -6 4302.32 283.655  31
  -8   4  -5 9619.40 433.280  31
  -8   4  -5 10695.8 444.853  32
  -8   4  -5 10939.9 424.607  35
  -8   4  -4 16692.2 547.438  32
  -8   4  -4 16624.6 495.594  35
  -8   4  -4 16835.5 579.498  31
  -8   4  -3 7569.03 385.109  31
  -8   4  -3 6881.50 540.021  11
  -8   4  -3 7329.17 350.591  32
  -8   4  -2 110528. 2126.30  11
  -8   4  -2 120986. 1536.37  31
  -8   4  -2 110703. 1381.03  20
  -8   4  -2 117565. 1351.20  32
  -8   4  -1 874.890 190.235  11
  -8   4  -1 800.599 115.255  32
  -8   4  -1 969.725 133.705  20
  -8   4  -1 1044.59 139.061  24
  -8   4  -1 830.149 131.954  31
  -8   4   0 10419.8 433.660  20
  -8   4   0 10567.3 428.652  24
  -8   4   0 10920.5 454.981  31
  -8   4   0 10212.9 610.187  11
  -8   4   0 10480.7 370.784  32
  -8   4   1 8824.81 407.673  20
  -8   4   1 9022.59 400.993  24
  -8   4   1 8646.45 549.294  11
  -8   4   1 8942.61 405.520  31
  -8   4   2 735.030 172.522   9
  -8   4   2 728.363 163.380  11
  -8   4   2 848.780 127.998  24
  -8   4   2 749.762 121.046  31
  -8   4   3 19977.4 589.084  31
  -8   4   3 18682.6 804.333  11
  -8   4   3 20075.7 613.631  24
  -8   4   4 33105.7 794.322  24
  -8   4   4 31820.0 1040.40  11
  -8   4   4 34483.3 879.849  27
  -8   4   5 321.859 89.6872  24
  -8   4   5 277.450 91.2047  27
  -8   4   5 135.723 74.9847  11
  -8   4   6 513.565 120.831  27
  -8   4   6 564.223 107.850  24
  -8   4   6 604.206 90.9368  21
  -8   4   7 7977.36 376.461  24
  -8   4   7 8137.32 445.546  27
  -8   4   7 8133.63 319.694  21
  -8   4   8 4377.36 237.133  21
  -8   4   8 4108.14 309.603  27
  -8   4   8 4052.26 251.838  24
  -8   4   9 15038.4 425.625  21
  -8   4   9 14586.0 552.250  27
  -8   4  10 387.460 69.7074  21
  -8   4  10 293.829 74.4614  20
  -8   4  11 1943.99 145.433  20
  -8   4  11 2477.35 144.657  21
  -8   4  12 3259.64 135.411  21
  -8   5 -13 642.132 65.6270  35
  -8   5 -12 8274.09 299.475  35
  -8   5 -11 97.3473 53.8857  35
  -8   5 -11 44.8162 33.4625  32
  -8   5 -10 2990.28 224.941  35
  -8   5 -10 2323.38 179.818  32
  -8   5  -9 52646.0 938.550  32
  -8   5  -9 55445.4 1002.28  35
  -8   5  -8 39682.8 855.199  32
  -8   5  -8 39154.9 849.315  35
  -8   5  -7 14081.2 517.980  32
  -8   5  -7 14074.8 506.839  35
  -8   5  -6 17178.7 570.928  32
  -8   5  -6 16192.9 519.313  35
  -8   5  -5 5362.62 315.950  32
  -8   5  -5 4733.17 305.569  31
  -8   5  -5 4945.75 273.685  35
  -8   5  -4 8212.39 380.279  32
  -8   5  -4 8329.86 409.013  31
  -8   5  -3 25677.8 712.574  31
  -8   5  -3 24271.3 1018.43  11
  -8   5  -3 26647.8 662.384  32
  -8   5  -2 1727.29 184.832  31
  -8   5  -2 1741.49 173.050  20
  -8   5  -2 1584.92 166.094  24
  -8   5  -2 1842.91 275.321  11
  -8   5  -2 1780.48 167.569  32
  -8   5  -1 2663.30 197.929  32
  -8   5  -1 2721.19 218.921  24
  -8   5  -1 2614.10 227.805  31
  -8   5  -1 2936.94 344.312  11
  -8   5  -1 3232.21 237.542  20
  -8   5   0 2990.43 229.750  24
  -8   5   0 2817.24 226.899  20
  -8   5   0 2667.81 319.803  11
  -8   5   0 3320.67 251.739  31
  -8   5   1 70769.6 1150.82  31
  -8   5   1 69058.8 1596.24  11
  -8   5   1 69260.1 1148.00  20
  -8   5   1 70153.4 1128.74  24
  -8   5   2 46498.0 916.549  31
  -8   5   2 45413.6 919.427  24
  -8   5   3 761.960 133.510  27
  -8   5   3 562.358 107.865  24
  -8   5   3 530.651 104.515  31
  -8   5   4 763.414 175.235  11
  -8   5   4 675.593 120.893  24
  -8   5   5 9190.94 322.626  21
  -8   5   5 8889.76 418.881  24
  -8   5   5 9463.20 475.643  27
  -8   5   6 41126.2 1000.70  27
  -8   5   6 39287.7 864.150  24
  -8   5   6 40019.0 699.937  21
  -8   5   7 18934.8 485.349  21
  -8   5   7 18162.8 563.190  24
  -8   5   7 18830.5 675.272  27
  -8   5   8 2353.17 232.119  27
  -8   5   8 2002.05 156.772  21
  -8   5   9 89.0861 68.5042  27
  -8   5   9 99.6115 53.0517  21
  -8   5  10 2046.88 173.009  20
  -8   5  10 2363.94 148.893  21
  -8   5  11 5938.61 227.742  20
  -8   5  11 7483.95 226.601  21
  -8   6 -13 14811.5 330.212  35
  -8   6 -12 6808.97 280.128  35
  -8   6 -11 5599.72 283.807  35
  -8   6 -11 3114.03 185.009  32
  -8   6 -10 52530.8 919.489  35
  -8   6 -10 51645.0 868.672  32
  -8   6  -9 11915.6 449.515  32
  -8   6  -9 11253.8 441.753  35
  -8   6  -8 832.011 132.695  32
  -8   6  -8 724.816 118.001  35
  -8   6  -7 6460.08 356.941  32
  -8   6  -7 6162.68 323.338  35
  -8   6  -6 1085.27 148.287  32
  -8   6  -6 1160.40 154.375  31
  -8   6  -6 1055.76 131.212  35
  -8   6  -5 47150.2 961.237  31
  -8   6  -5 49169.0 953.997  32
  -8   6  -4 16888.8 580.808  31
  -8   6  -4 17216.6 547.068  32
  -8   6  -3 43258.0 1350.51  11
  -8   6  -3 44398.9 852.950  32
  -8   6  -3 43948.8 943.506  31
  -8   6  -3 40773.6 806.800  24
  -8   6  -2 21836.3 572.907  32
  -8   6  -2 21369.8 934.210  11
  -8   6  -2 22287.2 667.117  31
  -8   6  -2 20070.2 580.049  24
  -8   6  -1 21.9962 64.0387  11
  -8   6  -1 97.3087 49.1628  24
  -8   6  -1 112.639 64.5747  31
  -8   6  -1 137.897 63.8717  20
  -8   6  -1 33.7114 40.3413  32
  -8   6   0 82237.1 1783.60  11
  -8   6   0 82448.7 1218.25  24
  -8   6   0 83802.7 1226.52  20
  -8   6   0 87237.3 1301.60  31
  -8   6   1 1903.64 271.220  11
  -8   6   1 1739.07 183.858  24
  -8   6   1 2141.83 201.511  31
  -8   6   2 32619.5 1122.48  11
  -8   6   2 34784.7 856.893  27
  -8   6   2 34033.7 819.774  24
  -8   6   2 33483.0 787.687  31
  -8   6   3 46798.1 1019.40  27
  -8   6   3 47159.1 913.267  31
  -8   6   3 46568.1 968.776  24
  -8   6   4 22125.7 489.628  21
  -8   6   4 22159.7 717.021  27
  -8   6   4 22378.5 673.130  24
  -8   6   5 7688.24 392.746  24
  -8   6   5 7848.67 436.139  27
  -8   6   5 8005.61 306.298  21
  -8   6   6 27813.2 586.233  21
  -8   6   6 27347.5 813.822  27
  -8   6   6 26230.1 705.186  24
  -8   6   7 10540.1 359.347  21
  -8   6   7 10616.8 497.872  27
  -8   6   7 9984.12 410.537  24
  -8   6   8 6262.90 267.105  21
  -8   6   8 5673.69 277.457  24
  -8   6   8 6044.07 358.518  27
  -8   6   9 3124.30 177.281  21
  -8   6   9 2917.37 229.091  27
  -8   6  10 8034.30 308.719  20
  -8   7 -13 1700.84 112.495  35
  -8   7 -12 2211.80 161.399  35
  -8   7 -11 8421.03 312.361  32
  -8   7 -11 10663.6 384.680  35
  -8   7 -10 10789.9 402.411  32
  -8   7 -10 10583.5 404.128  35
  -8   7  -9 22069.5 622.022  32
  -8   7  -9 21218.6 591.538  35
  -8   7  -8 120.132 62.3865  35
  -8   7  -8 79.4792 54.6724  32
  -8   7  -7 161.125 61.2677  35
  -8   7  -7 114.564 56.2978  31
  -8   7  -7 104.905 62.6185  32
  -8   7  -6 22411.9 656.059  31
  -8   7  -6 22770.2 661.055  32
  -8   7  -5 707.007 116.516  32
  -8   7  -5 852.404 135.865  31
  -8   7  -4 901.304 199.780  11
  -8   7  -4 623.401 109.094  32
  -8   7  -4 682.936 126.111  31
  -8   7  -3 21496.0 588.286  24
  -8   7  -3 23200.8 612.323  32
  -8   7  -3 22999.7 686.504  31
  -8   7  -3 21494.7 949.203  11
  -8   7  -2 2398.83 204.467  24
  -8   7  -2 2793.13 205.566  32
  -8   7  -2 2692.19 330.877  11
  -8   7  -2 2784.18 241.451  31
  -8   7  -1 49506.5 1398.86  11
  -8   7  -1 52481.0 1033.39  31
  -8   7  -1 49219.5 906.773  20
  -8   7   0 8831.99 410.721  24
  -8   7   0 9306.24 433.491  31
  -8   7   0 9028.78 600.377  11
  -8   7   0 9096.25 409.896  20
  -8   7   1 14654.7 759.919  11
  -8   7   1 14665.7 537.866  24
  -8   7   1 15686.9 554.024  31
  -8   7   2 358.515 85.1122  31
  -8   7   2 369.027 95.1584  27
  -8   7   2 348.609 93.4256  24
  -8   7   3 122.024 67.1750  24
  -8   7   3 146.857 67.0455  27
  -8   7   3 77.1870 42.1958  31
  -8   7   4 4981.37 320.907  24
  -8   7   4 5194.80 349.296  27
  -8   7   5 1095.18 118.793  21
  -8   7   5 870.842 133.091  24
  -8   7   5 879.063 149.591  27
  -8   7   6 3301.68 204.095  21
  -8   7   6 3418.81 284.762  27
  -8   7   6 3043.23 237.793  24
  -8   7   7 99.4686 51.8598  21
  -8   7   7 90.5087 63.5610  27
  -8   7   7 114.731 48.6612  24
  -8   7   8 4020.92 217.577  24
  -8   7   8 4221.46 284.507  27
  -8   7   9 20778.1 554.267  27
  -8   7  10 1662.10 122.005  20
  -8   8 -13 5721.55 204.365  35
  -8   8 -12 36.5147 25.9280  32
  -8   8 -12 44.7010 39.1013  35
  -8   8 -11 11546.7 371.911  32
  -8   8 -11 12032.8 397.183  35
  -8   8 -10 1849.36 168.338  32
  -8   8 -10 1680.70 161.998  35
  -8   8  -9 2489.23 212.291  32
  -8   8  -9 2243.50 186.848  35
  -8   8  -8 16994.7 508.765  35
  -8   8  -8 19402.5 599.221  32
  -8   8  -7 4747.82 292.693  31
  -8   8  -7 5312.95 322.229  32
  -8   8  -7 4561.07 256.627  35
  -8   8  -6 5373.45 320.156  31
  -8   8  -6 5292.30 320.894  32
  -8   8  -5 21337.1 658.714  31
  -8   8  -5 21331.9 625.575  32
  -8   8  -4 33015.7 830.340  31
  -8   8  -4 32597.1 754.476  32
  -8   8  -3 10773.9 417.964  24
  -8   8  -3 11726.4 500.267  31
  -8   8  -3 10874.4 424.361  32
  -8   8  -2 193.050 71.1606  31
  -8   8  -2 228.969 70.4982  32
  -8   8  -2 335.399 80.7363  24
  -8   8  -1 3037.03 241.612  24
  -8   8  -1 3189.79 263.339  31
  -8   8   0 7616.48 402.204  31
  -8   8   0 6861.56 367.994  24
  -8   8   1 2162.02 205.964  27
  -8   8   1 2328.38 216.243  31
  -8   8   1 2058.24 207.825  24
  -8   8   2 14049.1 543.108  24
  -8   8   2 14941.9 532.962  31
  -8   8   2 14290.2 548.596  27
  -8   8   3 3964.89 290.758  24
  -8   8   3 4108.31 262.982  31
  -8   8   3 4142.22 302.799  27
  -8   8   4 1518.17 182.309  24
  -8   8   4 1367.22 181.446  27
  -8   8   5 14554.0 573.429  27
  -8   8   5 15045.8 538.522  24
  -8   8   6 381.894 101.729  27
  -8   8   6 347.335 85.0270  24
  -8   8   7 216.304 59.5187  24
  -8   8   7 209.159 74.0272  27
  -8   8   8 4787.70 272.591  27
  -8   8   8 4246.69 194.111  24
  -8   9 -13 1206.68 91.3905  35
  -8   9 -12 5997.42 239.828  35
  -8   9 -12 3845.65 177.486  32
  -8   9 -11 14995.3 425.265  32
  -8   9 -11 14188.7 407.670  35
  -8   9 -10 30080.2 664.533  32
  -8   9 -10 23910.0 564.767  35
  -8   9  -9 23233.8 628.840  32
  -8   9  -9 18522.9 507.895  35
  -8   9  -8 33201.8 777.794  32
  -8   9  -8 27105.3 615.704  35
  -8   9  -7 13961.4 504.935  32
  -8   9  -7 13492.0 492.606  31
  -8   9  -6 68130.1 1156.17  31
  -8   9  -6 68606.1 1129.01  32
  -8   9  -5 15019.3 566.453  31
  -8   9  -5 15085.3 517.119  32
  -8   9  -4 513.206 115.185  31
  -8   9  -4 362.285 87.4258  32
  -8   9  -3 3098.28 225.035  32
  -8   9  -3 3668.26 285.121  31
  -8   9  -3 3318.38 233.538  24
  -8   9  -2 25009.9 670.155  24
  -8   9  -2 26206.9 753.081  31
  -8   9  -1 51282.2 987.276  24
  -8   9  -1 53521.6 1063.31  31
  -8   9   0 13579.4 528.812  31
  -8   9   0 13292.4 515.041  24
  -8   9   1 435.807 95.8091  31
  -8   9   1 402.678 87.1280  27
  -8   9   1 465.245 106.924  24
  -8   9   2 18619.1 606.669  27
  -8   9   2 17330.8 602.582  24
  -8   9   2 18364.5 582.295  31
  -8   9   3 30043.8 783.346  27
  -8   9   3 29689.1 776.719  24
  -8   9   4 53736.5 1048.24  27
  -8   9   4 53895.8 1027.57  24
  -8   9   5 30787.4 735.318  24
  -8   9   5 30301.5 769.617  27
  -8   9   6 3252.90 219.809  24
  -8   9   6 3241.13 241.902  27
  -8   9   7 12767.3 370.170  24
  -8   9   7 12785.0 438.233  27
  -8  10 -12 21802.9 420.358  35
  -8  10 -12 20637.3 406.280  32
  -8  10 -11 25145.3 538.029  32
  -8  10 -11 21083.2 465.374  35
  -8  10 -10 25.4750 49.4201  32
  -8  10 -10 40.5834 36.9403  35
  -8  10  -9 1816.40 177.856  32
  -8  10  -9 1447.92 131.057  35
  -8  10  -8 35329.5 792.562  32
  -8  10  -8 30881.1 680.141  31
  -8  10  -7 34496.9 789.111  32
  -8  10  -7 32336.1 755.187  31
  -8  10  -6 6653.30 364.078  31
  -8  10  -6 6668.16 346.451  32
  -8  10  -5 7488.68 397.112  31
  -8  10  -5 7436.46 358.695  32
  -8  10  -4 8521.54 424.766  31
  -8  10  -4 7930.36 362.204  32
  -8  10  -3 12364.6 451.697  24
  -8  10  -3 13154.4 532.521  31
  -8  10  -3 11715.6 424.559  32
  -8  10  -2 52987.3 1072.73  31
  -8  10  -2 50247.8 944.540  24
  -8  10  -1 4286.52 286.389  24
  -8  10  -1 4226.94 303.656  31
  -8  10   0 6566.82 359.945  24
  -8  10   0 6514.22 367.827  31
  -8  10   1 6722.00 364.944  31
  -8  10   1 6226.14 358.705  24
  -8  10   2 76592.5 1167.03  27
  -8  10   2 74856.1 1225.47  24
  -8  10   2 75130.7 1126.66  31
  -8  10   3 15655.3 532.621  27
  -8  10   3 15444.8 542.136  24
  -8  10   4 16321.7 533.446  24
  -8  10   4 16712.1 537.845  27
  -8  10   5 1934.18 172.404  24
  -8  10   5 1879.83 175.134  27
  -8  10   6 3727.22 207.176  24
  -8  10   6 3621.57 222.521  27
  -8  10   7 10430.0 270.265  24
  -8  11 -12 7579.44 218.721  35
  -8  11 -12 7478.56 233.237  32
  -8  11 -11 4649.65 222.990  32
  -8  11 -11 3585.25 170.298  35
  -8  11 -10 4108.78 235.009  32
  -8  11 -10 2681.46 155.903  35
  -8  11  -9 17870.7 522.311  32
  -8  11  -8 20544.2 582.724  32
  -8  11  -8 16372.8 487.048  31
  -8  11  -7 553.288 106.721  32
  -8  11  -7 444.287 90.6106  31
  -8  11  -6 226.713 79.1566  31
  -8  11  -6 314.336 80.8605  32
  -8  11  -5 8507.08 417.145  31
  -8  11  -5 7416.17 351.067  32
  -8  11  -4 17669.8 608.018  31
  -8  11  -4 15848.7 488.962  32
  -8  11  -3 44214.1 835.099  24
  -8  11  -3 48062.5 1010.56  31
  -8  11  -2 2224.43 217.121  31
  -8  11  -2 1935.82 184.592  24
  -8  11  -1 2932.11 248.652  31
  -8  11  -1 2800.37 227.725  24
  -8  11   0 18734.2 593.547  31
  -8  11   0 17894.2 575.139  24
  -8  11   1 13303.9 497.580  24
  -8  11   1 13748.5 487.696  31
  -8  11   2 3817.71 233.709  31
  -8  11   2 4344.46 279.654  24
  -8  11   3 4984.99 264.664  27
  -8  11   3 4728.01 282.507  24
  -8  11   4 700.809 103.803  24
  -8  11   4 695.713 94.2844  27
  -8  11   5 3496.22 199.886  24
  -8  11   6 8053.57 247.792  24
  -8  12 -12 3755.52 152.231  32
  -8  12 -11 24614.2 479.641  32
  -8  12 -10 30026.6 597.267  32
  -8  12  -9 3210.56 212.170  32
  -8  12  -8 10953.7 399.921  32
  -8  12  -8 7657.75 317.640  31
  -8  12  -7 13993.3 463.104  32
  -8  12  -7 13286.5 457.913  31
  -8  12  -6 32479.2 701.675  32
  -8  12  -6 34829.5 782.244  31
  -8  12  -5 46275.0 943.877  31
  -8  12  -5 40460.2 757.333  32
  -8  12  -4 2096.27 208.748  31
  -8  12  -4 1434.92 142.200  32
  -8  12  -3 5454.07 331.004  31
  -8  12  -3 4812.74 261.732  24
  -8  12  -2 21230.1 574.115  24
  -8  12  -2 23126.0 671.361  31
  -8  12  -1 6421.26 346.909  31
  -8  12  -1 6105.53 317.388  24
  -8  12   0 23089.7 620.861  24
  -8  12   0 23406.1 632.299  31
  -8  12   1 159.594 62.6337  24
  -8  12   1 159.776 54.1421  31
  -8  12   2 38185.4 756.104  24
  -8  12   3 14437.5 436.316  24
  -8  12   4 7502.47 283.340  24
  -8  12   5 2947.95 146.623  24
  -8  13 -11 1726.75 116.190  32
  -8  13 -10 1166.93 109.964  32
  -8  13  -9 39413.2 669.275  32
  -8  13  -8 31090.5 592.123  31
  -8  13  -8 50357.8 786.072  32
  -8  13  -7 7214.93 302.419  32
  -8  13  -7 6859.82 310.291  31
  -8  13  -6 6763.47 329.944  31
  -8  13  -6 5446.47 264.060  32
  -8  13  -5 8456.87 380.317  31
  -8  13  -5 5877.11 262.015  32
  -8  13  -4 34025.3 772.079  31
  -8  13  -3 42030.4 701.364  24
  -8  13  -3 45981.6 896.323  31
  -8  13  -2 3761.50 251.434  31
  -8  13  -2 3443.14 212.234  24
  -8  13  -1 236.889 75.3111  31
  -8  13  -1 106.005 49.2184  24
  -8  13   0 11334.0 391.269  24
  -8  13   0 10059.6 365.476  31
  -8  13   1 29696.5 540.879  31
  -8  13   1 39663.5 708.100  24
  -8  13   2 24077.7 517.138  24
  -8  13   3 6554.66 243.344  24
  -8  14 -10 22176.9 404.395  32
  -8  14  -9 5006.07 211.642  32
  -8  14  -8 99.6569 39.1309  32
  -8  14  -8 95.4659 32.1314  31
  -8  14  -7 956.673 101.097  32
  -8  14  -7 1087.90 111.673  31
  -8  14  -6 24588.6 566.547  31
  -8  14  -6 18062.0 410.335  32
  -8  14  -5 30389.9 654.589  31
  -8  14  -4 15337.1 472.752  31
  -8  14  -3 119.386 55.4371  31
  -8  14  -2 4664.74 208.976  24
  -8  14  -2 5167.22 258.958  31
  -8  14  -1 20592.2 479.906  31
  -8  14  -1 21254.4 455.049  24
  -8  14   0 25816.1 467.605  31
  -8  14   0 36145.6 581.116  24
  -8  14   1 322.320 54.6693  24
  -8  14   2 337.316 49.1977  24
  -8  15  -8 3386.01 142.472  32
  -8  15  -7 20420.0 406.310  31
  -8  15  -7 12172.0 263.506  32
  -8  15  -6 23613.6 476.413  31
  -8  15  -5 2193.52 151.327  31
  -8  15  -4 2212.73 153.115  31
  -8  15  -3 7410.87 267.432  31
  -8  15  -2 14715.0 351.661  31
  -7 -12   6 791.560 69.6982  28
  -7 -12   7 6830.50 197.905  28
  -7 -11   2 27638.8 445.789  28
  -7 -11   3 5808.50 223.253  28
  -7 -11   4 278.438 59.2364  28
  -7 -11   5 613.235 84.0869  28
  -7 -11   6 23571.8 459.891  34
  -7 -11   6 25005.0 504.925  28
  -7 -11   7 19436.1 438.510  28
  -7 -11   7 18934.9 409.393  34
  -7 -11   8 1701.15 129.316  28
  -7 -11   8 1585.74 115.341  34
  -7 -11   9 2239.94 128.041  34
  -7 -11   9 2288.74 141.235  28
  -7 -11  10 12005.7 294.069  28
  -7 -11  11 13050.5 270.193  28
  -7 -10   0 12484.7 317.452  28
  -7 -10   1 13025.1 361.766  28
  -7 -10   2 1299.12 126.625  28
  -7 -10   2 958.297 88.5785  20
  -7 -10   3 16173.6 455.161  28
  -7 -10   4 5426.31 272.847  28
  -7 -10   5 55498.1 877.593  28
  -7 -10   6 9976.29 374.784  28
  -7 -10   7 2048.81 170.227  34
  -7 -10   7 2116.38 173.259  28
  -7 -10   8 4638.98 247.249  34
  -7 -10   8 4474.11 240.996  28
  -7 -10   9 10408.7 352.076  34
  -7 -10   9 10747.7 357.985  28
  -7 -10  10 5603.31 241.700  34
  -7 -10  10 5802.16 247.134  28
  -7 -10  11 75.6489 42.4294  28
  -7 -10  11 29.5887 31.3663  34
  -7  -9  -2 9146.22 298.175  26
  -7  -9  -2 9201.59 260.560  28
  -7  -9  -1 20923.1 467.977  20
  -7  -9  -1 21104.1 459.375  28
  -7  -9  -1 20366.2 499.740  26
  -7  -9   0 4028.22 222.698  28
  -7  -9   0 3828.22 216.164  20
  -7  -9   1 325.256 72.0891  20
  -7  -9   1 259.975 66.0856  28
  -7  -9   2 28855.1 663.688  28
  -7  -9   2 26720.1 593.794  20
  -7  -9   3 4993.86 254.354  20
  -7  -9   3 5316.84 294.614  28
  -7  -9   4 21709.9 604.797  28
  -7  -9   5 3401.58 244.518  28
  -7  -9   6 12671.8 464.325  28
  -7  -9   7 14918.8 496.663  28
  -7  -9   8 18877.3 545.050  28
  -7  -9   8 18520.5 558.595  34
  -7  -9   9 1204.69 141.470  34
  -7  -9   9 1306.51 142.389  28
  -7  -9  10 28.2187 37.2705  34
  -7  -9  10 57.0593 45.5151  28
  -7  -9  11 6190.41 268.239  28
  -7  -9  11 6135.36 272.492  34
  -7  -9  12 17403.2 402.213  28
  -7  -8  -4 11730.7 316.761  26
  -7  -8  -3 17800.8 453.430  26
  -7  -8  -2 20659.1 537.703  26
  -7  -8  -2 20935.6 529.083  20
  -7  -8  -1 529.561 93.7369  20
  -7  -8  -1 445.523 94.3739  26
  -7  -8   0 15494.9 511.318  20
  -7  -8   0 14524.2 508.092  26
  -7  -8   1 38113.9 817.541  20
  -7  -8   1 37232.6 832.008  26
  -7  -8   2 14940.3 511.931  20
  -7  -8   2 15940.5 529.132  28
  -7  -8   3 2672.41 224.188  28
  -7  -8   3 2380.84 203.505  20
  -7  -8   4 359.162 96.3214  28
  -7  -8   4 434.455 89.7060  20
  -7  -8   5 54397.7 1017.19  28
  -7  -8   6 24185.4 676.589  28
  -7  -8   7 13525.2 443.585  33
  -7  -8   7 13190.2 494.682  28
  -7  -8   8 1314.43 159.596  28
  -7  -8   8 1445.58 147.414  33
  -7  -8   8 1411.20 171.826  34
  -7  -8   9 1255.76 156.559  34
  -7  -8   9 1281.96 148.579  28
  -7  -8   9 1435.08 145.556  33
  -7  -8  10 43831.0 774.706  33
  -7  -8  10 45037.5 874.973  34
  -7  -8  10 45628.9 839.305  28
  -7  -8  11 34178.9 682.567  28
  -7  -8  11 33989.0 708.679  34
  -7  -8  12 22710.4 480.842  33
  -7  -8  12 25828.8 543.531  28
  -7  -8  13 1399.98 104.185  33
  -7  -7  -5 5527.69 231.283  26
  -7  -7  -4 16770.4 462.176  26
  -7  -7  -4 17056.2 462.945  20
  -7  -7  -3 326.280 78.2546  20
  -7  -7  -3 282.252 71.2580  26
  -7  -7  -2 27290.8 686.971  26
  -7  -7  -2 27371.1 695.469  20
  -7  -7  -1 64788.5 1096.88  26
  -7  -7  -1 64204.7 1123.01  20
  -7  -7   0 32324.0 811.848  20
  -7  -7   0 32148.3 790.401  26
  -7  -7   1 7251.79 392.538  20
  -7  -7   1 6868.22 374.723  26
  -7  -7   2 4258.07 300.481  20
  -7  -7   2 3698.15 287.735  26
  -7  -7   3 4962.07 310.123  28
  -7  -7   3 5039.80 317.821  20
  -7  -7   4 107859. 1430.73  20
  -7  -7   4 108969. 1468.23  28
  -7  -7   5 8314.90 406.960  28
  -7  -7   5 8935.86 388.063  33
  -7  -7   6 12093.9 460.329  33
  -7  -7   6 11927.1 486.985  28
  -7  -7   7 102.118 57.0391  33
  -7  -7   7 61.4858 60.7857  28
  -7  -7   8 38469.3 836.436  33
  -7  -7   8 39430.7 862.501  28
  -7  -7   9 76994.4 1179.77  33
  -7  -7   9 79470.7 1201.77  28
  -7  -7   9 76337.6 1256.60  34
  -7  -7  10 19248.5 580.670  33
  -7  -7  10 19554.5 609.387  34
  -7  -7  10 19870.4 582.337  28
  -7  -7  11 690.611 110.486  28
  -7  -7  11 516.650 98.7580  33
  -7  -7  11 794.526 127.616  34
  -7  -7  12 23365.1 554.271  28
  -7  -7  12 21296.3 547.042  33
  -7  -7  13 16253.6 426.533  33
  -7  -7  13 15126.1 301.752  21
  -7  -7  14 35062.4 517.966  33
  -7  -6  -6 29356.2 545.803  26
  -7  -6  -5 68.1270 46.1741  20
  -7  -6  -5 32.7920 36.3713  26
  -7  -6  -4 1768.28 173.896  20
  -7  -6  -4 1633.48 165.054  26
  -7  -6  -3 47675.2 960.991  20
  -7  -6  -3 47472.5 917.361  26
  -7  -6  -2 15266.6 541.683  26
  -7  -6  -2 15497.0 577.560  20
  -7  -6  -1 5131.78 340.228  20
  -7  -6  -1 4758.41 309.181  26
  -7  -6   0 1968.76 216.148  20
  -7  -6   0 1577.38 183.166  26
  -7  -6   1 12330.5 531.200  20
  -7  -6   1 12250.2 494.146  26
  -7  -6   2 27769.3 784.845  20
  -7  -6   2 26209.7 719.982  26
  -7  -6   3 34853.1 866.726  20
  -7  -6   3 33323.9 794.810  28
  -7  -6   4 26932.9 732.673  20
  -7  -6   4 27670.7 704.508  33
  -7  -6   4 26389.5 713.880  28
  -7  -6   5 3042.09 247.284  28
  -7  -6   5 3152.82 246.303  33
  -7  -6   5 3372.39 251.451  20
  -7  -6   6 4545.21 298.619  28
  -7  -6   6 4725.67 307.823  33
  -7  -6   7 90274.0 1355.58  33
  -7  -6   7 92594.5 1340.71  28
  -7  -6   8 3252.69 263.559  33
  -7  -6   8 3231.81 253.718  28
  -7  -6   9 120.428 64.5235  28
  -7  -6   9 64.6369 59.4738  34
  -7  -6   9 82.0145 49.6527  33
  -7  -6  10 24329.5 707.159  34
  -7  -6  10 23106.8 690.053  33
  -7  -6  10 25122.8 670.005  28
  -7  -6  11 29527.7 739.586  34
  -7  -6  11 28340.2 555.891  21
  -7  -6  11 29719.5 695.703  28
  -7  -6  11 27787.8 725.357  33
  -7  -6  12 25283.5 652.139  33
  -7  -6  12 26266.5 506.866  21
  -7  -6  13 4953.62 200.786  21
  -7  -6  13 4739.06 258.259  33
  -7  -6  14 20.9125 24.6669  21
  -7  -6  14 19.4414 27.4472  33
  -7  -5  -7 1719.32 134.014  26
  -7  -5  -6 7718.62 322.726  26
  -7  -5  -6 7741.27 317.990  20
  -7  -5  -5 17058.5 523.524  26
  -7  -5  -5 16474.7 522.652  20
  -7  -5  -5 16904.2 585.909  35
  -7  -5  -4 28917.2 753.059  20
  -7  -5  -4 29699.3 732.814  26
  -7  -5  -4 30372.1 853.420  35
  -7  -5  -3 21873.0 755.813  35
  -7  -5  -3 21434.2 635.274  26
  -7  -5  -3 21008.5 679.307  20
  -7  -5  -2 81.9688 69.3097  20
  -7  -5  -2 9.54905 84.6480  35
  -7  -5  -2 68.8216 62.1196  26
  -7  -5  -1 8410.12 451.585  20
  -7  -5  -1 8431.46 485.039  35
  -7  -5  -1 8397.89 403.582  26
  -7  -5   0 5629.28 368.801  20
  -7  -5   0 5572.74 327.470  26
  -7  -5   1 15233.8 595.161  20
  -7  -5   1 14314.4 513.977  26
  -7  -5   2 14543.9 574.967  20
  -7  -5   2 13982.1 499.198  26
  -7  -5   3 141.299 59.1458  26
  -7  -5   3 160.780 64.0061  28
  -7  -5   3 179.371 108.382   9
  -7  -5   3 135.548 63.2260  33
  -7  -5   3 211.037 86.1159  20
  -7  -5   4 71272.4 1208.69  20
  -7  -5   4 74230.0 1191.33  33
  -7  -5   4 70612.0 2061.93   9
  -7  -5   4 71068.3 1134.77  28
  -7  -5   5 43236.0 893.305  28
  -7  -5   5 43800.5 933.255  33
  -7  -5   5 42645.6 903.405  20
  -7  -5   6 51184.7 978.506  28
  -7  -5   6 50717.0 1036.41  33
  -7  -5   7 89.4868 68.3688  33
  -7  -5   7 80.7020 55.5232  28
  -7  -5   8 1186.13 169.302  34
  -7  -5   8 1232.79 156.957  28
  -7  -5   8 1203.32 170.460  33
  -7  -5   9 70073.8 1243.51  34
  -7  -5   9 71061.7 1159.50  28
  -7  -5  10 16545.8 594.816  34
  -7  -5  10 17174.1 559.005  28
  -7  -5  11 19360.8 610.390  34
  -7  -5  11 18916.9 484.913  21
  -7  -5  11 20210.8 586.498  28
  -7  -5  12 123.661 52.1457  21
  -7  -5  13 4770.86 209.839  21
  -7  -5  14 18050.6 349.476  21
  -7  -5  15 19942.4 382.256  33
  -7  -4  -8 7824.04 278.845  26
  -7  -4  -7 8842.94 341.891  26
  -7  -4  -7 6003.12 313.061  35
  -7  -4  -6 42023.7 924.967  35
  -7  -4  -6 42900.4 824.689  26
  -7  -4  -6 41391.2 809.206  20
  -7  -4  -5 16490.4 561.961  20
  -7  -4  -5 16318.6 537.488  26
  -7  -4  -5 17178.2 631.321  35
  -7  -4  -4 8000.02 450.745  35
  -7  -4  -4 7672.81 409.885  20
  -7  -4  -4 7784.41 378.245  26
  -7  -4  -3 34006.4 791.062  26
  -7  -4  -3 33559.8 880.218  20
  -7  -4  -3 36021.8 961.058  35
  -7  -4  -2 2168.89 231.915  20
  -7  -4  -2 2240.99 204.329  26
  -7  -4  -2 2291.71 246.581  35
  -7  -4  -1 89802.0 1256.19  26
  -7  -4  -1 91403.1 1480.81  20
  -7  -4   0 39749.8 824.994  26
  -7  -4   0 39664.9 1342.23   9
  -7  -4   0 42190.1 1016.29  35
  -7  -4   0 40808.5 981.172  20
  -7  -4   1 2908.53 262.851  20
  -7  -4   1 2566.49 255.383  35
  -7  -4   1 3107.73 387.095   9
  -7  -4   1 2581.58 452.099   7
  -7  -4   2 52271.7 1067.31  20
  -7  -4   2 52565.5 1633.91   9
  -7  -4   2 55634.4 997.018  33
  -7  -4   3 99478.8 1448.60  20
  -7  -4   3 103162. 1381.48  33
  -7  -4   3 100247. 2321.60   9
  -7  -4   3 98372.8 1254.23  28
  -7  -4   4 73454.7 2045.59   9
  -7  -4   4 72693.9 1201.95  20
  -7  -4   4 74649.0 1196.23  33
  -7  -4   4 73134.4 1098.99  28
  -7  -4   5 3775.64 268.952  20
  -7  -4   5 4145.97 293.417  33
  -7  -4   5 3752.50 475.371   9
  -7  -4   5 4148.44 267.334  28
  -7  -4   6 4435.15 316.091  33
  -7  -4   6 4548.97 283.771  28
  -7  -4   6 4532.86 287.112  20
  -7  -4   6 4592.05 549.797   9
  -7  -4   7 125650. 1501.64  28
  -7  -4   8 37312.5 831.187  28
  -7  -4   8 35679.2 891.609  34
  -7  -4   9 48082.3 1018.37  34
  -7  -4   9 49260.9 954.895  28
  -7  -4  10 21135.6 620.208  28
  -7  -4  10 21131.7 534.697  21
  -7  -4  10 20663.9 658.774  34
  -7  -4  11 1706.63 154.846  21
  -7  -4  11 1848.70 195.631  34
  -7  -4  12 38477.6 678.242  21
  -7  -4  13 52210.1 723.766  21
  -7  -4  14 28581.3 463.222  21
  -7  -4  15 2957.48 155.057  33
  -7  -3  -9 2064.14 144.574  35
  -7  -3  -9 19270.8 419.803  26
  -7  -3  -8 4655.15 267.727  35
  -7  -3  -8 8386.30 326.344  26
  -7  -3  -7 25108.6 626.206  26
  -7  -3  -7 23773.7 679.479  35
  -7  -3  -7 25014.7 595.405  20
  -7  -3  -6 996.087 159.033  35
  -7  -3  -6 982.206 136.820  20
  -7  -3  -6 984.099 135.334  26
  -7  -3  -5 15423.4 530.505  26
  -7  -3  -5 15870.8 620.304  35
  -7  -3  -5 14624.9 554.554  20
  -7  -3  -4 21203.0 620.086  26
  -7  -3  -4 22368.0 740.579  35
  -7  -3  -4 20762.0 683.673  20
  -7  -3  -3 75259.9 1140.90  26
  -7  -3  -3 72287.0 1302.86  20
  -7  -3  -3 71896.5 1257.94  32
  -7  -3  -2 71061.4 1072.92  26
  -7  -3  -2 68244.4 1227.33  32
  -7  -3  -2 70852.3 1285.47  20
  -7  -3  -1 4847.64 335.513  20
  -7  -3  -1 4340.18 308.679  32
  -7  -3  -1 4630.22 441.623   9
  -7  -3  -1 3490.32 573.144   7
  -7  -3  -1 4738.05 327.423  35
  -7  -3   0 19875.2 646.410  32
  -7  -3   0 20669.0 955.993   9
  -7  -3   0 21026.4 1342.95   7
  -7  -3   0 21413.8 690.385  20
  -7  -3   0 21494.0 681.720  35
  -7  -3   1 109194. 1526.84  20
  -7  -3   1 99934.1 1412.47  32
  -7  -3   1 105249. 2188.18   9
  -7  -3   1 105789. 1471.48  35
  -7  -3   1 105339. 2839.35   7
  -7  -3   2 96001.4 1401.83  20
  -7  -3   2 97172.6 2158.16   9
  -7  -3   3 20334.0 1007.28   9
  -7  -3   3 20920.8 641.790  20
  -7  -3   3 21494.2 621.513  33
  -7  -3   4 122.637 65.0738  20
  -7  -3   4 41.7574 51.2175  33
  -7  -3   4 212.418 112.355   9
  -7  -3   4 130.964 51.1296  28
  -7  -3   5 18591.2 587.233  20
  -7  -3   5 18757.7 1027.41   9
  -7  -3   5 18796.1 619.669  33
  -7  -3   5 18325.8 528.545  28
  -7  -3   6 80431.7 2206.07   9
  -7  -3   6 83941.5 1160.83  28
  -7  -3   6 80854.6 1205.77  20
  -7  -3   7 18908.8 565.771  28
  -7  -3   7 18158.8 1079.15   9
  -7  -3   8 35288.3 786.311  28
  -7  -3   8 33716.2 842.772  34
  -7  -3   9 11023.4 443.697  28
  -7  -3   9 10725.6 379.792  21
  -7  -3   9 10650.1 472.647  34
  -7  -3  10 51297.8 1023.19  34
  -7  -3  10 52220.4 965.279  28
  -7  -3  10 52512.7 863.151  21
  -7  -3  11 64137.4 934.395  21
  -7  -3  12 31001.0 626.371  21
  -7  -3  13-7.21597 37.5319  21
  -7  -3  14 3446.40 168.560  21
  -7  -3  15 28821.4 472.441  33
  -7  -3  15 31463.0 381.463  21
  -7  -2 -10 23568.2 431.002  26
  -7  -2 -10 1762.70 128.946  35
  -7  -2  -9 2614.57 195.187  35
  -7  -2  -9 6046.13 268.399  26
  -7  -2  -8 11201.8 456.442  35
  -7  -2  -8 11644.9 419.449  26
  -7  -2  -8 11892.8 372.070  20
  -7  -2  -7 1262.59 142.603  20
  -7  -2  -7 1187.90 144.840  26
  -7  -2  -7 1208.12 170.048  35
  -7  -2  -6 13797.0 564.450  35
  -7  -2  -6 13127.0 498.069  20
  -7  -2  -6 11960.2 478.848  32
  -7  -2  -6 12848.1 478.968  26
  -7  -2  -5 36876.9 880.815  20
  -7  -2  -5 36998.3 809.161  26
  -7  -2  -5 35764.2 862.788  32
  -7  -2  -4 58005.8 994.012  26
  -7  -2  -4 58693.4 1144.05  20
  -7  -2  -4 59347.0 1117.61  32
  -7  -2  -3 3566.34 276.642  32
  -7  -2  -3 3601.87 282.339  35
  -7  -2  -3 3270.24 586.607   7
  -7  -2  -3 3291.47 231.017  26
  -7  -2  -3 3491.05 366.774   9
  -7  -2  -3 4089.79 307.042  20
  -7  -2  -2-16.6333 69.4790  35
  -7  -2  -2-22.1576 46.5392   9
  -7  -2  -2 94.3678 73.9765  32
  -7  -2  -2 20.8543 48.2392  20
  -7  -2  -2-96.8229 112.637   7
  -7  -2  -1 86875.6 1294.08  32
  -7  -2  -1 90099.8 1380.81  20
  -7  -2  -1 90738.6 1912.02   9
  -7  -2  -1 89701.3 1320.11  35
  -7  -2   0 31973.6 1156.89   9
  -7  -2   0 31764.6 756.108  35
  -7  -2   0 31676.6 804.904  20
  -7  -2   0 31071.7 757.059  32
  -7  -2   0 30200.6 1566.29   7
  -7  -2   1 49811.2 930.752  32
  -7  -2   1 50727.7 1921.03   7
  -7  -2   1 52813.2 1015.17  20
  -7  -2   1 52614.8 1485.94   9
  -7  -2   2 4444.01 291.240  20
  -7  -2   2 4476.50 447.247   9
  -7  -2   2 4565.76 544.895   7
  -7  -2   2 4458.06 269.798  33
  -7  -2   3 7852.27 368.156  33
  -7  -2   3 7718.67 377.846  20
  -7  -2   3 7055.78 574.356   9
  -7  -2   4 38915.0 1381.89   9
  -7  -2   4 38989.6 844.040  20
  -7  -2   4 39808.8 851.436  33
  -7  -2   5 20642.8 527.957  28
  -7  -2   5 20152.4 602.344  20
  -7  -2   5 20481.8 1030.69   9
  -7  -2   6 30640.2 673.480  28
  -7  -2   6 30570.6 1309.88   9
  -7  -2   6 30416.6 735.322  20
  -7  -2   7 8735.28 391.398  20
  -7  -2   7 7795.51 680.197   9
  -7  -2   7 8415.66 402.186  34
  -7  -2   7 8675.76 371.681  28
  -7  -2   8 43927.5 852.037  28
  -7  -2   8 44156.8 933.720  34
  -7  -2   9 75008.3 1016.01  21
  -7  -2   9 74706.9 1134.98  28
  -7  -2   9 73437.4 1209.27  34
  -7  -2  10 20104.7 627.572  34
  -7  -2  10 20139.5 538.030  21
  -7  -2  11 1274.59 137.747  21
  -7  -2  12 18105.4 481.458  21
  -7  -2  13 22196.0 485.378  21
  -7  -2  14 45741.9 595.461  21
  -7  -2  15 2877.52 114.608  21
  -7  -1 -11 11079.4 262.422  26
  -7  -1 -10 850.200 97.7383  26
  -7  -1 -10 301.520 67.9538  35
  -7  -1  -9 2377.47 203.117  35
  -7  -1  -9 2372.38 183.254  26
  -7  -1  -8 392.639 84.9899  26
  -7  -1  -8 359.020 99.2032  35
  -7  -1  -7 48624.8 923.083  32
  -7  -1  -7 50654.0 909.424  20
  -7  -1  -7 48716.5 920.313  26
  -7  -1  -6 47577.4 1023.13  35
  -7  -1  -6 45310.5 928.105  20
  -7  -1  -6 45188.7 938.864  32
  -7  -1  -6 44668.9 877.983  26
  -7  -1  -5 14783.7 567.675  35
  -7  -1  -5 14609.4 546.719  32
  -7  -1  -5 14131.5 540.613  20
  -7  -1  -5 13419.5 474.235  26
  -7  -1  -4 19.3791 71.8356  35
  -7  -1  -4 203.835 175.864   7
  -7  -1  -4 94.7742 67.1671  32
  -7  -1  -4 37.3647 43.7287  20
  -7  -1  -3 11884.4 476.836  32
  -7  -1  -3 12234.3 483.676  35
  -7  -1  -3 11759.2 495.722  20
  -7  -1  -2 44908.8 892.837  32
  -7  -1  -2 45421.7 897.349  35
  -7  -1  -2 43368.5 943.687  20
  -7  -1  -1 19408.9 1279.09   7
  -7  -1  -1 20421.4 587.133  32
  -7  -1  -1 20328.5 631.015  20
  -7  -1   0 136.921 126.023   7
  -7  -1   0 217.472 104.371   9
  -7  -1   1 12055.7 688.408   9
  -7  -1   1 11977.1 916.831   7
  -7  -1   2 42063.3 1304.22   9
  -7  -1   3 104625. 2127.18   9
  -7  -1   4 50943.8 1532.34   9
  -7  -1   5 324.992 82.3679  20
  -7  -1   5 356.801 149.730   9
  -7  -1   6 28421.1 621.027  28
  -7  -1   6 28231.8 709.580  20
  -7  -1   6 27550.2 1202.37   9
  -7  -1   7 76377.6 1169.66  20
  -7  -1   7 74724.5 1160.03  34
  -7  -1   7 77449.4 1069.00  28
  -7  -1   8 24911.9 569.384  21
  -7  -1   8 24524.0 622.506  28
  -7  -1   8 23939.4 663.219  34
  -7  -1   8 23058.5 637.431  20
  -7  -1   9 51962.3 858.406  21
  -7  -1   9 51860.5 979.711  34
  -7  -1  10 3466.74 227.576  21
  -7  -1  11 18801.5 516.798  21
  -7  -1  12 44623.9 758.868  21
  -7  -1  13 17659.5 429.621  21
  -7  -1  14 2194.94 130.963  21
  -7   0 -11-41.2134 50.6549  35
  -7   0 -11-2.80660 22.5470  26
  -7   0 -10 4236.40 258.590  35
  -7   0 -10 4640.58 241.515  26
  -7   0  -9 18231.9 581.050  35
  -7   0  -9 15791.5 487.194  26
  -7   0  -8 48837.0 994.864  35
  -7   0  -8 41976.9 829.017  26
  -7   0  -7 7876.19 360.205  26
  -7   0  -7 8982.77 442.923  35
  -7   0  -7 8709.66 401.039  32
  -7   0  -6 3257.86 244.797  20
  -7   0  -6 2910.31 215.475  26
  -7   0  -6 3213.23 250.980  32
  -7   0  -6 2965.40 252.525  35
  -7   0  -5 10880.2 460.079  20
  -7   0  -5 11445.0 466.472  32
  -7   0  -5 11752.1 480.421  35
  -7   0  -4 81781.4 1217.23  35
  -7   0  -4 81304.2 1224.70  32
  -7   0  -3 71752.5 1084.85  35
  -7   0  -3 72654.8 1114.96  32
  -7   0  -3 69622.1 1159.34  20
  -7   0  -2 25250.8 637.227  32
  -7   0  -2 21705.2 1367.36   7
  -7   0  -1 10902.7 940.132   7
  -7   0   0 17811.7 1151.66   7
  -7   0   1 167514. 2191.79  11
  -7   0   2 44372.6 1292.88   9
  -7   0   2 43606.5 1078.07  11
  -7   0   3 11073.3 521.972  11
  -7   0   3 11096.7 667.531   9
  -7   0   4 21259.3 948.985   9
  -7   0   5 80456.9 1904.55   9
  -7   0   5 85665.8 1221.18  20
  -7   0   6 64235.0 1773.35   9
  -7   0   6 62939.2 985.516  34
  -7   0   7 35145.4 755.653  34
  -7   0   7 36600.0 819.937  20
  -7   0   7 34037.2 1324.83   9
  -7   0   7 36109.6 707.725  28
  -7   0   8 2760.43 196.282  21
  -7   0   8 2801.95 229.843  20
  -7   0   8 2723.19 216.900  34
  -7   0   9 26665.1 621.803  21
  -7   0   9 24865.3 666.408  20
  -7   0  10 7977.49 343.089  21
  -7   0  11 65981.9 965.475  21
  -7   0  12 7886.04 315.133  21
  -7   0  13 597.827 84.8599  21
  -7   0  14 34651.7 483.676  21
  -7   1 -12 726.393 78.9901  35
  -7   1 -12 4017.08 155.619  26
  -7   1 -11 10322.7 367.560  35
  -7   1 -11 12196.2 353.343  26
  -7   1 -10 7371.74 311.834  26
  -7   1 -10 9433.62 399.956  35
  -7   1  -9 31746.3 775.768  35
  -7   1  -9 26244.1 626.282  26
  -7   1  -8 2490.30 208.261  32
  -7   1  -8 2344.41 225.369  35
  -7   1  -8 2063.68 180.505  26
  -7   1  -7 45883.0 973.578  35
  -7   1  -7 43887.4 897.234  32
  -7   1  -6 31827.3 765.136  32
  -7   1  -6 32009.6 791.385  35
  -7   1  -5 92406.3 1289.82  35
  -7   1  -5 90992.6 1272.73  32
  -7   1  -4 6411.28 328.710  32
  -7   1  -4 6395.91 340.479  20
  -7   1  -4 5264.99 720.442   7
  -7   1  -4 6254.93 324.019  35
  -7   1  -3 473.734 91.5870  32
  -7   1  -3 457.466 226.909   7
  -7   1  -2 42797.9 1902.34   7
  -7   1  -1 151850. 3428.25   7
  -7   1   0 53740.5 1288.13  11
  -7   1   1 6260.42 423.152  11
  -7   1   2 4232.99 337.787  11
  -7   1   2 4491.02 404.482   9
  -7   1   3 40715.7 1019.65  11
  -7   1   3 41455.5 1238.09   9
  -7   1   4 62196.0 1570.39   9
  -7   1   4 63103.5 1243.57  11
  -7   1   5 23641.6 991.689   9
  -7   1   5 24786.5 663.418  20
  -7   1   6 2830.94 210.431  24
  -7   1   6 2636.76 347.791   9
  -7   1   6 3113.99 247.257  27
  -7   1   7 96518.9 1403.33  27
  -7   1   7 92123.2 1062.99  21
  -7   1   8 10429.7 379.318  21
  -7   1   8 10223.9 464.328  27
  -7   1   9 109169. 1257.78  21
  -7   1   9 103487. 1464.06  27
  -7   1  10 4917.77 271.067  21
  -7   1  10 4503.04 278.924  20
  -7   1  11 52.6385 49.8616  21
  -7   1  12 20002.7 488.479  21
  -7   1  13 32691.3 544.103  21
  -7   1  14 20535.3 343.944  21
  -7   2 -12 3668.00 200.212  35
  -7   2 -12 4898.24 192.674  26
  -7   2 -11 5584.45 250.842  26
  -7   2 -11 7722.55 339.525  35
  -7   2 -10 19385.3 589.118  35
  -7   2 -10 13812.5 431.545  26
  -7   2  -9 2947.97 214.380  32
  -7   2  -9 3800.50 283.086  35
  -7   2  -8 23478.3 639.870  32
  -7   2  -8 24925.2 713.668  35
  -7   2  -7 49655.3 986.594  35
  -7   2  -7 49094.2 940.656  32
  -7   2  -6 16647.3 553.293  35
  -7   2  -6 15990.9 535.041  32
  -7   2  -5 1871.21 182.460  32
  -7   2  -5 1842.51 178.312  35
  -7   2  -5 1519.56 166.467  31
  -7   2  -5 1657.84 411.941   7
  -7   2  -4 14861.3 469.235  35
  -7   2  -4 13222.7 471.765  31
  -7   2  -4 14395.1 475.402  32
  -7   2  -3 102928. 2992.32   7
  -7   2  -2 32535.4 1076.95  11
  -7   2  -1 10496.0 590.801  11
  -7   2   0 134.860 62.8126  11
  -7   2   1 37622.3 1035.20  11
  -7   2   2 73690.5 1410.21  11
  -7   2   3 34932.0 1098.35   9
  -7   2   3 34935.1 959.203  11
  -7   2   4 5641.95 455.601   9
  -7   2   4 5755.42 391.266  11
  -7   2   5 9420.40 500.323  11
  -7   2   5 9883.47 437.681  27
  -7   2   5 9182.87 597.281   9
  -7   2   5 9243.58 376.538  24
  -7   2   6 63761.9 1002.77  24
  -7   2   6 65572.0 852.424  21
  -7   2   7 62250.3 1162.82  27
  -7   2   7 63329.9 899.062  21
  -7   2   8 96084.6 1163.47  21
  -7   2   8 92539.5 1436.78  27
  -7   2   9 3079.43 261.404  27
  -7   2   9 3552.49 230.694  21
  -7   2  10 13165.6 436.860  21
  -7   2  10 12442.6 498.472  27
  -7   2  11 69271.0 952.833  21
  -7   2  11 60721.5 936.884  20
  -7   2  12 30606.8 575.896  21
  -7   2  13 11771.1 304.730  21
  -7   2  14 471.688 48.1050  21
  -7   3 -13 2355.72 135.406  35
  -7   3 -12 1228.73 126.139  35
  -7   3 -12 836.805 86.1071  26
  -7   3 -11 1125.15 143.781  35
  -7   3 -11 627.184 85.0084  26
  -7   3 -10 15841.6 547.011  35
  -7   3  -9 40980.5 907.026  35
  -7   3  -9 36101.9 769.295  32
  -7   3  -8 34486.2 781.669  32
  -7   3  -8 36021.9 838.279  35
  -7   3  -7 9081.39 398.911  32
  -7   3  -7 9254.86 414.242  35
  -7   3  -6 890.456 182.408   1
  -7   3  -6 859.963 124.844  32
  -7   3  -6 681.188 113.756  35
  -7   3  -5 91472.7 1216.97  32
  -7   3  -5 91419.1 1185.66  35
  -7   3  -5 90598.2 1754.45   1
  -7   3  -4 23671.8 596.900  32
  -7   3  -4 22913.4 878.844   1
  -7   3  -3 13106.9 702.629  11
  -7   3  -2 497.914 136.919  11
  -7   3  -1 24962.0 895.174  11
  -7   3   0 81999.7 1573.82  11
  -7   3   1 121278. 1871.76  11
  -7   3   2 10315.0 541.367  11
  -7   3   3 4594.34 388.097   9
  -7   3   3 4164.74 344.422  11
  -7   3   4 47375.9 1262.00   9
  -7   3   4 50597.0 967.794  27
  -7   3   4 47375.8 1167.29  11
  -7   3   5 76547.7 1104.21  24
  -7   3   5 75086.6 1496.24  11
  -7   3   6 61941.6 1157.99  27
  -7   3   6 59571.2 986.898  24
  -7   3   6 60644.5 843.029  21
  -7   3   7 8019.38 427.166  27
  -7   3   7 7680.34 349.853  24
  -7   3   7 8203.72 331.110  21
  -7   3   8 327.743 99.4078  27
  -7   3   8 250.987 72.6862  21
  -7   3   9 59636.4 1150.95  27
  -7   3   9 60713.2 935.088  21
  -7   3  10 44232.6 788.850  21
  -7   3  10 42206.1 924.994  27
  -7   3  11 31079.7 614.314  21
  -7   3  11 29880.0 699.703  27
  -7   3  12 723.535 87.4104  21
  -7   3  13 8004.84 226.628  21
  -7   4 -13 200.214 51.3332  35
  -7   4 -12 10067.3 371.751  35
  -7   4 -11 19992.2 579.573  35
  -7   4 -10 45417.9 919.124  35
  -7   4 -10 39406.3 750.539  32
  -7   4  -9 356.273 96.2356  35
  -7   4  -9 253.621 77.3657  32
  -7   4  -8 9688.97 428.867  35
  -7   4  -8 9723.18 413.705  32
  -7   4  -7 42111.7 866.679  35
  -7   4  -7 43777.7 870.863  32
  -7   4  -6 52257.5 941.194  32
  -7   4  -6 50309.3 906.128  35
  -7   4  -5 27111.6 660.754  32
  -7   4  -5 24671.6 639.767  31
  -7   4  -5 24608.0 595.494  35
  -7   4  -5 25278.3 969.721   1
  -7   4  -4 4729.46 267.281  32
  -7   4  -4 4779.61 418.503   1
  -7   4  -3 19592.0 849.512  11
  -7   4  -2 74160.8 1582.19  11
  -7   4  -1 81543.5 1616.12  11
  -7   4   0 19800.5 780.134  11
  -7   4   1 5424.56 408.874  11
  -7   4   2 39891.7 1099.92  11
  -7   4   3 96200.0 1734.72  11
  -7   4   4 49382.7 896.892  24
  -7   4   4 48531.0 1249.43  11
  -7   4   4 51190.8 1004.81  27
  -7   4   5 7912.20 367.142  24
  -7   4   5 7727.58 291.482  21
  -7   4   5 7972.02 512.461  11
  -7   4   5 8057.80 415.977  27
  -7   4   6 15473.4 592.339  27
  -7   4   6 15111.8 438.595  21
  -7   4   6 14645.6 499.702  24
  -7   4   6 13614.5 672.883  11
  -7   4   7 8476.02 450.970  27
  -7   4   7 8222.11 367.935  24
  -7   4   7 8366.04 343.097  21
  -7   4   8 70639.3 1297.18  27
  -7   4   8 71672.5 1015.19  21
  -7   4   9 11990.8 415.298  21
  -7   4   9 11663.4 510.821  27
  -7   4  10 355.052 90.3261  27
  -7   4  10 185.364 65.4224  21
  -7   4  11 14338.0 392.807  21
  -7   4  11 13407.1 455.065  27
  -7   4  12 31933.3 502.926  21
  -7   5 -13 13407.7 373.860  35
  -7   5 -12 11951.6 413.680  35
  -7   5 -11 15107.0 506.338  35
  -7   5 -10 39702.4 859.928  35
  -7   5 -10 36816.8 749.858  32
  -7   5  -9 15838.0 549.614  35
  -7   5  -9 16332.1 527.134  32
  -7   5  -8 38986.0 841.394  35
  -7   5  -8 40358.0 842.608  32
  -7   5  -7 17735.4 547.572  35
  -7   5  -7 17457.5 562.848  32
  -7   5  -6 3728.40 247.469  31
  -7   5  -6 3765.55 239.664  35
  -7   5  -6 3452.08 377.585   1
  -7   5  -6 4059.48 265.517  32
  -7   5  -5 11908.7 442.620  31
  -7   5  -5 11745.0 433.285  32
  -7   5  -5 10804.7 380.043  35
  -7   5  -5 10982.9 657.464   1
  -7   5  -4 60984.6 1006.97  31
  -7   5  -4 62256.9 1546.08   1
  -7   5  -4 62494.8 1553.33  11
  -7   5  -4 64425.1 978.784  32
  -7   5  -3 72685.5 1610.50  11
  -7   5  -2 24805.3 913.494  11
  -7   5  -1 702.623 150.234  11
  -7   5   0 21665.4 835.561  11
  -7   5   1 120474. 1965.30  11
  -7   5   2 24572.9 896.850  11
  -7   5   2 24606.8 628.309  24
  -7   5   3 29142.6 696.379  24
  -7   5   3 29793.3 752.708  27
  -7   5   3 29537.1 1004.62  11
  -7   5   4 13775.4 489.885  24
  -7   5   4 13717.9 534.536  27
  -7   5   4 12991.5 675.826  11
  -7   5   4 12946.8 368.941  21
  -7   5   5 70537.1 1255.96  27
  -7   5   5 68691.2 1110.69  24
  -7   5   5 69658.3 914.554  21
  -7   5   6 37302.0 816.836  24
  -7   5   6 38747.8 953.773  27
  -7   5   6 37430.5 705.341  21
  -7   5   7 94000.6 1266.15  24
  -7   5   7 96876.5 1529.91  27
  -7   5   7 98647.1 1175.70  21
  -7   5   8 3865.25 241.424  24
  -7   5   8 4168.99 244.907  21
  -7   5   8 4258.11 321.010  27
  -7   5   9 9284.00 354.187  21
  -7   5   9 9210.59 446.161  27
  -7   5  10 20281.0 606.601  27
  -7   5  10 21738.2 505.487  21
  -7   5  11 45463.6 782.260  27
  -7   5  11 49519.3 668.110  21
  -7   6 -14 2423.49 127.387  35
  -7   6 -13 12480.9 368.213  35
  -7   6 -12 5989.36 292.502  35
  -7   6 -11 1036.82 118.623  32
  -7   6 -11 1182.09 147.192  35
  -7   6 -10 14447.9 480.225  32
  -7   6 -10 14685.0 515.285  35
  -7   6  -9 23852.7 664.150  35
  -7   6  -9 24532.4 653.228  32
  -7   6  -8 9068.74 402.313  32
  -7   6  -8 7601.46 373.134  35
  -7   6  -7 523.753 157.128   1
  -7   6  -7 551.627 105.833  32
  -7   6  -7 563.418 105.658  35
  -7   6  -6 20339.5 938.254   1
  -7   6  -6 24016.3 632.726  32
  -7   6  -6 22087.1 608.746  31
  -7   6  -6 22263.2 569.913  35
  -7   6  -5 56343.9 972.275  31
  -7   6  -5 56846.2 944.868  32
  -7   6  -5 54414.8 1475.50  11
  -7   6  -4 13387.8 735.786   1
  -7   6  -4 14526.1 741.954  11
  -7   6  -4 14015.3 452.204  32
  -7   6  -4 14156.9 493.861  31
  -7   6  -3 17283.5 483.190  32
  -7   6  -3 17784.4 547.260  31
  -7   6  -3 18281.6 810.768  11
  -7   6  -2 38474.9 1149.92  11
  -7   6  -1 48804.4 1287.50  11
  -7   6   0 59153.3 1406.79  11
  -7   6   1 19773.2 564.001  24
  -7   6   1 19552.5 819.452  11
  -7   6   1 19230.1 553.295  31
  -7   6   2 923.279 123.594  31
  -7   6   2 760.814 118.381  27
  -7   6   2 562.887 97.9810  24
  -7   6   2 698.006 163.275  11
  -7   6   3 57993.6 775.695  21
  -7   6   3 56456.7 1445.98  11
  -7   6   3 58531.8 1017.21  24
  -7   6   3 60284.7 1099.36  27
  -7   6   3 57896.9 935.606  31
  -7   6   4 73493.5 924.291  21
  -7   6   4 74346.6 1275.55  27
  -7   6   4 74795.2 1174.44  24
  -7   6   4 71824.5 1654.61  11
  -7   6   5 53762.2 1005.70  24
  -7   6   5 53352.5 1113.49  27
  -7   6   5 53459.9 833.047  21
  -7   6   6 17737.9 576.402  24
  -7   6   6 18338.6 501.286  21
  -7   6   6 17871.1 660.336  27
  -7   6   7 643.795 106.853  24
  -7   6   7 832.524 112.662  21
  -7   6   7 867.954 152.074  27
  -7   6   8 14590.6 456.736  24
  -7   6   8 15911.8 464.187  21
  -7   6   8 15343.9 594.270  27
  -7   6   9 34234.4 644.843  21
  -7   6   9 32980.5 811.457  27
  -7   6  10 21306.2 460.171  21
  -7   6  10 19869.9 564.516  27
  -7   6  11 3902.52 206.360  27
  -7   7 -14 62.1662 33.8711  35
  -7   7 -13 3982.86 213.622  35
  -7   7 -12 3504.52 185.904  32
  -7   7 -12 6130.36 296.348  35
  -7   7 -11 33799.5 681.604  32
  -7   7 -11 40024.9 812.954  35
  -7   7 -10 3136.45 232.895  32
  -7   7 -10 3056.52 232.721  35
  -7   7  -9 2867.54 236.916  32
  -7   7  -9 2855.10 229.765  35
  -7   7  -8 5822.61 316.330  35
  -7   7  -8 5886.79 331.500  32
  -7   7  -7 37305.9 760.898  35
  -7   7  -7 38254.1 833.638  32
  -7   7  -6 25351.4 655.663  31
  -7   7  -6 25340.3 657.246  32
  -7   7  -6 23547.7 577.741  35
  -7   7  -5 11164.0 661.826  11
  -7   7  -5 11099.3 424.990  32
  -7   7  -5 10976.1 446.522  31
  -7   7  -5 9995.24 658.167   1
  -7   7  -4 11951.2 669.773  11
  -7   7  -4 11173.1 417.135  32
  -7   7  -4 12077.1 456.439  31
  -7   7  -3 33053.3 761.873  31
  -7   7  -3 31149.6 656.498  32
  -7   7  -3 33992.0 1104.74  11
  -7   7  -2 27911.7 595.882  32
  -7   7  -2 27216.5 634.239  24
  -7   7  -2 31200.4 1044.73  11
  -7   7  -2 30605.8 723.699  31
  -7   7  -1 41939.8 848.935  31
  -7   7  -1 39397.5 787.786  24
  -7   7  -1 42925.1 1223.32  11
  -7   7   0 5021.70 287.185  24
  -7   7   0 4772.78 412.355  11
  -7   7   0 4992.10 291.792  31
  -7   7   1 25537.5 670.518  27
  -7   7   1 25384.3 965.982  11
  -7   7   1 25150.8 660.139  24
  -7   7   1 25286.5 654.500  31
  -7   7   2 41678.3 905.779  27
  -7   7   2 42199.8 837.938  31
  -7   7   2 42274.7 878.688  24
  -7   7   2 44224.4 1295.74  11
  -7   7   3 26989.6 1030.78  11
  -7   7   3 27938.0 768.813  27
  -7   7   3 28202.4 572.116  21
  -7   7   3 27121.8 658.134  31
  -7   7   3 26828.9 713.202  24
  -7   7   4 3043.06 200.029  21
  -7   7   4 2978.23 264.598  27
  -7   7   4 3055.26 245.366  24
  -7   7   5 476.826 110.902  27
  -7   7   5 463.430 102.006  24
  -7   7   5 492.356 86.9298  21
  -7   7   6 2123.14 174.573  21
  -7   7   6 2053.10 198.981  24
  -7   7   6 2218.91 235.005  27
  -7   7   7 76171.6 1119.80  24
  -7   7   7 76541.8 1333.07  27
  -7   7   8 1061.04 118.231  24
  -7   7   8 1113.46 161.095  27
  -7   7   8 1155.89 123.924  21
  -7   7   9 12333.7 462.863  27
  -7   7  10 2206.40 170.193  27
  -7   8 -14 935.277 83.9281  35
  -7   8 -13 21315.0 485.878  35
  -7   8 -12 1544.78 127.365  32
  -7   8 -12 2352.54 182.168  35
  -7   8 -11 82.6377 56.6837  35
  -7   8 -11 25.2825 45.4352  32
  -7   8 -10 8377.27 372.323  32
  -7   8 -10 8311.63 372.738  35
  -7   8  -9 22728.5 620.879  35
  -7   8  -9 23903.4 659.400  32
  -7   8  -8 28910.2 681.121  35
  -7   8  -8 30195.1 743.527  32
  -7   8  -7 4177.67 267.247  31
  -7   8  -7 4118.27 245.900  35
  -7   8  -7 4368.54 280.967  32
  -7   8  -6 756.785 120.148  32
  -7   8  -6 703.420 124.695  31
  -7   8  -6 633.111 175.856   1
  -7   8  -6 457.161 135.404  11
  -7   8  -5 46439.5 922.020  31
  -7   8  -5 44424.6 844.115  32
  -7   8  -5 46017.7 1334.00  11
  -7   8  -4 9372.34 415.679  31
  -7   8  -4 8407.01 360.413  32
  -7   8  -4 8585.75 567.882  11
  -7   8  -3 70760.3 1607.48  11
  -7   8  -3 63750.5 964.996  24
  -7   8  -3 69577.3 1130.51  31
  -7   8  -3 65076.0 954.738  32
  -7   8  -2 150.169 80.1344  11
  -7   8  -2 135.133 66.4725  31
  -7   8  -2 86.6916 46.3199  32
  -7   8  -2 308.847 76.7808  24
  -7   8  -1 611.305 115.443  31
  -7   8  -1 495.759 95.7227  24
  -7   8  -1 518.663 143.838  11
  -7   8   0 64166.4 1555.27  11
  -7   8   0 65783.2 1085.86  31
  -7   8   0 62637.2 1049.05  24
  -7   8   1 3517.94 368.802  11
  -7   8   1 3434.81 250.899  31
  -7   8   1 3778.07 266.544  27
  -7   8   1 3455.58 256.528  24
  -7   8   2 12096.1 452.713  31
  -7   8   2 12364.8 489.543  24
  -7   8   2 12664.0 505.443  27
  -7   8   3 246.950 78.3064  27
  -7   8   3 230.490 83.3866  24
  -7   8   4 9405.11 462.831  27
  -7   8   4 9476.15 438.648  24
  -7   8   5 20329.1 629.252  24
  -7   8   5 19904.2 683.137  27
  -7   8   6 48817.0 1051.20  27
  -7   8   6 48377.6 931.486  24
  -7   8   7 39.3522 53.7804  27
  -7   8   7 46.3004 41.0813  24
  -7   8   8 48.2498 35.0071  24
  -7   8   8 166.738 70.4129  27
  -7   8   9 21211.1 540.289  27
  -7   8  10 36348.5 567.072  27
  -7   9 -14 2220.86 123.545  35
  -7   9 -13 374.205 68.0824  35
  -7   9 -12 2200.36 172.571  35
  -7   9 -12 1856.80 142.135  32
  -7   9 -11 8786.23 353.414  32
  -7   9 -11 9411.28 370.614  35
  -7   9 -10 25353.0 629.763  35
  -7   9 -10 26652.4 664.476  32
  -7   9  -9 86.5102 63.9837  32
  -7   9  -9 153.657 74.5772  35
  -7   9  -8 452.515 103.333  32
  -7   9  -8 475.523 94.2830  35
  -7   9  -7 11284.9 455.825  32
  -7   9  -7 10642.7 437.410  31
  -7   9  -6 23882.5 644.575  32
  -7   9  -6 25354.5 684.264  31
  -7   9  -5 24953.1 686.738  31
  -7   9  -5 22483.8 608.410  32
  -7   9  -4 5761.48 298.843  32
  -7   9  -4 6187.53 479.551  11
  -7   9  -4 6073.66 345.843  31
  -7   9  -3 4631.79 259.797  32
  -7   9  -3 4690.14 270.857  24
  -7   9  -3 4990.49 312.814  31
  -7   9  -3 4844.66 421.000  11
  -7   9  -2 19841.9 856.998  11
  -7   9  -2 19401.3 566.008  24
  -7   9  -2 20273.8 624.241  31
  -7   9  -1 31758.1 746.990  24
  -7   9  -1 32220.1 785.026  31
  -7   9  -1 32855.6 1108.65  11
  -7   9   0 14551.6 529.640  31
  -7   9   0 14624.4 524.457  24
  -7   9   1 8198.52 400.496  24
  -7   9   1 8614.47 397.113  27
  -7   9   1 8151.25 392.261  31
  -7   9   2 7232.68 355.700  31
  -7   9   2 7269.10 384.002  27
  -7   9   2 6975.87 375.212  24
  -7   9   3 7648.85 405.054  27
  -7   9   3 7543.62 393.135  24
  -7   9   4 26260.1 724.522  24
  -7   9   4 26483.9 764.850  27
  -7   9   5 40945.6 868.057  24
  -7   9   5 42322.4 955.547  27
  -7   9   6 117.458 56.3186  24
  -7   9   6 76.6776 55.2995  27
  -7   9   7 18006.8 474.158  24
  -7   9   7 18164.9 564.009  27
  -7   9   8 18022.8 499.720  27
  -7   9   9 34426.3 568.404  27
  -7  10 -14 488.269 54.8035  35
  -7  10 -13 2174.73 117.444  32
  -7  10 -13 4466.79 202.408  35
  -7  10 -12 9934.83 337.919  35
  -7  10 -12 7441.43 282.942  32
  -7  10 -11 4971.00 258.731  35
  -7  10 -11 4836.85 261.604  32
  -7  10 -10 426.343 94.0471  32
  -7  10 -10 439.230 86.0172  35
  -7  10  -9 1849.11 166.981  35
  -7  10  -9 2309.78 205.025  32
  -7  10  -8 31182.4 703.523  31
  -7  10  -8 29454.6 638.118  35
  -7  10  -7 13769.5 496.163  32
  -7  10  -7 13943.1 506.828  31
  -7  10  -6 4976.60 306.280  31
  -7  10  -6 4656.50 283.465  32
  -7  10  -5 1849.18 178.873  32
  -7  10  -5 1747.56 191.989  31
  -7  10  -4 3911.70 285.326  31
  -7  10  -4 3491.70 237.035  32
  -7  10  -3 31649.1 800.876  31
  -7  10  -3 31012.0 705.009  24
  -7  10  -2 14391.1 540.774  31
  -7  10  -2 14531.5 501.415  24
  -7  10  -1 16981.1 582.597  31
  -7  10  -1 17486.8 566.497  24
  -7  10   0 18411.2 598.389  31
  -7  10   0 18118.0 593.849  24
  -7  10   1 3003.77 248.170  24
  -7  10   1 3046.31 240.148  31
  -7  10   2 40840.7 831.405  31
  -7  10   2 40805.2 906.740  24
  -7  10   2 42578.3 900.271  27
  -7  10   3 35703.6 844.324  24
  -7  10   3 35756.1 836.090  27
  -7  10   4 3365.09 258.001  27
  -7  10   4 2880.99 233.498  24
  -7  10   5 3336.91 237.006  24
  -7  10   5 3386.53 250.671  27
  -7  10   6 16567.6 469.880  24
  -7  10   6 16644.4 518.151  27
  -7  10   7 1131.22 103.667  24
  -7  10   7 1040.28 119.395  27
  -7  10   8 7462.62 258.263  27
  -7  11 -13 6420.90 220.354  35
  -7  11 -13 3685.11 149.420  32
  -7  11 -12 117.471 46.6965  32
  -7  11 -12 168.105 50.5061  35
  -7  11 -11 1640.35 138.670  35
  -7  11 -11 1718.63 151.259  32
  -7  11 -10 16646.5 450.938  35
  -7  11 -10 19374.1 547.407  32
  -7  11  -9 7307.47 310.986  35
  -7  11  -9 9176.77 392.174  32
  -7  11  -8 11576.1 445.341  32
  -7  11  -8 10052.4 403.566  31
  -7  11  -7 899.322 134.124  31
  -7  11  -7 754.854 123.143  32
  -7  11  -6 4294.61 289.103  31
  -7  11  -6 4060.57 263.215  32
  -7  11  -5 6910.76 373.766  31
  -7  11  -5 6366.14 319.830  32
  -7  11  -4 24767.0 611.410  32
  -7  11  -4 26668.3 737.237  31
  -7  11  -3 5150.43 289.454  24
  -7  11  -3 4494.68 249.890  32
  -7  11  -3 5054.63 325.172  31
  -7  11  -2 687.202 128.518  31
  -7  11  -2 606.553 106.736  24
  -7  11  -1 7776.47 398.653  31
  -7  11  -1 8176.46 389.672  24
  -7  11   0 10671.2 455.069  24
  -7  11   0 11117.6 464.711  31
  -7  11   1 38262.9 832.735  31
  -7  11   1 39602.1 877.615  24
  -7  11   2 237.754 78.0499  24
  -7  11   2 96.3500 53.5766  31
  -7  11   2 185.978 66.7056  27
  -7  11   3 10844.2 420.494  27
  -7  11   3 10630.7 438.501  24
  -7  11   4 15849.6 504.651  24
  -7  11   4 15900.8 495.567  27
  -7  11   5 16729.0 478.309  27
  -7  11   5 17030.0 474.723  24
  -7  11   6 536.241 81.3274  27
  -7  11   6 538.284 75.1197  24
  -7  11   7 1667.66 112.416  27
  -7  12 -13 36.3100 20.6606  35
  -7  12 -12 2563.59 155.614  32
  -7  12 -12 3065.69 156.028  35
  -7  12 -11 12984.0 392.806  32
  -7  12 -11 9892.93 303.284  35
  -7  12 -10 284.230 62.6977  35
  -7  12 -10 425.491 89.2827  32
  -7  12  -9 12095.4 432.128  32
  -7  12  -8 11068.3 421.243  32
  -7  12  -8 9334.35 374.423  31
  -7  12  -7 6102.38 325.961  31
  -7  12  -7 6410.60 322.646  32
  -7  12  -6 7451.21 342.547  32
  -7  12  -6 8056.48 392.263  31
  -7  12  -5 17046.6 503.751  32
  -7  12  -5 18833.6 609.524  31
  -7  12  -4 78.6072 59.4256  31
  -7  12  -4 149.612 50.0156  32
  -7  12  -3 1467.22 176.688  31
  -7  12  -3 1517.37 154.767  24
  -7  12  -2 12556.0 458.197  24
  -7  12  -2 12498.4 499.512  31
  -7  12  -1 14947.1 510.206  24
  -7  12  -1 15394.7 541.805  31
  -7  12   0 2349.46 209.597  31
  -7  12   0 2756.10 222.604  24
  -7  12   1 106.849 62.2375  24
  -7  12   1 43.4128 49.6260  31
  -7  12   2 12488.9 454.963  24
  -7  12   2 8703.77 329.983  31
  -7  12   3 15298.9 478.348  24
  -7  12   4 12809.4 400.737  24
  -7  12   4 11907.9 344.476  27
  -7  12   5 304.170 57.1656  24
  -7  12   5 172.978 40.8157  27
  -7  13 -12 185.267 42.8579  32
  -7  13 -11 2710.44 167.200  32
  -7  13 -10 48.1823 37.4588  32
  -7  13  -9 11611.1 395.493  32
  -7  13  -8 8749.23 351.873  32
  -7  13  -8 7172.80 312.558  31
  -7  13  -7 830.537 117.780  31
  -7  13  -7 993.674 127.152  32
  -7  13  -6 6808.54 341.497  31
  -7  13  -6 6506.42 303.275  32
  -7  13  -5 2506.98 215.962  31
  -7  13  -5 2215.07 171.502  32
  -7  13  -4 14037.6 407.155  32
  -7  13  -4 20306.3 619.411  31
  -7  13  -3 13492.0 498.884  31
  -7  13  -3 12698.8 414.205  24
  -7  13  -2 6020.64 331.266  31
  -7  13  -2 5602.94 288.653  24
  -7  13  -1 115.833 55.5611  24
  -7  13  -1 132.719 65.9155  31
  -7  13   0 1247.95 139.702  31
  -7  13   0 1214.16 139.183  24
  -7  13   1 11141.0 363.933  31
  -7  13   1 15019.1 466.512  24
  -7  13   2 13556.9 424.253  24
  -7  13   3 3298.83 191.135  24
  -7  13   4 635.382 73.6461  24
  -7  14 -11 5669.88 212.570  32
  -7  14 -10 5451.10 232.356  32
  -7  14  -9 1954.88 148.693  32
  -7  14  -8 147.215 53.7555  31
  -7  14  -8 183.187 58.7000  32
  -7  14  -7 75.0396 48.2951  31
  -7  14  -7 63.5058 40.3866  32
  -7  14  -6 8476.15 310.834  32
  -7  14  -6 9533.85 376.517  31
  -7  14  -5 18437.5 542.055  31
  -7  14  -5 12773.6 360.593  32
  -7  14  -4 70.6626 52.8811  31
  -7  14  -3 27.2127 46.0108  31
  -7  14  -3 61.4641 29.6569  24
  -7  14  -2 9074.74 326.362  24
  -7  14  -2 9397.18 371.817  31
  -7  14  -1 4674.60 236.836  24
  -7  14  -1 4674.91 246.558  31
  -7  14   0 26672.2 553.069  24
  -7  14   0 22173.2 478.704  31
  -7  14   1 246.222 56.9346  24
  -7  14   2 2995.48 161.845  24
  -7  15 -10 620.491 66.1383  32
  -7  15  -9 2962.12 154.368  32
  -7  15  -8 475.245 68.1407  31
  -7  15  -8 780.894 82.9595  32
  -7  15  -7 1123.49 111.511  31
  -7  15  -7 919.676 89.7229  32
  -7  15  -6 5067.81 195.668  32
  -7  15  -6 9074.94 328.303  31
  -7  15  -5 826.010 107.546  31
  -7  15  -4 319.065 68.7282  31
  -7  15  -3 1374.24 128.655  31
  -7  15  -2 6214.16 212.419  24
  -7  15  -2 6590.85 263.065  31
  -7  15  -1 1180.81 94.8996  24
  -7  15  -1 981.614 92.5347  31
  -7  15   0 1892.75 113.478  24
  -7  16  -7 3576.56 154.495  31
  -7  16  -6 587.832 72.3284  31
  -7  16  -5 2008.67 129.982  31
  -7  16  -4 1107.62 95.8387  31
  -7  16  -3 2874.01 141.347  31
  -6 -12   2 358.674 55.5528  28
  -6 -12   3 694.611 82.5745  28
  -6 -12   4 64.2164 39.3034  28
  -6 -12   5 17342.8 420.930  28
  -6 -12   6 723.543 90.9316  28
  -6 -12   7 8660.38 298.401  28
  -6 -12   8-8.78903 36.7809  28
  -6 -12   9 6707.71 242.364  28
  -6 -12  10 1376.51 104.266  28
  -6 -12  11 2897.38 129.896  28
  -6 -11  -1 784.248 72.9377  28
  -6 -11   0 3504.61 175.658  28
  -6 -11   1 4648.53 223.286  28
  -6 -11   2 124.453 46.2746  28
  -6 -11   3 717.599 103.124  28
  -6 -11   4 613.442 99.8850  28
  -6 -11   5 1294.39 143.101  28
  -6 -11   6 626.170 105.122  28
  -6 -11   7 377.673 73.7603  34
  -6 -11   7 458.633 90.7300  28
  -6 -11   8 1482.22 135.466  34
  -6 -11   8 1504.95 146.187  28
  -6 -11   9 179.588 52.3695  34
  -6 -11   9 109.906 46.3579  28
  -6 -11  10 718.798 94.2315  28
  -6 -11  10 641.552 82.2444  34
  -6 -11  11 3000.71 169.335  28
  -6 -11  12 1846.66 118.274  28
  -6 -10  -2 4577.62 226.992  26
  -6 -10  -1 4896.58 264.996  26
  -6 -10   0 1483.43 158.399  26
  -6 -10   1 291.650 60.5336  20
  -6 -10   2 1025.80 113.500  20
  -6 -10   3 3212.19 196.652  22
  -6 -10   3 3295.91 240.348  28
  -6 -10   4 2832.49 227.076  28
  -6 -10   5 12417.0 472.511  28
  -6 -10   6 4152.49 276.365  28
  -6 -10   7 444.373 100.284  28
  -6 -10   8 884.319 126.118  34
  -6 -10   8 852.745 128.892  28
  -6 -10   9 66.0977 51.8350  28
  -6 -10   9 79.3899 44.1643  34
  -6 -10  10 408.449 83.8816  28
  -6 -10  10 427.362 81.8649  34
  -6 -10  11 4581.59 233.569  34
  -6 -10  11 4560.33 239.426  28
  -6 -10  12 4919.77 225.336  28
  -6  -9  -4 661.463 85.3249  26
  -6  -9  -3 1092.35 123.001  26
  -6  -9  -2 2971.86 216.934  26
  -6  -9  -2 3163.05 205.825  20
  -6  -9  -1 5400.96 285.325  20
  -6  -9  -1 5423.10 312.393  26
  -6  -9   0 2883.12 216.317  20
  -6  -9   0 2720.47 238.032  26
  -6  -9   1 1689.78 169.968  20
  -6  -9   1 1633.28 196.095  26
  -6  -9   2 373.820 80.7991  20
  -6  -9   2 344.988 100.744  26
  -6  -9   3 250.657 68.5333  20
  -6  -9   4 5166.00 321.350  28
  -6  -9   4 5265.24 275.216  22
  -6  -9   5 13186.4 513.377  28
  -6  -9   6 687.099 125.708  28
  -6  -9   7 4002.00 281.893  28
  -6  -9   8 17995.5 590.673  34
  -6  -9   8 18446.5 590.452  28
  -6  -9   9 121.954 62.4482  28
  -6  -9   9 42.3666 54.2380  34
  -6  -9  10 15154.6 506.165  34
  -6  -9  10 15072.7 501.293  28
  -6  -9  11 13996.7 394.282  33
  -6  -9  11 15235.2 479.849  34
  -6  -9  11 15354.3 478.975  28
  -6  -9  12 3070.68 161.652  21
  -6  -9  12 2896.92 166.291  33
  -6  -9  12 3412.14 211.607  28
  -6  -9  13 2136.69 121.745  21
  -6  -8  -6 446.574 58.8854  26
  -6  -8  -5 2456.35 166.360  26
  -6  -8  -4 109.306 50.1707  26
  -6  -8  -3 1552.54 167.528  26
  -6  -8  -3 1630.73 160.876  20
  -6  -8  -2 12608.6 471.928  20
  -6  -8  -2 12087.6 481.399  26
  -6  -8  -1 74.6433 57.1790  26
  -6  -8  -1 19.8097 47.5453  20
  -6  -8   0 1473.98 183.467  26
  -6  -8   0 1419.13 173.797  20
  -6  -8   1-14.2989 47.9338  20
  -6  -8   1 46.9128 58.5087  26
  -6  -8   2 52.2873 50.6831  20
  -6  -8   2 23.7606 48.8280  26
  -6  -8   3 285.016 101.625  26
  -6  -8   3 272.040 78.4094  20
  -6  -8   4 10586.3 467.196  28
  -6  -8   5 4936.92 323.923  28
  -6  -8   6 3303.61 225.801  33
  -6  -8   6 3200.32 260.682  28
  -6  -8   7 6918.46 378.330  28
  -6  -8   7 6603.61 326.384  33
  -6  -8   8 204.622 68.6356  33
  -6  -8   8 178.991 78.1665  28
  -6  -8   9 1392.15 157.128  33
  -6  -8   9 1371.51 167.520  28
  -6  -8   9 1456.25 178.382  34
  -6  -8  10 1622.95 167.007  33
  -6  -8  10 1585.56 183.635  34
  -6  -8  10 1669.76 182.868  28
  -6  -8  11 2613.45 207.640  33
  -6  -8  11 2528.53 176.788  21
  -6  -8  11 2707.00 221.606  34
  -6  -8  11 2586.02 211.167  28
  -6  -8  12 51.6546 55.4445  28
  -6  -8  12 19.1765 49.4109  34
  -6  -8  12 0.99021 31.1357  21
  -6  -8  12 4.28925 35.1588  33
  -6  -8  13 834.922 92.0610  21
  -6  -8  13 694.071 93.2845  33
  -6  -8  14 1141.18 90.3298  21
  -6  -8  14 1056.60 96.2342  33
  -6  -7  -7 8844.05 261.779  26
  -6  -7  -6 81.2422 37.6292  26
  -6  -7  -5 9870.08 385.182  26
  -6  -7  -4 4356.36 273.357  20
  -6  -7  -4 4024.14 269.987  26
  -6  -7  -3-2.06811 46.8222  20
  -6  -7  -3 65.9182 52.5855  26
  -6  -7  -2 71.6215 63.7155  26
  -6  -7  -2-5.48531 45.7573  20
  -6  -7  -1 3094.12 260.877  20
  -6  -7  -1 2832.76 246.216  26
  -6  -7   0 64.1242 56.8225  26
  -6  -7   0 72.8952 50.9643  20
  -6  -7   1 105.355 56.7633  26
  -6  -7   1 345.010 93.0642  20
  -6  -7   2 6274.70 363.085  20
  -6  -7   2 5753.45 352.291  26
  -6  -7   3 6450.93 378.562  26
  -6  -7   3 6713.80 364.735  20
  -6  -7   4 10598.7 436.843  20
  -6  -7   4 11346.5 423.498  33
  -6  -7   4 11199.3 469.855  28
  -6  -7   5 32035.5 726.346  33
  -6  -7   5 30718.9 784.918  28
  -6  -7   6 4287.32 295.639  28
  -6  -7   6 4415.76 282.594  33
  -6  -7   7 1158.02 159.464  28
  -6  -7   7 1088.41 147.474  33
  -6  -7   8 2309.72 216.697  33
  -6  -7   8 2238.24 217.845  28
  -6  -7   9 2756.34 249.113  34
  -6  -7   9 2642.73 232.441  33
  -6  -7   9 2672.98 234.667  28
  -6  -7  10 13390.8 430.360  21
  -6  -7  10 13330.1 504.992  28
  -6  -7  10 12899.5 521.590  34
  -6  -7  11 5121.74 263.881  21
  -6  -7  11 5150.46 319.014  34
  -6  -7  11 5139.77 305.672  28
  -6  -7  12 9026.50 337.608  21
  -6  -7  12 9051.64 399.172  34
  -6  -7  12 9145.27 384.865  28
  -6  -7  13 273.812 64.8800  21
  -6  -7  14 29.7817 28.8987  21
  -6  -7  15 545.803 65.9819  33
  -6  -7  15 604.270 60.2265  21
  -6  -6  -8 57.3703 26.7893  26
  -6  -6  -7 42.1764 35.1015  26
  -6  -6  -6 5963.99 299.234  26
  -6  -6  -5 966.994 134.013  20
  -6  -6  -5 934.670 134.412  26
  -6  -6  -4 5748.08 338.018  26
  -6  -6  -4 5796.94 344.151  20
  -6  -6  -3 2042.74 231.137  35
  -6  -6  -3 2094.40 216.665  20
  -6  -6  -3 2179.84 211.052  26
  -6  -6  -2 9951.49 458.351  26
  -6  -6  -2 10673.6 538.319  35
  -6  -6  -2 10130.0 486.474  20
  -6  -6  -1 17539.7 592.327  26
  -6  -6  -1 17187.8 626.014  20
  -6  -6   0 236.416 81.7391  26
  -6  -6   0 241.058 91.0634  20
  -6  -6   1 344.016 83.9358  26
  -6  -6   1 645.493 230.010   7
  -6  -6   1 448.652 105.240  20
  -6  -6   2 3098.92 395.001   9
  -6  -6   2 2424.53 234.543  26
  -6  -6   2 3123.53 255.022  20
  -6  -6   3 1026.61 235.715   9
  -6  -6   3 993.021 160.052  26
  -6  -6   3 1187.03 153.854  20
  -6  -6   3 1272.19 146.865  33
  -6  -6   4 136.032 68.2232  28
  -6  -6   4 153.208 63.4532  33
  -6  -6   4 143.373 51.5991  20
  -6  -6   4 35.7157 59.1816   9
  -6  -6   5 5715.79 319.970  33
  -6  -6   5 5342.54 322.287  28
  -6  -6   5 5027.70 556.049   9
  -6  -6   6 4677.69 302.860  28
  -6  -6   6 4156.30 520.416   9
  -6  -6   6 4366.57 288.203  33
  -6  -6   7 3895.70 281.359  28
  -6  -6   7 3866.02 281.151  33
  -6  -6   8 3480.58 264.331  28
  -6  -6   9 1635.29 196.418  34
  -6  -6   9 1470.11 146.959  21
  -6  -6   9 1466.51 174.379  28
  -6  -6  10 12429.8 433.395  21
  -6  -6  10 12373.6 491.175  28
  -6  -6  10 11857.8 506.424  34
  -6  -6  11 4258.02 286.769  28
  -6  -6  11 4458.19 258.937  21
  -6  -6  11 4221.93 298.168  34
  -6  -6  12 425.158 98.9605  28
  -6  -6  12 263.995 69.9587  21
  -6  -6  13 1156.00 124.826  21
  -6  -6  14 894.894 95.8783  21
  -6  -6  15 565.075 64.1257  21
  -6  -5  -9 108.038 35.5150  26
  -6  -5  -8 467.478 77.7144  26
  -6  -5  -7 3483.91 231.451  26
  -6  -5  -6 1016.95 142.521  35
  -6  -5  -6 1216.77 147.269  20
  -6  -5  -6 1069.10 139.796  26
  -6  -5  -5 10532.4 497.939  35
  -6  -5  -5 10361.1 456.671  20
  -6  -5  -5 10473.0 454.420  26
  -6  -5  -4 179.904 87.0219  35
  -6  -5  -4 125.470 64.8602  20
  -6  -5  -4 100.783 57.4186  26
  -6  -5  -3 7282.38 432.643  35
  -6  -5  -3 6880.42 370.831  26
  -6  -5  -3 6968.78 405.585  20
  -6  -5  -2 586.392 117.494  20
  -6  -5  -2 843.051 163.879  35
  -6  -5  -2 805.117 131.969  26
  -6  -5  -1 3169.48 543.442   7
  -6  -5  -1 3873.18 319.583  35
  -6  -5  -1 3472.95 280.044  20
  -6  -5  -1 3703.53 263.709  26
  -6  -5   0 5307.72 343.897  20
  -6  -5   0 5052.89 307.972  26
  -6  -5   0 5175.84 663.291   7
  -6  -5   0 5019.91 357.532  35
  -6  -5   1 2606.70 340.293   9
  -6  -5   1 2404.89 260.905  35
  -6  -5   1 2353.15 204.258  26
  -6  -5   1 2604.06 236.581  20
  -6  -5   1 2907.34 471.911   7
  -6  -5   2 79.0957 51.5497  26
  -6  -5   2 139.616 55.7967  33
  -6  -5   2 97.5811 75.2838   9
  -6  -5   2 39.1302 40.1380  20
  -6  -5   3 39347.7 859.050  20
  -6  -5   3 41026.1 815.870  33
  -6  -5   3 38859.1 1407.03   9
  -6  -5   4 1089.95 142.427  20
  -6  -5   4 1125.02 142.267  33
  -6  -5   4 1299.33 148.151  28
  -6  -5   4 1068.63 252.511   9
  -6  -5   5 686.069 117.911  28
  -6  -5   5 562.316 183.766   9
  -6  -5   5 692.974 115.750  33
  -6  -5   6 2481.06 213.834  28
  -6  -5   6 2518.80 396.305   9
  -6  -5   7 378.039 163.967   9
  -6  -5   7 473.749 102.167  28
  -6  -5   8 2216.73 206.833  28
  -6  -5   9 17335.5 618.755  34
  -6  -5   9 17033.3 503.353  21
  -6  -5   9 17380.4 579.148  28
  -6  -5  10 2303.58 194.387  21
  -6  -5  10 2494.51 236.502  34
  -6  -5  10 2380.70 220.300  28
  -6  -5  11 46393.3 984.917  34
  -6  -5  11 46121.6 850.323  21
  -6  -5  11 45021.9 923.323  28
  -6  -5  12 650.911 106.673  21
  -6  -5  13 1595.13 151.350  21
  -6  -5  14-23.1553 43.8094  21
  -6  -5  15 2213.11 131.127  21
  -6  -4 -10 6961.43 217.411  26
  -6  -4  -9 3205.66 190.329  26
  -6  -4  -8 500.162 94.3606  26
  -6  -4  -8 228.706 62.8082  35
  -6  -4  -7 4024.63 277.325  35
  -6  -4  -7 4802.40 277.015  20
  -6  -4  -7 4652.10 288.201  26
  -6  -4  -6 5748.58 332.723  20
  -6  -4  -6 6015.02 367.944  35
  -6  -4  -6 6436.58 355.740  26
  -6  -4  -5 3258.75 259.633  26
  -6  -4  -5 3035.84 255.867  20
  -6  -4  -5 3328.68 283.794  35
  -6  -4  -4 17487.8 626.469  20
  -6  -4  -4 18958.1 674.247  35
  -6  -4  -4 18049.9 597.234  26
  -6  -4  -3 84.5520 61.7771  35
  -6  -4  -3 159.114 72.6572  20
  -6  -4  -3 265.314 175.815   7
  -6  -4  -3 111.567 59.8260  26
  -6  -4  -2 41753.5 969.570  35
  -6  -4  -2 39404.8 941.233  20
  -6  -4  -2 39654.1 832.064  26
  -6  -4  -1 26310.4 753.909  20
  -6  -4  -1 25530.6 643.979  26
  -6  -4  -1 25143.9 967.817   9
  -6  -4  -1 26079.2 765.227  35
  -6  -4  -1 23444.2 1421.78   7
  -6  -4   0 12899.7 718.429   9
  -6  -4   0 12631.9 522.200  35
  -6  -4   0 12916.2 510.710  20
  -6  -4   0 11276.7 943.100   7
  -6  -4   0 11935.8 421.010  26
  -6  -4   1 16.7730 64.3194  35
  -6  -4   1 66.1802 47.8840  33
  -6  -4   1-72.4786 93.4475   7
  -6  -4   1-2.96363 39.0390   9
  -6  -4   2 26140.3 1065.92   9
  -6  -4   2 29451.3 1368.64   7
  -6  -4   3 16200.6 859.649   9
  -6  -4   4 4627.80 483.546   9
  -6  -4   5 929.448 228.038   9
  -6  -4   5 951.640 131.885  28
  -6  -4   6 16730.2 520.100  28
  -6  -4   6 15916.0 962.354   9
  -6  -4   7 236.773 72.5678  28
  -6  -4   7 380.128 161.348   9
  -6  -4   8 22552.1 637.784  28
  -6  -4   8 21808.8 543.878  21
  -6  -4   8 22265.6 675.654  34
  -6  -4   8 20308.9 1150.26   9
  -6  -4   9 6363.88 311.194  21
  -6  -4   9 6551.64 373.592  34
  -6  -4   9 6852.95 360.538  28
  -6  -4  10 6943.37 335.662  21
  -6  -4  10 6697.28 360.531  28
  -6  -4  10 6700.49 379.208  34
  -6  -4  11 38476.9 849.635  28
  -6  -4  11 38682.0 791.426  21
  -6  -4  11 38799.3 905.688  34
  -6  -4  12 18662.7 536.267  21
  -6  -4  13 936.931 119.765  21
  -6  -4  14 2902.09 182.773  21
  -6  -4  15 136.047 43.2992  21
  -6  -3 -10 323.232 64.1834  26
  -6  -3  -9 2262.63 183.263  35
  -6  -3  -9 8092.81 341.018  26
  -6  -3  -8 13905.0 505.230  35
  -6  -3  -8 19583.7 585.584  26
  -6  -3  -7 8597.01 386.684  20
  -6  -3  -7 8583.97 409.121  26
  -6  -3  -7 8589.11 428.934  35
  -6  -3  -6 18.5706 81.1377  35
  -6  -3  -6 50.6720 43.6940  20
  -6  -3  -6 67.7610 59.5496  26
  -6  -3  -5 4001.64 278.756  32
  -6  -3  -5 4182.82 301.382  20
  -6  -3  -5 4334.53 290.761  26
  -6  -3  -4 700.050 129.110  35
  -6  -3  -4 698.729 127.285  20
  -6  -3  -4 568.678 123.820  32
  -6  -3  -4 270.548 162.846   7
  -6  -3  -4 726.742 121.032  26
  -6  -3  -3 66132.9 1190.75  20
  -6  -3  -3 66901.6 1062.87  26
  -6  -3  -3 65939.6 1129.33  32
  -6  -3  -2 86.6809 40.1395  26
  -6  -3  -2 71.0869 63.8831  32
  -6  -3  -2 8.85524 62.1292  35
  -6  -3  -2 28.5661 44.7241  20
  -6  -3  -2-33.6272 90.0322   7
  -6  -3  -2 74.3722 59.0890   9
  -6  -3  -1 17447.6 556.673  32
  -6  -3  -1 17069.3 567.871  35
  -6  -3  -1 17152.9 780.096   9
  -6  -3  -1 17356.9 581.307  20
  -6  -3  -1 15592.9 1128.45   7
  -6  -3   0 11916.8 936.137   7
  -6  -3   0 10584.9 618.289   9
  -6  -3   1 41552.9 1664.57   7
  -6  -3   1 37668.9 1189.67   9
  -6  -3   2 39964.7 1531.51   7
  -6  -3   2 37105.7 1209.03   9
  -6  -3   3 17184.4 852.696   9
  -6  -3   4 10855.2 692.340   9
  -6  -3   5 6903.53 585.346   9
  -6  -3   6 55.8199 65.6656   9
  -6  -3   7 11692.5 432.909  28
  -6  -3   7 11092.6 806.677   9
  -6  -3   8 7337.15 355.899  28
  -6  -3   8 6752.99 649.225   9
  -6  -3   8 7359.41 381.880  34
  -6  -3   8 7686.08 323.114  21
  -6  -3   9 8396.89 356.421  21
  -6  -3   9 8386.00 386.436  28
  -6  -3   9 8577.86 421.303  34
  -6  -3  10 18394.3 547.408  21
  -6  -3  10 18828.2 588.657  28
  -6  -3  10 18741.6 624.863  34
  -6  -3  11 20930.5 588.331  21
  -6  -3  12 5817.11 306.344  21
  -6  -3  13 506.217 96.3371  21
  -6  -3  14 207.422 57.8208  21
  -6  -3  15 3039.50 153.886  21
  -6  -2 -11 7706.32 264.159  26
  -6  -2 -10 6739.67 300.931  26
  -6  -2 -10 1304.46 130.750  35
  -6  -2  -9 5177.44 294.791  26
  -6  -2  -9 3351.73 240.454  35
  -6  -2  -8 6455.14 363.535  35
  -6  -2  -8 6486.62 307.149  20
  -6  -2  -8 6435.82 348.297  26
  -6  -2  -7 16720.3 544.886  20
  -6  -2  -7 17742.8 621.482  35
  -6  -2  -7 17970.0 586.537  26
  -6  -2  -6 9295.01 448.658  35
  -6  -2  -6 8538.24 413.444  20
  -6  -2  -6 9158.52 415.609  26
  -6  -2  -6 8513.79 393.574  32
  -6  -2  -5 23721.2 663.386  32
  -6  -2  -5 23102.7 685.767  20
  -6  -2  -5 25562.4 728.785  35
  -6  -2  -5 24376.2 657.746  26
  -6  -2  -4 3706.24 262.498  32
  -6  -2  -4 4081.83 288.701  20
  -6  -2  -4 3737.33 245.374  26
  -6  -2  -4 3944.89 278.232  35
  -6  -2  -4 3152.09 553.548   7
  -6  -2  -3 10032.7 953.501   7
  -6  -2  -3 11105.1 443.144  32
  -6  -2  -3 11711.7 457.833  35
  -6  -2  -3 11586.5 476.741  20
  -6  -2  -3 10715.2 396.761  26
  -6  -2  -2 47022.4 1985.33   7
  -6  -2  -1 2791.97 467.938   7
  -6  -2   0 10018.0 582.318   9
  -6  -2   0 10370.6 847.735   7
  -6  -2   1 4358.23 524.684   7
  -6  -2   1 4398.84 388.251   9
  -6  -2   2 677.714 195.602   7
  -6  -2   2 296.316 112.441   9
  -6  -2   3 476.026 140.267   9
  -6  -2   4 58250.4 1537.78   9
  -6  -2   5 50283.6 1490.04   9
  -6  -2   6 10603.6 722.582   9
  -6  -2   7 4961.99 292.645  34
  -6  -2   7 5290.93 277.949  28
  -6  -2   7 4665.56 506.098   9
  -6  -2   8 9377.80 732.634   9
  -6  -2   8 10124.1 434.813  34
  -6  -2   8 10216.0 371.909  21
  -6  -2   8 11115.5 423.783  28
  -6  -2   9 2026.95 200.944  34
  -6  -2   9 1966.70 178.337  21
  -6  -2   9 2033.84 194.258  28
  -6  -2  10 7604.40 352.413  21
  -6  -2  10 8022.43 399.836  34
  -6  -2  11 21526.2 597.370  21
  -6  -2  12-21.0623 63.1440  21
  -6  -2  13 415.532 88.0831  21
  -6  -2  14 9288.17 316.925  21
  -6  -2  15 6762.51 221.244  21
  -6  -1 -12 4118.70 170.166  26
  -6  -1 -11-0.45831 36.7681  35
  -6  -1 -11 154.654 53.4431  26
  -6  -1 -10 5502.07 290.969  26
  -6  -1 -10 3387.74 229.577  35
  -6  -1  -9 115.502 56.8454  26
  -6  -1  -9 122.279 75.2260  35
  -6  -1  -8 26658.1 732.076  35
  -6  -1  -8 28136.2 720.224  26
  -6  -1  -7 20331.6 611.453  26
  -6  -1  -7 20756.2 658.064  35
  -6  -1  -7 19484.3 581.469  20
  -6  -1  -6 24365.6 645.396  26
  -6  -1  -6 22490.2 643.799  20
  -6  -1  -6 24129.6 689.617  35
  -6  -1  -6 23000.1 631.206  32
  -6  -1  -5 3423.04 581.403   7
  -6  -1  -5 4140.03 278.171  35
  -6  -1  -5 4051.49 252.329  26
  -6  -1  -5 4054.07 278.462  20
  -6  -1  -5 4072.85 264.785  32
  -6  -1  -4 249.537 77.2101  35
  -6  -1  -4 263.870 75.6038  20
  -6  -1  -4 300.120 194.484   7
  -6  -1  -4 255.336 78.0722  32
  -6  -1  -3 30750.9 1612.83   7
  -6  -1  -2 2739.37 459.061   7
  -6  -1  -1 289.038 140.861   7
  -6  -1   0 11483.9 857.881   7
  -6  -1   1 39556.9 1502.45   7
  -6  -1   2 12658.3 802.527   7
  -6  -1   2 12011.5 624.583   9
  -6  -1   2 11836.8 500.266  11
  -6  -1   3 61913.8 1456.48   9
  -6  -1   3 60809.0 1087.01  11
  -6  -1   4 2068.37 279.924   9
  -6  -1   5 7207.11 552.538   9
  -6  -1   6 4537.02 461.855   9
  -6  -1   7 83692.9 2047.96   9
  -6  -1   7 82802.6 1157.71  34
  -6  -1   8 276.877 76.7207  34
  -6  -1   8 432.577 152.130   9
  -6  -1   8 395.684 82.2153  21
  -6  -1   8 438.064 96.4918  28
  -6  -1   9 8025.35 381.835  34
  -6  -1   9 8525.87 361.566  21
  -6  -1  10 3086.89 224.646  21
  -6  -1  11 6031.00 315.634  21
  -6  -1  12 4600.23 266.910  21
  -6  -1  13 10701.0 378.356  21
  -6  -1  14 5298.26 232.651  21
  -6  -1  15 11128.8 265.728  21
  -6   0 -12 29.6351 27.5893  35
  -6   0 -12 1202.17 109.117  26
  -6   0 -11 5899.78 282.921  26
  -6   0 -11 2820.09 197.719  35
  -6   0 -10 5405.51 300.126  26
  -6   0 -10 4345.42 281.555  35
  -6   0  -9 2075.28 208.517  35
  -6   0  -8 11687.8 487.612  35
  -6   0  -7 93.4651 70.8454  35
  -6   0  -7 95.5699 47.8534  32
  -6   0  -6 212.546 164.150   7
  -6   0  -6 107.303 48.5406  20
  -6   0  -6 151.371 60.9866  32
  -6   0  -6 161.174 48.0180  35
  -6   0  -5 25124.1 632.710  32
  -6   0  -5 24370.6 641.660  20
  -6   0  -4 15659.0 1166.14   7
  -6   0  -3 4249.79 590.555   7
  -6   0  -2 7967.91 763.990   7
  -6   0  -1 15647.1 1016.84   7
  -6   0   0 90867.7 2340.70   7
  -6   0   0 84095.5 1457.60  11
  -6   0   1 457.697 175.696   7
  -6   0   1 550.086 115.357  11
  -6   0   2 19813.0 645.312  11
  -6   0   2 20392.5 783.703   9
  -6   0   3 3322.68 322.831   9
  -6   0   3 3076.27 245.018  11
  -6   0   4 8406.78 543.616   9
  -6   0   4 8760.14 404.471  11
  -6   0   5 11747.5 663.977   9
  -6   0   6 2231.49 305.166   9
  -6   0   7 3652.44 409.102   9
  -6   0   7 3693.79 251.830  27
  -6   0   8 5829.76 308.438  34
  -6   0   8 6254.51 296.554  21
  -6   0   8 6335.44 337.169  27
  -6   0   9 6816.88 322.519  21
  -6   0   9 6789.43 352.832  27
  -6   0  10 6496.18 324.745  21
  -6   0  10 6492.83 343.017  27
  -6   0  11 4503.72 270.997  21
  -6   0  12 3307.26 224.675  21
  -6   0  13 1375.70 137.721  21
  -6   0  14 22165.3 450.455  21
  -6   0  15 1636.25 94.4669  21
  -6   1 -13 1720.42 112.174  26
  -6   1 -12 28.5521 28.6411  26
  -6   1 -12 21.9906 31.9454  35
  -6   1 -11 13094.2 435.540  26
  -6   1 -11 9591.38 384.764  35
  -6   1 -10 19733.5 600.835  35
  -6   1  -9 2412.82 193.548  23
  -6   1  -9 2727.18 235.482  35
  -6   1  -8 18121.9 534.755  32
  -6   1  -8 16993.6 505.810  23
  -6   1  -7 560.537 92.3230  23
  -6   1  -7 549.025 97.4942  32
  -6   1  -7 765.009 119.785  35
  -6   1  -6 23895.2 634.556  35
  -6   1  -6 22160.5 587.762  32
  -6   1  -6 18307.0 471.818  23
  -6   1  -6 17016.4 1238.26   7
  -6   1  -5 66431.0 997.276  35
  -6   1  -5 51908.4 2126.85   7
  -6   1  -4 112.697 66.0622   1
  -6   1  -4 105.021 100.412   7
  -6   1  -3 16216.5 1095.13   7
  -6   1  -3 19136.4 675.658   1
  -6   1  -2 2094.10 385.401   7
  -6   1  -1 33647.1 956.513  11
  -6   1  -1 34288.0 1487.09   7
  -6   1   0 43711.9 1029.20  11
  -6   1   0 44209.6 1611.40   7
  -6   1   1 5593.44 351.970  11
  -6   1   2 2722.98 240.756  11
  -6   1   3 14745.8 669.389   9
  -6   1   3 15121.4 553.902  11
  -6   1   4 12387.6 503.131  11
  -6   1   4 12242.7 623.054   9
  -6   1   5 167.698 88.4374   9
  -6   1   5 224.664 64.7101  11
  -6   1   6 9099.92 595.207   9
  -6   1   7 44151.5 738.086  21
  -6   1   7 43171.5 882.072  27
  -6   1   8 25871.7 703.945  27
  -6   1   8 26298.8 610.698  21
  -6   1   9 22233.8 583.570  21
  -6   1   9 21376.9 650.158  27
  -6   1  10 5549.59 299.205  21
  -6   1  10 5140.25 315.946  27
  -6   1  11 268.641 80.9225  27
  -6   1  11 363.461 88.3459  21
  -6   1  12 12316.0 416.872  21
  -6   1  13 9280.89 322.292  21
  -6   1  14 237.196 49.8983  21
  -6   2 -13 6380.22 238.008  26
  -6   2 -13 1677.32 122.154  35
  -6   2 -12 6560.47 296.900  35
  -6   2 -11 50626.2 819.309  23
  -6   2 -11 52420.7 946.711  35
  -6   2 -10 2309.30 213.539  35
  -6   2 -10 2179.04 179.222  23
  -6   2  -9 18911.4 529.144  23
  -6   2  -9 21416.9 647.059  35
  -6   2  -8 24823.1 625.547  32
  -6   2  -8 25981.6 698.404  35
  -6   2  -7 25243.9 1520.70   7
  -6   2  -7 34849.1 737.705  32
  -6   2  -7 28871.0 594.532  23
  -6   2  -7 35081.1 793.180  35
  -6   2  -6 32457.1 711.574  35
  -6   2  -6 32302.4 686.311  32
  -6   2  -6 32073.8 986.855   1
  -6   2  -5 90.7195 113.732   7
  -6   2  -5 59.9564 62.0274   1
  -6   2  -4 615.758 134.833   1
  -6   2  -4 488.650 203.827   7
  -6   2  -3 46519.8 1102.91   1
  -6   2  -3 42918.2 1764.22   7
  -6   2  -2 92375.2 2489.09   7
  -6   2  -2 91185.9 1616.78  11
  -6   2  -1 96793.8 1578.55  11
  -6   2   0 56631.3 1153.20  11
  -6   2   1 2711.81 248.064  11
  -6   2   2 181916. 1999.73  11
  -6   2   3 14415.1 562.121  11
  -6   2   3 14561.4 629.491   9
  -6   2   4 552.124 118.726  11
  -6   2   4 582.324 130.674   9
  -6   2   5 487.967 131.762   9
  -6   2   5 166.366 65.9768  11
  -6   2   6 29867.2 867.006  11
  -6   2   7 18996.0 605.627  27
  -6   2   7 18669.1 493.225  21
  -6   2   8 68688.7 988.846  21
  -6   2   8 65257.7 1167.30  27
  -6   2   9 12133.2 506.956  27
  -6   2   9 12730.6 446.142  21
  -6   2  10 4241.41 294.615  27
  -6   2  10 4343.06 264.244  21
  -6   2  11 21542.4 624.860  27
  -6   2  11 22569.3 577.140  21
  -6   2  12 10661.8 384.967  27
  -6   2  12 11603.8 387.877  21
  -6   2  13 2355.17 154.180  21
  -6   2  14 2702.53 130.568  21
  -6   3 -13 5862.25 250.828  35
  -6   3 -13 12231.4 341.835  26
  -6   3 -12 34643.7 718.502  35
  -6   3 -12 36864.8 648.050  23
  -6   3 -11 1356.92 158.632  35
  -6   3 -11 1258.01 132.010  23
  -6   3 -10 15595.0 544.417  35
  -6   3 -10 14086.1 449.990  23
  -6   3  -9 21362.8 639.295  35
  -6   3  -9 20228.5 553.444  32
  -6   3  -8 62859.4 993.345  32
  -6   3  -8 62572.7 1070.88  35
  -6   3  -7 11540.7 423.771  32
  -6   3  -7 10904.7 621.182   1
  -6   3  -7 11630.4 439.834  35
  -6   3  -6 17539.5 771.786   1
  -6   3  -6 17638.0 506.000  35
  -6   3  -6 18553.4 517.226  32
  -6   3  -5 31869.1 1007.57   1
  -6   3  -4 10552.3 564.486   1
  -6   3  -3 88368.7 1579.16   1
  -6   3  -3 83471.5 1600.47  11
  -6   3  -2 39517.6 1029.40   1
  -6   3  -2 38565.4 1031.38  11
  -6   3  -1 48351.6 1108.48  11
  -6   3   0 39358.4 977.330  11
  -6   3   1 126420. 1728.76  11
  -6   3   2 23551.0 755.302  11
  -6   3   3 233.468 85.5889  11
  -6   3   3 191.753 80.1646   9
  -6   3   4 24728.5 814.153   9
  -6   3   4 23838.3 785.010  11
  -6   3   5 78102.2 1462.98  11
  -6   3   6 8521.38 498.643  11
  -6   3   6 9812.63 433.750  27
  -6   3   6 9143.47 330.174  21
  -6   3   7 7012.53 455.369  11
  -6   3   7 7686.40 326.193  21
  -6   3   7 7633.60 402.459  27
  -6   3   8 3358.09 273.471  27
  -6   3   8 3630.36 234.286  21
  -6   3   9 3640.17 241.876  21
  -6   3   9 3397.62 277.934  27
  -6   3  10 26691.8 641.246  21
  -6   3  10 25691.7 734.049  27
  -6   3  11 36988.1 711.674  21
  -6   3  11 34360.7 790.060  27
  -6   3  12 764.774 99.3606  21
  -6   3  12 804.909 106.159  27
  -6   3  13 10131.9 286.493  21
  -6   4 -14 1841.90 119.310  35
  -6   4 -14 4831.94 173.052  26
  -6   4 -13 3855.64 219.195  35
  -6   4 -12 8381.54 367.463  35
  -6   4 -12 7683.43 296.509  23
  -6   4 -11 8443.01 390.712  35
  -6   4 -11 7292.23 307.998  23
  -6   4 -10 1677.12 157.284  32
  -6   4 -10 1389.85 137.344  23
  -6   4 -10 1561.25 179.857  35
  -6   4  -9 42011.0 889.362  35
  -6   4  -9 42215.5 808.566  32
  -6   4  -8 105.379 73.8403   1
  -6   4  -8 250.614 88.1255  35
  -6   4  -8 144.746 73.5815  32
  -6   4  -7 57387.5 938.153  32
  -6   4  -7 56638.2 946.734  35
  -6   4  -6 40411.1 744.599  35
  -6   4  -6 41600.0 773.537  32
  -6   4  -6 39577.7 1197.41   1
  -6   4  -5 1354.96 216.600   1
  -6   4  -4 1146.86 197.573  11
  -6   4  -4 1294.86 202.065   1
  -6   4  -3 81650.8 1553.86  11
  -6   4  -3 86980.5 1619.79   1
  -6   4  -2 145830. 2049.76   1
  -6   4  -2 139625. 1941.75  11
  -6   4  -1 48307.8 1107.81  11
  -6   4   0 3249.01 287.678  11
  -6   4   1 30846.3 887.402  11
  -6   4   2 11065.8 543.179  11
  -6   4   3 14287.4 629.827  11
  -6   4   4 25935.9 870.913  11
  -6   4   5 3430.22 254.378  27
  -6   4   5 3685.06 335.751  11
  -6   4   6 45872.3 763.015  21
  -6   4   6 44762.9 816.595  24
  -6   4   6 44502.9 1195.19  11
  -6   4   6 47127.9 987.954  27
  -6   4   7 18120.2 521.545  24
  -6   4   7 19375.4 658.520  27
  -6   4   7 19474.5 524.687  21
  -6   4   8 16514.1 497.891  21
  -6   4   8 16748.6 620.117  27
  -6   4   9 166.751 75.9354  21
  -6   4   9 56.0802 54.8866  27
  -6   4  10 1645.23 157.304  21
  -6   4  10 1846.95 201.625  27
  -6   4  11 20895.0 599.829  27
  -6   4  11 22112.1 523.356  21
  -6   4  12 25518.9 552.909  27
  -6   4  12 27419.1 510.613  21
  -6   4  13 6336.23 196.491  21
  -6   5 -14 3965.99 188.798  35
  -6   5 -13 32446.9 651.538  35
  -6   5 -13 34665.4 558.307  23
  -6   5 -12 26066.3 538.900  23
  -6   5 -12 27617.9 671.159  35
  -6   5 -11 7836.41 310.198  23
  -6   5 -11 8502.96 395.090  35
  -6   5 -10 4363.64 256.540  32
  -6   5 -10 3775.51 218.970  23
  -6   5 -10 4360.63 291.543  35
  -6   5  -9 5430.20 302.640  32
  -6   5  -9 6268.82 339.153  35
  -6   5  -8 120259. 1394.51  32
  -6   5  -8 117992. 1424.50  35
  -6   5  -7 58232.0 943.206  32
  -6   5  -7 56056.5 925.736  35
  -6   5  -6 2713.70 198.664  32
  -6   5  -6 2089.52 283.724   1
  -6   5  -5 16659.4 757.728  11
  -6   5  -5 16549.7 772.163   1
  -6   5  -4 100281. 1837.70   1
  -6   5  -4 99926.9 1790.26  11
  -6   5  -3 85677.4 1595.75  11
  -6   5  -3 84563.6 1653.26   1
  -6   5  -2 3663.72 317.570  11
  -6   5  -1 78912.4 1448.11  11
  -6   5   0 9686.12 510.912  11
  -6   5   1 110011. 1754.30  11
  -6   5   2 10293.3 546.669  11
  -6   5   3 24737.2 869.138  11
  -6   5   4 4118.84 366.671  11
  -6   5   4 4398.13 284.277  27
  -6   5   5 72916.0 1575.57  11
  -6   5   5 76664.3 1247.27  27
  -6   5   5 74379.7 946.749  21
  -6   5   5 72047.0 1066.72  24
  -6   5   6 45779.8 1004.54  27
  -6   5   6 45377.3 778.489  21
  -6   5   6 43451.0 835.685  24
  -6   5   7 43286.0 1010.26  27
  -6   5   7 42601.6 825.732  24
  -6   5   7 44689.4 804.168  21
  -6   5   8 4550.40 263.394  21
  -6   5   8 4465.73 329.867  27
  -6   5   9 25861.0 768.344  27
  -6   5   9 26283.1 618.440  21
  -6   5  10 43539.1 752.783  21
  -6   5  10 41752.3 910.981  27
  -6   5  11 8471.25 363.757  27
  -6   5  11 9267.59 312.217  21
  -6   5  12 8906.16 256.425  21
  -6   5  12 7519.84 271.179  27
  -6   6 -14 32124.2 565.589  35
  -6   6 -13 5715.63 279.457  35
  -6   6 -13 5729.27 221.716  23
  -6   6 -12 5851.69 314.047  35
  -6   6 -12 5522.30 242.008  23
  -6   6 -11 34783.2 697.584  32
  -6   6 -11 38629.8 836.446  35
  -6   6 -10 73239.1 1166.58  35
  -6   6 -10 73316.2 1076.66  32
  -6   6  -9 196121. 1872.02  35
  -6   6  -9 192736. 1800.42  32
  -6   6  -8 1052.25 137.598  32
  -6   6  -8 584.748 157.751   1
  -6   6  -8 918.964 130.058  35
  -6   6  -7 1525.05 255.112   1
  -6   6  -7 1671.34 169.444  32
  -6   6  -7 1564.64 155.036  35
  -6   6  -6 18866.3 874.259   1
  -6   6  -6 20895.9 545.412  32
  -6   6  -5 68219.1 1600.50   1
  -6   6  -5 71563.1 1560.30  11
  -6   6  -4 122478. 1974.15  11
  -6   6  -4 120222. 2063.55   1
  -6   6  -3 6675.68 475.751   1
  -6   6  -3 6612.03 442.429  11
  -6   6  -2 23957.3 833.222  11
  -6   6  -1 14351.6 639.087  11
  -6   6   0 182440. 2300.45  11
  -6   6   1 42323.2 1133.37  11
  -6   6   2 4557.31 383.020  11
  -6   6   3 47624.6 927.847  27
  -6   6   3 47644.1 1273.08  11
  -6   6   3 47989.2 859.990  24
  -6   6   4 92688.7 1038.73  21
  -6   6   4 91530.0 1809.02  11
  -6   6   4 91414.6 1220.70  24
  -6   6   4 93415.5 1363.80  27
  -6   6   5 71802.5 1633.37  11
  -6   6   5 73826.9 977.425  21
  -6   6   5 72804.5 1271.39  27
  -6   6   5 72245.5 1107.16  24
  -6   6   6 48982.9 1073.63  27
  -6   6   6 49770.5 836.691  21
  -6   6   6 48714.8 917.339  24
  -6   6   7 51.5647 40.1821  24
  -6   6   7 38.1439 62.5873  27
  -6   6   7 58.3186 58.1497  21
  -6   6   8 25332.0 605.408  21
  -6   6   8 24724.4 766.506  27
  -6   6   9 11115.2 489.830  27
  -6   6   9 11362.5 391.798  21
  -6   6  10 12799.0 379.806  21
  -6   6  10 12353.4 469.464  27
  -6   6  11 3.34677 31.4697  27
  -6   6  11 41.7872 37.1841  21
  -6   7 -14 7827.60 283.261  35
  -6   7 -13 2843.02 198.936  35
  -6   7 -12 16305.8 517.969  35
  -6   7 -11 48373.6 929.798  35
  -6   7 -11 43675.3 799.321  32
  -6   7 -10 19610.5 596.233  35
  -6   7 -10 19033.0 558.436  32
  -6   7  -9 38355.0 822.788  35
  -6   7  -9 39031.7 808.802  32
  -6   7  -8 99844.2 1296.62  32
  -6   7  -8 101060. 1289.32  35
  -6   7  -7 32612.6 688.132  35
  -6   7  -7 32857.8 716.060  32
  -6   7  -6 26820.1 627.747  32
  -6   7  -6 27862.7 639.396  31
  -6   7  -6 26532.0 586.893  35
  -6   7  -6 28362.5 997.008  11
  -6   7  -5 17734.5 489.200  32
  -6   7  -5 17753.8 838.997   1
  -6   7  -4 9237.12 537.312  11
  -6   7  -4 9844.83 608.043   1
  -6   7  -3 15515.3 747.405   1
  -6   7  -3 15884.5 694.758  11
  -6   7  -2 52008.0 1250.63  11
  -6   7  -1 50334.8 1235.31  11
  -6   7   0 8699.75 529.149  11
  -6   7   1 60278.1 1420.46  11
  -6   7   2 110470. 1971.58  11
  -6   7   2 109901. 1323.59  24
  -6   7   2 108446. 1369.77  27
  -6   7   2 106602. 1049.07  21
  -6   7   3 66903.6 1567.13  11
  -6   7   3 66119.4 879.046  21
  -6   7   3 68913.1 1153.67  27
  -6   7   3 65398.4 1050.22  24
  -6   7   4 5643.08 348.360  27
  -6   7   4 5712.87 273.897  21
  -6   7   4 5771.68 471.544  11
  -6   7   4 5712.86 322.443  24
  -6   7   5 16159.0 476.059  21
  -6   7   5 16277.1 614.187  27
  -6   7   5 16356.1 553.018  24
  -6   7   6 3322.24 283.070  27
  -6   7   6 2965.77 212.597  21
  -6   7   6 2898.10 229.435  24
  -6   7   7 13197.5 438.556  21
  -6   7   7 12907.4 555.621  27
  -6   7   7 12332.8 452.012  24
  -6   7   8 26758.8 601.924  21
  -6   7   8 25689.2 760.211  27
  -6   7   9 12292.6 486.908  27
  -6   7   9 12941.0 390.108  21
  -6   7  10 15836.8 484.857  27
  -6   7  11 7346.14 262.930  27
  -6   8 -15 817.871 69.9044  35
  -6   8 -14 32547.6 571.902  35
  -6   8 -13 4231.71 238.720  35
  -6   8 -12 5475.56 256.886  32
  -6   8 -12 7052.06 340.089  35
  -6   8 -11 287.449 70.7132  32
  -6   8 -11 66.9958 68.8016  35
  -6   8 -10 23592.6 631.902  32
  -6   8 -10 24721.5 663.493  35
  -6   8  -9 79441.2 1169.68  32
  -6   8  -9 81957.6 1187.34  35
  -6   8  -8 6652.27 330.163  35
  -6   8  -8 7026.72 344.555  32
  -6   8  -7 281.845 77.4231  35
  -6   8  -7 251.401 70.2938  31
  -6   8  -7 342.538 88.3214  32
  -6   8  -6 4610.41 266.897  32
  -6   8  -6 4309.42 382.859  11
  -6   8  -6 5008.09 282.817  31
  -6   8  -6 4188.78 424.660   1
  -6   8  -5 59736.4 1568.09   1
  -6   8  -5 62371.3 947.725  32
  -6   8  -5 66291.2 1020.33  31
  -6   8  -5 70073.1 1517.93  11
  -6   8  -4 97599.1 1134.45  32
  -6   8  -4 96983.0 1945.24   1
  -6   8  -3 37666.7 1088.30  11
  -6   8  -3 36470.1 746.350  31
  -6   8  -2 7510.82 488.906  11
  -6   8  -2 7166.01 332.170  31
  -6   8  -1 1134.87 137.197  31
  -6   8  -1 1032.98 126.072  24
  -6   8  -1 1080.39 191.388  11
  -6   8   0 80677.6 1675.92  11
  -6   8   0 79646.5 1108.93  24
  -6   8   0 80526.6 1107.98  31
  -6   8   1 9031.78 573.631  11
  -6   8   1 8909.09 383.527  27
  -6   8   1 8856.75 367.128  31
  -6   8   1 9245.56 391.150  24
  -6   8   2 328.200 81.8882  24
  -6   8   2 270.430 107.296  11
  -6   8   2 308.550 76.3422  31
  -6   8   3 9966.16 427.704  24
  -6   8   3 9411.76 608.139  11
  -6   8   3 10091.7 456.378  27
  -6   8   4 45033.1 789.091  21
  -6   8   4 45349.1 1005.25  27
  -6   8   4 44147.7 920.553  24
  -6   8   5 24601.8 590.364  21
  -6   8   5 23230.5 659.642  24
  -6   8   5 24344.7 755.392  27
  -6   8   6 25899.8 781.392  27
  -6   8   6 25012.2 674.020  24
  -6   8   6 26384.9 613.705  21
  -6   8   7 949.835 125.208  24
  -6   8   7 1068.57 162.482  27
  -6   8   8 606.875 88.2721  24
  -6   8   8 648.776 124.377  27
  -6   8   9 14371.5 479.940  27
  -6   8  10 15642.7 413.863  27
  -6   9 -15 32902.8 442.750  35
  -6   9 -14 12927.3 356.562  35
  -6   9 -13 2027.65 163.102  35
  -6   9 -12 1707.03 147.338  32
  -6   9 -12 2500.22 199.217  35
  -6   9 -11 27097.6 674.098  35
  -6   9 -11 23807.1 605.437  32
  -6   9 -10 22511.8 622.237  35
  -6   9 -10 22090.5 603.033  32
  -6   9  -9 1183.72 147.425  35
  -6   9  -9 1177.74 148.951  32
  -6   9  -8 10985.8 432.874  32
  -6   9  -8 10648.5 417.925  35
  -6   9  -7 7286.77 341.203  31
  -6   9  -7 6187.78 526.040   1
  -6   9  -7 6646.68 337.879  32
  -6   9  -7 6755.91 314.817  35
  -6   9  -6 54439.7 1536.44   1
  -6   9  -6 58372.4 959.461  32
  -6   9  -5 24777.6 1010.08   1
  -6   9  -5 29509.1 980.204  11
  -6   9  -5 26058.3 624.127  32
  -6   9  -5 28192.8 692.487  31
  -6   9  -4 6349.57 332.355  31
  -6   9  -4 6076.14 290.875  32
  -6   9  -4 6787.08 467.036  11
  -6   9  -3 1556.95 142.665  32
  -6   9  -3 2099.55 171.284  24
  -6   9  -3 1861.08 185.561  31
  -6   9  -3 1957.65 253.404  11
  -6   9  -2 33597.4 756.566  31
  -6   9  -2 34967.6 1078.33  11
  -6   9  -2 32166.9 693.191  24
  -6   9  -1 123357. 1398.47  24
  -6   9  -1 120911. 1427.96  31
  -6   9   0 228.119 72.0654  31
  -6   9   0 264.920 73.7817  24
  -6   9   0 157.517 83.1024  11
  -6   9   1 1789.92 175.857  27
  -6   9   1 1714.43 260.128  11
  -6   9   1 1813.44 183.726  24
  -6   9   1 1663.91 170.826  31
  -6   9   2 62.7124 44.1315  27
  -6   9   2 153.719 61.3947  24
  -6   9   2 109.330 58.2527  31
  -6   9   3 16502.3 590.213  27
  -6   9   3 15803.2 558.195  24
  -6   9   4 20202.1 673.216  27
  -6   9   4 19685.9 625.153  24
  -6   9   5 4322.58 313.508  27
  -6   9   5 4409.41 288.221  24
  -6   9   6 2847.57 220.572  24
  -6   9   6 2908.41 252.294  27
  -6   9   7 10713.9 382.143  24
  -6   9   7 11431.1 468.649  27
  -6   9   8 33690.8 730.847  27
  -6   9   9 26151.8 546.512  27
  -6  10 -14 18164.6 405.813  35
  -6  10 -13 13128.7 391.776  35
  -6  10 -13 5894.58 224.299  32
  -6  10 -12 58665.4 905.032  35
  -6  10 -12 36870.3 678.238  32
  -6  10 -11 31379.8 689.146  32
  -6  10 -11 34523.8 732.119  35
  -6  10 -10 5236.39 293.538  35
  -6  10 -10 5434.43 305.002  32
  -6  10  -9 1052.79 137.816  35
  -6  10  -9 994.809 136.497  32
  -6  10  -8 9371.32 406.093  32
  -6  10  -8 9251.76 383.867  31
  -6  10  -8 9402.68 380.955  35
  -6  10  -7 93527.1 1258.55  31
  -6  10  -7 88877.1 1235.29  32
  -6  10  -6 10317.4 411.102  32
  -6  10  -6 10890.3 447.159  31
  -6  10  -5 33070.6 782.589  31
  -6  10  -5 30409.3 687.051  32
  -6  10  -4 21919.7 633.943  31
  -6  10  -4 19545.0 533.151  32
  -6  10  -4 20321.5 805.806  11
  -6  10  -3 41464.0 1164.20  11
  -6  10  -3 40806.1 777.108  24
  -6  10  -3 39127.4 727.137  32
  -6  10  -3 41793.7 876.519  31
  -6  10  -2 43415.0 838.780  24
  -6  10  -2 43519.8 1215.93  11
  -6  10  -2 43647.5 897.615  31
  -6  10  -1 8583.82 388.649  24
  -6  10  -1 8354.78 545.872  11
  -6  10  -1 8359.21 396.842  31
  -6  10   0 8658.79 399.180  31
  -6  10   0 8461.51 394.670  24
  -6  10   1 41848.4 907.728  24
  -6  10   1 41942.4 854.627  31
  -6  10   2 41109.5 908.197  24
  -6  10   2 42645.8 902.610  27
  -6  10   3 37668.1 865.266  24
  -6  10   3 37799.2 877.416  27
  -6  10   4 9295.60 420.646  24
  -6  10   4 9148.12 434.705  27
  -6  10   5 1990.35 185.969  24
  -6  10   5 1963.92 200.593  27
  -6  10   6 23281.8 579.902  24
  -6  10   6 24225.1 657.185  27
  -6  10   7 16793.5 418.337  24
  -6  10   7 18052.9 518.131  27
  -6  10   8 743.489 92.1235  27
  -6  11 -14 7592.79 240.326  35
  -6  11 -13 6563.01 235.729  32
  -6  11 -13 17383.2 424.883  35
  -6  11 -12 391.773 78.4636  35
  -6  11 -12 204.381 57.5605  32
  -6  11 -11 21541.0 553.324  35
  -6  11 -11 21700.9 563.911  32
  -6  11 -10 23660.1 589.065  35
  -6  11 -10 23559.1 615.697  32
  -6  11  -9 59353.1 996.789  32
  -6  11  -9 56558.5 926.336  35
  -6  11  -8 67541.8 1080.85  32
  -6  11  -8 67400.5 1036.36  31
  -6  11  -8 64266.5 962.444  35
  -6  11  -7 546.543 104.451  32
  -6  11  -7 494.499 97.8547  31
  -6  11  -6 59082.3 988.286  32
  -6  11  -6 62413.6 1071.11  31
  -6  11  -5 39182.8 787.852  32
  -6  11  -5 41524.3 894.880  31
  -6  11  -4 52456.1 1028.38  31
  -6  11  -4 49951.6 862.219  32
  -6  11  -3 2276.83 218.567  31
  -6  11  -3 2237.92 188.239  24
  -6  11  -3 2230.98 174.629  32
  -6  11  -2 169.273 76.2065  31
  -6  11  -2 133.367 55.3482  24
  -6  11  -1 68482.3 1119.67  24
  -6  11  -1 68123.6 1139.33  31
  -6  11   0 22756.1 659.476  24
  -6  11   0 22702.5 648.552  31
  -6  11   1 84793.3 1283.83  24
  -6  11   1 82769.9 1197.34  31
  -6  11   2 23780.2 681.929  24
  -6  11   2 23812.3 644.536  27
  -6  11   3 8026.51 389.242  24
  -6  11   3 8379.60 384.539  27
  -6  11   4 24817.0 648.725  24
  -6  11   4 25589.9 660.221  27
  -6  11   5 25211.8 603.309  24
  -6  11   5 25591.1 630.553  27
  -6  11   6 12587.1 370.290  24
  -6  11   6 12966.1 411.364  27
  -6  11   7-2.62459 19.5530  24
  -6  11   7 68.5613 33.6190  27
  -6  12 -14 5178.42 174.014  35
  -6  12 -13 1.27001 30.0452  32
  -6  12 -13 59.2178 34.2766  35
  -6  12 -12 26942.5 538.319  32
  -6  12 -12 33794.4 597.380  35
  -6  12 -11 50420.5 777.810  35
  -6  12 -11 55881.3 861.684  32
  -6  12 -10 5884.70 277.120  35
  -6  12 -10 6385.82 310.875  32
  -6  12  -9 9051.08 381.246  32
  -6  12  -9 7837.13 332.194  35
  -6  12  -8 13273.1 462.416  31
  -6  12  -8 14462.3 490.224  32
  -6  12  -7 33742.0 752.167  32
  -6  12  -7 35281.2 779.607  31
  -6  12  -6 65087.9 1100.06  31
  -6  12  -6 61317.6 993.477  32
  -6  12  -5 40526.6 787.451  32
  -6  12  -5 43030.2 911.047  31
  -6  12  -4 9881.44 444.251  31
  -6  12  -4 9071.37 361.551  32
  -6  12  -3 12896.1 449.238  24
  -6  12  -3 13517.8 515.323  31
  -6  12  -2 34191.9 764.384  24
  -6  12  -2 34126.1 820.471  31
  -6  12  -1 9683.10 419.683  24
  -6  12  -1 9584.89 430.403  31
  -6  12   0 15002.0 524.636  24
  -6  12   0 15115.8 515.348  31
  -6  12   1 1274.29 161.518  24
  -6  12   1 1272.36 143.070  31
  -6  12   2 25676.3 576.271  31
  -6  12   2 33949.4 771.817  24
  -6  12   3 33561.3 736.696  24
  -6  12   3 31714.7 649.815  27
  -6  12   4 27432.2 613.369  24
  -6  12   4 26756.1 568.550  27
  -6  12   5 6372.36 258.856  24
  -6  12   5 6218.94 249.350  27
  -6  12   6 666.665 67.6277  24
  -6  13 -13 13038.7 287.146  32
  -6  13 -13 30969.4 433.638  35
  -6  13 -12 15310.6 376.678  32
  -6  13 -12 16381.3 363.770  35
  -6  13 -11 8666.09 320.613  32
  -6  13 -11 7530.61 263.673  35
  -6  13 -10 663.416 104.409  32
  -6  13 -10 429.090 65.8927  35
  -6  13  -9 47198.4 830.542  32
  -6  13  -9 28628.2 598.011  31
  -6  13  -8 18302.7 529.027  32
  -6  13  -8 15426.5 486.651  31
  -6  13  -7 6828.65 337.693  31
  -6  13  -7 6839.47 322.703  32
  -6  13  -6 5218.10 280.346  32
  -6  13  -6 5769.48 322.737  31
  -6  13  -5 3326.30 250.282  31
  -6  13  -5 2887.03 202.787  32
  -6  13  -4 43317.7 902.951  31
  -6  13  -4 38526.0 697.606  32
  -6  13  -3 47343.5 836.429  24
  -6  13  -3 49606.6 970.324  31
  -6  13  -2 7477.31 372.707  31
  -6  13  -2 6994.80 334.569  24
  -6  13  -1 2355.60 197.299  24
  -6  13  -1 2405.59 207.770  31
  -6  13   0 13993.8 477.858  24
  -6  13   0 13352.4 450.810  31
  -6  13   1 39607.1 789.908  24
  -6  13   1 32064.1 643.388  31
  -6  13   2 14721.2 459.280  24
  -6  13   3 2400.24 172.110  24
  -6  13   4 3481.09 183.486  24
  -6  14 -12 47.3013 26.1388  32
  -6  14 -11 18098.2 422.624  32
  -6  14 -10 33086.8 612.688  32
  -6  14  -9 20005.7 456.421  31
  -6  14  -9 37754.8 681.999  32
  -6  14  -8 5995.16 280.210  31
  -6  14  -8 7715.14 315.517  32
  -6  14  -7 15206.1 443.045  32
  -6  14  -7 14323.6 460.508  31
  -6  14  -6 42603.3 827.992  31
  -6  14  -6 41105.1 712.857  32
  -6  14  -5 34353.8 755.270  31
  -6  14  -5 30299.0 590.151  32
  -6  14  -4 18027.7 555.396  31
  -6  14  -3 198.490 68.2780  31
  -6  14  -3 172.417 51.9347  24
  -6  14  -2 23227.3 551.532  24
  -6  14  -2 24307.0 617.747  31
  -6  14  -1 57728.0 899.866  31
  -6  14  -1 56679.9 869.652  24
  -6  14   0 38027.0 697.107  24
  -6  14   0 32947.6 620.840  31
  -6  14   1 8592.21 317.809  24
  -6  14   2 9629.35 311.726  24
  -6  14   3 15795.4 346.883  24
  -6  15 -11 22950.2 402.929  32
  -6  15 -10 6318.45 234.834  32
  -6  15  -9 6077.15 214.547  31
  -6  15  -9 19367.5 429.154  32
  -6  15  -8 37525.4 610.587  32
  -6  15  -8 26615.4 522.177  31
  -6  15  -7 66955.4 896.192  31
  -6  15  -7 70370.3 826.293  32
  -6  15  -6 22807.7 454.232  32
  -6  15  -6 26353.3 592.646  31
  -6  15  -5 420.862 82.5316  31
  -6  15  -4 12678.8 416.556  31
  -6  15  -3 37010.4 556.744  24
  -6  15  -3 40801.5 727.952  31
  -6  15  -2 15708.2 431.723  31
  -6  15  -2 15615.2 378.466  24
  -6  15  -1 37317.7 579.979  24
  -6  15  -1 31891.6 557.000  31
  -6  15   0 294.306 54.3239  24
  -6  15   0 159.863 35.3321  31
  -6  15   1 19216.0 363.703  24
  -6  16  -9 7239.59 212.473  32
  -6  16  -8 14015.7 296.839  32
  -6  16  -8 7153.77 221.478  31
  -6  16  -7 11030.7 254.679  32
  -6  16  -7 13966.0 345.350  31
  -6  16  -6 4355.36 204.441  31
  -6  16  -5 20673.3 450.154  31
  -6  16  -4 25525.0 490.062  31
  -6  16  -3 3122.23 164.037  31
  -6  16  -2 871.984 77.9098  31
  -5 -13   2 42.9241 24.7525  28
  -5 -13   3 773.477 80.0927  28
  -5 -13   4 6901.78 246.775  28
  -5 -13   5 21170.5 444.112  28
  -5 -13   6 15896.3 388.771  28
  -5 -13   7 161.016 44.6836  28
  -5 -13   8 130.228 39.5909  28
  -5 -13   9 7331.05 237.984  28
  -5 -13  10 27372.0 416.827  28
  -5 -12  -1 12330.0 268.745  28
  -5 -12   0 4467.10 192.003  28
  -5 -12   1 741.554 73.7830  22
  -5 -12   1 936.446 99.8062  28
  -5 -12   2 8236.07 309.359  28
  -5 -12   2 7493.69 257.968  22
  -5 -12   3 8425.69 293.350  22
  -5 -12   3 8734.67 333.792  28
  -5 -12   4 29606.2 635.707  28
  -5 -12   5 5261.10 272.639  28
  -5 -12   6 1965.17 169.772  28
  -5 -12   7 27229.1 607.772  28
  -5 -12   8 30491.8 622.638  28
  -5 -12   9 36853.9 658.718  28
  -5 -12  10 1296.03 119.768  28
  -5 -12  11 7664.40 258.268  28
  -5 -12  12 14494.7 310.859  28
  -5 -11  -1 1276.86 139.160  26
  -5 -11  -1 1283.43 98.2055  22
  -5 -11   0 11909.0 340.644  22
  -5 -11   1 14779.1 415.272  22
  -5 -11   2 14813.2 442.054  22
  -5 -11   3 21448.9 599.922  28
  -5 -11   3 20034.3 531.251  22
  -5 -11   4 5617.65 313.119  28
  -5 -11   4 5467.67 287.343  22
  -5 -11   5 7583.27 367.384  28
  -5 -11   5 7690.72 345.073  22
  -5 -11   6 45150.5 888.972  28
  -5 -11   7 20084.6 586.298  28
  -5 -11   7 18967.2 526.441  34
  -5 -11   8 10676.1 387.585  34
  -5 -11   8 10895.5 420.430  28
  -5 -11   9 4424.99 244.426  34
  -5 -11   9 4355.95 258.610  28
  -5 -11  10 24009.2 536.824  34
  -5 -11  10 24565.8 581.619  28
  -5 -11  11 19910.7 453.803  34
  -5 -11  11 18606.8 397.356  21
  -5 -11  11 19926.9 489.664  28
  -5 -11  12 23556.6 481.932  28
  -5 -11  12 21515.0 395.723  21
  -5 -11  13 2848.42 128.302  21
  -5 -10  -4 14316.7 358.533  26
  -5 -10  -3 253.864 56.4363  26
  -5 -10  -2 4906.97 216.462  22
  -5 -10  -2 5345.17 286.090  26
  -5 -10  -1 29173.8 588.366  22
  -5 -10  -1 29321.3 722.934  26
  -5 -10   0 20351.5 546.727  20
  -5 -10   0 19063.2 515.236  22
  -5 -10   0 20197.4 626.423  26
  -5 -10   1 27237.7 639.318  22
  -5 -10   1 27126.6 637.209  20
  -5 -10   1 27467.9 750.576  26
  -5 -10   2 2570.46 204.302  22
  -5 -10   2 2300.30 188.123  20
  -5 -10   2 2461.21 237.129  26
  -5 -10   3 1266.81 147.728  22
  -5 -10   4 42045.4 842.802  22
  -5 -10   4 43683.6 925.353  28
  -5 -10   5 20343.9 590.174  22
  -5 -10   5 19820.3 627.762  28
  -5 -10   6 20600.4 639.365  28
  -5 -10   7 387.935 98.3717  28
  -5 -10   8 10396.9 430.619  34
  -5 -10   8 10822.2 453.336  28
  -5 -10   9 51722.7 956.737  28
  -5 -10   9 50446.1 927.310  34
  -5 -10  10 6182.30 277.778  21
  -5 -10  10 6018.97 310.458  34
  -5 -10  10 5682.03 306.256  28
  -5 -10  11 9513.22 335.074  21
  -5 -10  11 9814.21 374.962  34
  -5 -10  11 9826.27 382.565  28
  -5 -10  12 7213.90 303.303  28
  -5 -10  12 6835.43 269.444  21
  -5 -10  13 24825.6 463.189  21
  -5 -10  14 18999.0 347.782  21
  -5  -9  -5 9863.34 326.812  26
  -5  -9  -4 6040.74 293.800  26
  -5  -9  -3 11778.7 359.894  22
  -5  -9  -3 12618.6 464.088  26
  -5  -9  -2 10498.9 377.924  22
  -5  -9  -2 11865.8 446.636  20
  -5  -9  -2 11584.5 471.581  26
  -5  -9  -1 19241.4 630.694  26
  -5  -9  -1 18816.9 581.995  20
  -5  -9  -1 17961.3 524.407  22
  -5  -9   0 64.6388 57.6502  26
  -5  -9   0 74.3520 57.3400  20
  -5  -9   0 40.4768 48.4453  22
  -5  -9   1 6642.82 385.853  26
  -5  -9   1 6614.66 335.088  22
  -5  -9   1 6985.83 360.365  20
  -5  -9   2 24258.7 647.229  22
  -5  -9   2 24358.6 653.107  20
  -5  -9   2 23971.3 731.117  26
  -5  -9   3 72448.6 1117.16  22
  -5  -9   3 71439.4 1078.06  20
  -5  -9   3 71138.8 1264.31  26
  -5  -9   4 341.995 83.2203  22
  -5  -9   5 7526.02 363.305  22
  -5  -9   5 7583.49 397.565  28
  -5  -9   6 17963.9 607.600  28
  -5  -9   7 68706.6 1179.97  28
  -5  -9   8 29595.7 771.713  28
  -5  -9   9 274.125 82.4500  34
  -5  -9   9 307.792 77.4496  21
  -5  -9   9 249.791 79.6687  28
  -5  -9  10 7176.23 365.267  34
  -5  -9  10 7438.33 328.925  21
  -5  -9  10 7379.12 368.330  28
  -5  -9  11 35279.5 775.777  34
  -5  -9  11 36069.9 710.080  21
  -5  -9  11 35612.1 775.805  28
  -5  -9  12 55227.0 902.239  28
  -5  -9  12 55733.6 843.525  21
  -5  -9  13 15899.9 420.453  21
  -5  -9  13 14009.2 384.734  33
  -5  -9  14 773.780 88.7389  21
  -5  -9  15 7841.57 215.167  21
  -5  -8  -7 12800.4 309.202  26
  -5  -8  -6 3519.94 204.689  26
  -5  -8  -5 20865.6 561.877  26
  -5  -8  -4 19296.8 591.994  26
  -5  -8  -3 4804.74 302.316  20
  -5  -8  -3 4533.12 257.449  22
  -5  -8  -3 4760.80 309.846  26
  -5  -8  -2 18808.5 629.387  26
  -5  -8  -2 17695.0 532.108  22
  -5  -8  -2 18304.8 609.027  20
  -5  -8  -1 8144.13 415.499  20
  -5  -8  -1 7443.57 358.836  22
  -5  -8  -1 7943.33 416.545  26
  -5  -8   0 6605.03 337.634  22
  -5  -8   0 7069.50 386.319  20
  -5  -8   0 6900.65 390.493  26
  -5  -8   1 47671.9 907.235  22
  -5  -8   1 48563.8 990.762  20
  -5  -8   1 47279.6 1018.78  26
  -5  -8   2 11964.5 510.985  26
  -5  -8   2 12262.1 482.574  20
  -5  -8   2 12125.7 451.769  22
  -5  -8   3 3676.73 248.109  22
  -5  -8   3 3789.44 257.988  20
  -5  -8   3 3603.49 284.727  26
  -5  -8   4 18189.6 631.055  26
  -5  -8   4 19030.7 561.237  22
  -5  -8   5 83604.7 1187.79  22
  -5  -8   5 82925.9 1288.17  28
  -5  -8   6 80896.4 1272.19  28
  -5  -8   7 3876.78 281.950  28
  -5  -8   8 1006.36 135.149  33
  -5  -8   8 1210.53 159.618  28
  -5  -8   9 28915.6 670.382  21
  -5  -8   9 27358.5 742.554  28
  -5  -8   9 26627.3 692.024  33
  -5  -8   9 27271.2 758.380  34
  -5  -8  10 23712.6 694.239  34
  -5  -8  10 24329.4 623.167  21
  -5  -8  10 23973.6 683.380  28
  -5  -8  11 38309.8 831.245  28
  -5  -8  11 38992.0 865.859  34
  -5  -8  11 38567.8 781.523  21
  -5  -8  12 369.843 95.2946  34
  -5  -8  12 186.420 60.3597  21
  -5  -8  12 285.875 82.7087  28
  -5  -8  13 2092.67 169.354  21
  -5  -8  14 21465.4 476.500  21
  -5  -8  15 29824.2 481.719  33
  -5  -8  15 35636.7 520.164  21
  -5  -7  -8 254.135 48.3745  26
  -5  -7  -7 12634.5 392.689  26
  -5  -7  -6 16050.3 499.944  26
  -5  -7  -5 20893.9 605.063  20
  -5  -7  -5 21439.3 628.345  26
  -5  -7  -4 1433.64 172.187  20
  -5  -7  -4 1690.30 188.484  26
  -5  -7  -3 510.129 112.747  20
  -5  -7  -3 320.910 84.2626  26
  -5  -7  -2 26835.9 753.091  26
  -5  -7  -2 27258.4 780.205  20
  -5  -7  -2 25469.6 653.419  22
  -5  -7  -1 27714.8 778.471  20
  -5  -7  -1 27523.2 762.243  26
  -5  -7  -1 25669.2 659.463  22
  -5  -7   0 67500.8 1180.56  26
  -5  -7   0 62657.5 1020.02  22
  -5  -7   0 64173.9 2327.03   7
  -5  -7   0 67593.8 1199.94  20
  -5  -7   1 18175.2 605.713  20
  -5  -7   1 17040.1 526.203  22
  -5  -7   1 18178.2 1186.32   7
  -5  -7   1 17719.5 601.377  26
  -5  -7   2 7325.76 373.442  20
  -5  -7   2 6590.34 319.365  22
  -5  -7   2 7345.46 378.676  26
  -5  -7   3 67328.8 1842.04   9
  -5  -7   3 66574.0 1078.26  20
  -5  -7   3 64440.6 989.117  22
  -5  -7   3 66406.3 1139.09  26
  -5  -7   4 36345.0 736.248  22
  -5  -7   4 37130.4 1436.87   9
  -5  -7   4 36109.0 839.449  26
  -5  -7   5 33765.1 715.251  22
  -5  -7   5 33565.9 709.227  33
  -5  -7   5 33083.8 1403.60   9
  -5  -7   5 34642.4 798.847  28
  -5  -7   6 202.373 66.4581  33
  -5  -7   6 436.538 169.287   9
  -5  -7   6 240.858 81.3296  28
  -5  -7   7 9601.74 434.719  28
  -5  -7   7 9683.98 414.382  33
  -5  -7   8 33609.2 713.405  21
  -5  -7   8 33780.4 815.172  28
  -5  -7   8 32515.0 1128.16   5
  -5  -7   9 32338.8 719.433  21
  -5  -7   9 30747.1 779.151  28
  -5  -7   9 30639.9 807.553  34
  -5  -7  10 27590.1 767.036  34
  -5  -7  10 27714.8 738.707  28
  -5  -7  10 28425.0 693.906  21
  -5  -7  11 531.004 117.739  34
  -5  -7  11 485.407 94.6337  21
  -5  -7  11 637.238 120.966  28
  -5  -7  12 9665.34 433.034  34
  -5  -7  12 9078.95 383.176  21
  -5  -7  12 9374.73 408.349  28
  -5  -7  13 24524.6 595.632  21
  -5  -7  14 22226.0 515.770  21
  -5  -7  15 2068.73 137.153  21
  -5  -7  16 3675.13 139.616  21
  -5  -6  -9 1813.53 120.640  26
  -5  -6  -8 2057.10 159.842  26
  -5  -6  -7 45675.5 852.664  26
  -5  -6  -6 3566.94 251.823  20
  -5  -6  -6 3549.21 259.638  26
  -5  -6  -5 703.210 126.208  26
  -5  -6  -5 798.927 134.028  20
  -5  -6  -5 449.670 108.482  35
  -5  -6  -4 20801.9 662.470  26
  -5  -6  -4 21165.4 707.615  35
  -5  -6  -4 20241.3 664.639  20
  -5  -6  -3 26563.4 772.142  20
  -5  -6  -3 27136.0 752.112  26
  -5  -6  -3 28940.5 841.568  35
  -5  -6  -2 140723. 1767.78  20
  -5  -6  -2 141860. 1684.38  26
  -5  -6  -1 14343.1 604.389  35
  -5  -6  -1 15282.9 575.417  20
  -5  -6  -1 13475.0 1081.89   7
  -5  -6  -1 14570.5 528.844  26
  -5  -6   0 482.689 124.166  35
  -5  -6   0 541.803 103.366  26
  -5  -6   0 491.352 196.215   7
  -5  -6   0 556.758 113.737  20
  -5  -6   1 60512.0 1076.61  20
  -5  -6   1 62565.1 2130.84   7
  -5  -6   1 60586.2 1029.50  26
  -5  -6   2 58475.9 1608.72   9
  -5  -6   2 57618.1 1012.13  20
  -5  -6   2 56777.0 981.994  26
  -5  -6   3 31244.8 1226.84   9
  -5  -6   3 30517.2 715.423  26
  -5  -6   4 14641.9 877.505   9
  -5  -6   4 13936.3 485.394  26
  -5  -6   5 5136.38 294.349  28
  -5  -6   5 5162.07 283.940  33
  -5  -6   5 4845.97 526.584   9
  -5  -6   6 57288.7 999.059  28
  -5  -6   6 54303.7 1812.74   9
  -5  -6   7 17525.0 800.357   5
  -5  -6   7 16867.7 1043.13   9
  -5  -6   7 18600.6 576.156  28
  -5  -6   8 42019.9 790.310  21
  -5  -6   8 41829.4 1251.07   5
  -5  -6   8 41070.7 878.177  28
  -5  -6   9 4975.48 326.177  34
  -5  -6   9 5043.18 289.966  21
  -5  -6   9 5021.70 312.387  28
  -5  -6   9 4984.36 436.164   5
  -5  -6  10 29213.5 708.391  21
  -5  -6  10 28914.6 784.788  34
  -5  -6  10 28661.5 749.083  28
  -5  -6  11 94049.1 1334.50  28
  -5  -6  11 95168.9 1291.03  21
  -5  -6  11 93157.7 1402.04  34
  -5  -6  12 49539.4 949.951  28
  -5  -6  12 48834.3 911.476  21
  -5  -6  13 10208.1 398.923  21
  -5  -6  14 3638.29 218.491  21
  -5  -6  15 18548.6 423.148  21
  -5  -6  16 21085.6 352.286  21
  -5  -5 -10 8085.51 244.812  26
  -5  -5  -9 11334.0 369.497  26
  -5  -5  -8 31590.3 710.738  26
  -5  -5  -7-20.9800 58.9276  35
  -5  -5  -7-7.96148 46.4010  26
  -5  -5  -6 117.689 54.9775  20
  -5  -5  -6 98.0796 59.6847  35
  -5  -5  -6 45.4434 48.2061  26
  -5  -5  -5 12865.0 542.191  35
  -5  -5  -5 12778.2 523.622  20
  -5  -5  -5 13009.2 528.410  26
  -5  -5  -4 56343.7 1141.49  35
  -5  -5  -4 55514.2 1066.16  26
  -5  -5  -3 61813.9 1160.49  20
  -5  -5  -3 64525.1 1212.34  35
  -5  -5  -3 62911.9 1108.43  26
  -5  -5  -2 55832.9 1111.39  35
  -5  -5  -2 54406.6 1070.50  20
  -5  -5  -2 53669.4 983.952  26
  -5  -5  -1 26525.2 732.806  20
  -5  -5  -1 25553.9 1437.99   7
  -5  -5  -1 26561.1 665.412  26
  -5  -5   0 78790.9 1281.02  35
  -5  -5   0 76926.9 2375.52   7
  -5  -5   0 79159.5 1671.64   9
  -5  -5   1 34679.2 1142.07   9
  -5  -5   1 33851.5 1492.17   7
  -5  -5   2 8.55075 53.7460   7
  -5  -5   2 139.116 105.728   9
  -5  -5   3 77.3957 77.7647   9
  -5  -5   4 67761.9 1781.96   9
  -5  -5   5 81688.6 2038.51   9
  -5  -5   6 24402.8 1163.45   9
  -5  -5   6 23661.6 871.164   5
  -5  -5   7 17032.8 1014.77   9
  -5  -5   7 17188.6 759.400   5
  -5  -5   7 17572.7 539.487  28
  -5  -5   8 47832.8 830.088  21
  -5  -5   8 46402.0 1262.36   5
  -5  -5   8 47504.2 911.294  28
  -5  -5   9 93497.7 1227.23  21
  -5  -5   9 92016.8 1375.76  34
  -5  -5   9 93770.3 1317.84  28
  -5  -5  10 85811.1 1219.98  21
  -5  -5  10 82540.8 1324.87  34
  -5  -5  10 83642.8 1257.07  28
  -5  -5  11 27087.2 720.901  28
  -5  -5  11 27146.8 759.033  34
  -5  -5  11 27639.4 699.635  21
  -5  -5  12 181.898 73.2248  21
  -5  -5  13 29514.3 687.803  21
  -5  -5  14 48536.9 813.230  21
  -5  -5  15 32151.6 566.246  21
  -5  -5  16 2249.35 119.538  21
  -5  -4 -11 108.840 31.4426  26
  -5  -4 -10 7301.27 288.443  26
  -5  -4  -9 3461.19 235.102  26
  -5  -4  -9 410.189 79.4120  35
  -5  -4  -8 886.604 129.007  35
  -5  -4  -8 1781.73 187.625  26
  -5  -4  -7 33800.3 782.908  20
  -5  -4  -7 36183.8 857.400  26
  -5  -4  -6 15147.6 553.848  20
  -5  -4  -6 16188.0 590.532  35
  -5  -4  -6 16305.4 584.517  26
  -5  -4  -5 50513.5 1056.66  35
  -5  -4  -5 48966.8 994.198  26
  -5  -4  -4 6030.09 752.886   7
  -5  -4  -4 6490.02 371.424  20
  -5  -4  -4 6808.35 385.205  35
  -5  -4  -4 6314.91 348.783  26
  -5  -4  -3 4495.07 305.380  35
  -5  -4  -3 4363.90 300.357  20
  -5  -4  -3 4347.74 278.185  26
  -5  -4  -2 38833.4 860.152  20
  -5  -4  -2 41078.9 871.509  35
  -5  -4  -2 37219.5 763.647  26
  -5  -4  -2 34987.7 1669.84   7
  -5  -4  -1 14118.3 664.549   9
  -5  -4  -1 13237.1 982.237   7
  -5  -4   0 1734.60 239.512   9
  -5  -4   0 1535.98 320.937   7
  -5  -4   1 18557.3 796.803   9
  -5  -4   1 19112.8 1056.31   7
  -5  -4   2 8116.40 541.288   9
  -5  -4   2 8801.18 673.744   7
  -5  -4   3 115433. 2097.75   9
  -5  -4   3 136170. 2465.83   7
  -5  -4   4 61065.4 1607.60   9
  -5  -4   5 43259.6 1071.13   5
  -5  -4   5 42010.2 1390.12   9
  -5  -4   6 27964.5 885.962   5
  -5  -4   6 28013.2 1201.09   9
  -5  -4   7 49933.9 1679.47   9
  -5  -4   7 50014.0 1214.50   5
  -5  -4   8 62819.8 935.105  21
  -5  -4   8 61759.3 1068.65  34
  -5  -4   8 58703.9 1877.43   9
  -5  -4   8 62165.3 1392.38   5
  -5  -4   8 62000.2 1009.14  28
  -5  -4   9 24094.6 689.778  34
  -5  -4   9 24612.3 622.100  21
  -5  -4   9 24669.4 660.032  28
  -5  -4  10 216.977 79.3800  28
  -5  -4  10 145.625 61.2636  21
  -5  -4  10 196.718 74.3805  34
  -5  -4  11 7269.80 392.496  34
  -5  -4  11 7090.83 358.406  21
  -5  -4  11 7308.13 376.939  28
  -5  -4  12 33385.0 759.227  21
  -5  -4  13 31287.6 706.468  21
  -5  -4  14 15812.5 461.583  21
  -5  -4  15 328.400 66.7822  21
  -5  -4  16 17153.7 322.581  21
  -5  -3 -11 14441.0 383.229  26
  -5  -3 -10 107.895 48.6042  35
  -5  -3 -10 1314.15 141.927  26
  -5  -3  -9 8995.02 382.557  35
  -5  -3  -9 22112.1 629.442  26
  -5  -3  -8 71742.9 1192.18  26
  -5  -3  -8 68197.3 1045.65  20
  -5  -3  -7 5561.27 321.911  20
  -5  -3  -7 5526.34 337.458  26
  -5  -3  -7 5884.06 354.461  35
  -5  -3  -6 403.303 93.0309  26
  -5  -3  -6 442.148 108.318  35
  -5  -3  -6 467.726 102.935  20
  -5  -3  -5 15177.8 546.719  35
  -5  -3  -5 14589.1 542.042  20
  -5  -3  -5 15223.5 524.103  26
  -5  -3  -4 48459.0 887.116  26
  -5  -3  -4 41571.4 1916.75   7
  -5  -3  -4 44221.7 858.656  32
  -5  -3  -4 50906.2 961.636  35
  -5  -3  -4 47811.2 961.474  20
  -5  -3  -3 65172.3 2288.86   7
  -5  -3  -2 6523.10 431.158   9
  -5  -3  -2 5817.56 654.184   7
  -5  -3  -1 23595.2 1255.38   7
  -5  -3  -1 25391.2 849.776   9
  -5  -3   0 3215.31 302.462   9
  -5  -3   0 2781.67 407.504   7
  -5  -3   1 75540.9 1512.97   9
  -5  -3   1 79398.4 2039.18   7
  -5  -3   2 99139.0 1774.92   9
  -5  -3   2 105424. 2244.52   7
  -5  -3   3 57455.2 1517.80   7
  -5  -3   3 51510.4 1319.35   9
  -5  -3   4 8789.39 572.838   9
  -5  -3   5 55127.4 1124.58   5
  -5  -3   5 53117.7 1486.39   9
  -5  -3   6 38874.0 974.318   5
  -5  -3   6 38428.4 1341.48   9
  -5  -3   7 74467.6 1400.72   5
  -5  -3   7 75142.7 1954.91   9
  -5  -3   8 651.583 107.924  34
  -5  -3   8 521.686 185.393   9
  -5  -3   8 653.319 98.0655  21
  -5  -3   8 648.906 105.586  28
  -5  -3   9 14942.2 533.909  34
  -5  -3   9 15451.2 508.966  28
  -5  -3   9 14621.2 476.004  21
  -5  -3  10 47697.5 927.851  28
  -5  -3  10 47832.2 983.296  34
  -5  -3  10 48948.9 906.381  21
  -5  -3  11 43723.1 879.761  21
  -5  -3  12 8010.22 376.500  21
  -5  -3  13 1809.84 172.389  21
  -5  -3  14 16607.1 467.437  21
  -5  -3  15 39884.3 620.186  21
  -5  -3  16 22305.7 353.496  21
  -5  -2 -12 31.0257 28.5833  26
  -5  -2 -11 1968.60 164.540  26
  -5  -2 -10 56800.3 976.077  26
  -5  -2 -10 19162.5 536.824  35
  -5  -2  -9 20102.6 618.453  26
  -5  -2  -9 14407.0 515.295  35
  -5  -2  -8 833.420 134.819  35
  -5  -2  -8 921.245 125.946  20
  -5  -2  -8 1022.02 148.145  26
  -5  -2  -7 2637.15 219.850  20
  -5  -2  -7 2726.68 231.566  35
  -5  -2  -6 33649.6 792.141  35
  -5  -2  -6 32033.8 771.256  20
  -5  -2  -5 118911. 1464.10  20
  -5  -2  -5 120414. 1358.57  32
  -5  -2  -4 11881.9 989.827   7
  -5  -2  -3 6753.73 704.306   7
  -5  -2  -2 8089.70 737.421   7
  -5  -2  -1 58853.2 1873.22   7
  -5  -2   0 300076. 4011.57   7
  -5  -2   1 19390.4 976.173   7
  -5  -2   1 19744.7 727.152   9
  -5  -2   2 3654.03 320.018   9
  -5  -2   2 3791.71 404.779   7
  -5  -2   3 118203. 1296.44  11
  -5  -2   3 123001. 1940.20   9
  -5  -2   4 53817.6 1339.04   9
  -5  -2   4 52907.9 972.892   5
  -5  -2   5 76821.9 1681.41   9
  -5  -2   5 77871.0 1225.65   5
  -5  -2   6 4698.74 313.982   5
  -5  -2   6 4696.79 448.116   9
  -5  -2   7 11117.2 730.983   9
  -5  -2   8 88212.5 1207.00  34
  -5  -2   8 89731.5 1142.39  28
  -5  -2   9 93274.1 1232.65  28
  -5  -2   9 90119.2 1280.34  34
  -5  -2   9 94400.7 1197.37  21
  -5  -2  10 74872.1 1205.84  34
  -5  -2  10 75855.7 1125.76  21
  -5  -2  11 420.657 99.7220  21
  -5  -2  12 29373.2 707.900  21
  -5  -2  13 53115.3 904.268  21
  -5  -2  14 44456.9 747.874  21
  -5  -2  15 16097.6 378.467  21
  -5  -2  16 232.995 35.4535  21
  -5  -1 -13 4841.98 178.693  26
  -5  -1 -12 15831.9 428.112  26
  -5  -1 -11 28403.5 659.546  26
  -5  -1 -11 6270.91 288.945  35
  -5  -1 -10 4740.08 286.672  35
  -5  -1  -9 5279.72 318.062  35
  -5  -1  -8 4751.11 282.264  23
  -5  -1  -8 5644.56 333.291  35
  -5  -1  -7 9342.09 384.612  23
  -5  -1  -7 10020.7 407.336  20
  -5  -1  -6 33085.3 677.843  23
  -5  -1  -6 34883.5 757.449  20
  -5  -1  -5 4804.19 637.924   7
  -5  -1  -4 7246.74 739.262   7
  -5  -1  -3 26487.9 1347.96   7
  -5  -1  -2 136699. 2887.64   7
  -5  -1  -1 13193.5 859.641   7
  -5  -1   0 10118.1 717.889   7
  -5  -1   1 22793.9 646.953  11
  -5  -1   1 25306.2 1067.92   7
  -5  -1   2 170087. 1659.37  11
  -5  -1   2 171204. 2091.42   9
  -5  -1   2 172476. 2591.74   7
  -5  -1   3 63812.5 1323.03   9
  -5  -1   3 65455.5 978.920  11
  -5  -1   4 15163.3 469.140   5
  -5  -1   4 15745.6 690.341   9
  -5  -1   4 16399.4 466.569  11
  -5  -1   5 2539.55 299.302   9
  -5  -1   5 2550.85 199.349   5
  -5  -1   6 54802.9 1473.75   9
  -5  -1   7 43328.1 1383.79   9
  -5  -1   9 11263.7 447.566  34
  -5  -1   9 11783.4 425.136  21
  -5  -1  10 9085.10 388.510  21
  -5  -1  11 39070.6 815.788  21
  -5  -1  12 31485.3 722.588  21
  -5  -1  13 40744.9 777.465  21
  -5  -1  14 500.553 85.0845  21
  -5  -1  15 10584.5 288.192  21
  -5   0 -13 4615.20 209.229  26
  -5   0 -12 1304.39 125.692  35
  -5   0 -12 8646.99 340.833  26
  -5   0 -11 96.3272 61.7344  35
  -5   0 -10 22213.0 601.351  23
  -5   0 -10 21500.4 625.529  35
  -5   0  -9 2270.98 196.372  23
  -5   0  -9 2473.72 220.773  35
  -5   0  -8 19089.1 594.973  35
  -5   0  -8 16361.7 507.336  23
  -5   0  -7 14916.1 1151.91   7
  -5   0  -7 17938.7 504.668  23
  -5   0  -6 14.3795 44.1099  35
  -5   0  -6 112.788 86.0907   7
  -5   0  -5 12234.6 982.590   7
  -5   0  -4 36658.9 839.428   1
  -5   0  -4 32462.8 1518.08   7
  -5   0  -3 26735.9 691.812   1
  -5   0  -3 24575.7 1255.70   7
  -5   0  -2 8187.65 687.079   7
  -5   0  -1 101.106 104.407   7
  -5   0  -1 119.158 56.6508  11
  -5   0   0 154400. 1754.93  11
  -5   0   0 165982. 2776.11   7
  -5   0   1 16298.3 536.533  11
  -5   0   1 16731.7 842.795   7
  -5   0   2 45438.9 846.164  11
  -5   0   3 3302.22 221.874  11
  -5   0   3 3524.34 296.622   9
  -5   0   4 20012.7 546.064  11
  -5   0   4 20343.4 748.599   9
  -5   0   5 38921.3 775.565  11
  -5   0   5 36946.7 1076.85   9
  -5   0   6 50784.8 1353.12   9
  -5   0   7 21027.0 913.304   9
  -5   0   8 18849.5 507.496  21
  -5   0   9 6761.08 335.933  27
  -5   0   9 8019.49 353.188  21
  -5   0  10 41327.5 818.930  21
  -5   0  11 6115.34 322.007  21
  -5   0  12 9374.71 390.881  21
  -5   0  13 19597.0 519.558  21
  -5   0  14 30451.2 563.339  21
  -5   0  15 24806.0 402.171  21
  -5   1 -14 6969.90 214.233  26
  -5   1 -13 90.6470 35.0910  35
  -5   1 -13 1268.71 122.384  26
  -5   1 -12 1695.92 153.359  35
  -5   1 -11 4722.33 268.938  23
  -5   1 -11 3873.10 261.983  35
  -5   1 -10 19849.8 607.737  35
  -5   1 -10 18718.2 552.393  23
  -5   1  -9 10603.3 444.323  35
  -5   1  -9 9299.24 384.016  23
  -5   1  -8 2254.18 181.038  23
  -5   1  -8 2069.04 431.641   7
  -5   1  -8 2641.00 219.510  35
  -5   1  -7 37051.7 682.191  23
  -5   1  -7 31833.6 1628.33   7
  -5   1  -6 70241.3 2352.16   7
  -5   1  -6 93172.5 1552.73   1
  -5   1  -5 32609.8 888.321   1
  -5   1  -5 26625.5 1394.73   7
  -5   1  -4 3883.72 293.247   1
  -5   1  -4 3438.16 481.757   7
  -5   1  -3 11044.2 824.515   7
  -5   1  -3 11974.6 493.329   1
  -5   1  -2 82822.9 1410.04  11
  -5   1  -2 83663.5 2143.63   7
  -5   1  -2 88762.3 1300.64   1
  -5   1  -1 47854.4 1538.90   7
  -5   1  -1 47779.2 997.694  11
  -5   1   0 29820.0 1159.29   7
  -5   1   0 28371.4 724.067  11
  -5   1   1 8146.88 377.493  11
  -5   1   2 7920.84 359.231  11
  -5   1   3 98676.5 1492.87   9
  -5   1   3 97745.9 1270.24  11
  -5   1   4 51228.3 942.652  11
  -5   1   4 52116.6 1154.82   9
  -5   1   5 36632.9 827.392  11
  -5   1   5 34808.0 996.877   9
  -5   1   6 18627.8 610.598  11
  -5   1   6 18833.0 782.983   9
  -5   1   8 114675. 1249.24  21
  -5   1   8 107408. 1344.50  27
  -5   1   9 27162.7 645.798  21
  -5   1   9 24717.0 674.222  27
  -5   1  10 4939.81 286.079  21
  -5   1  10 4681.80 295.372  27
  -5   1  11 1501.28 162.117  21
  -5   1  11 1472.94 161.270  27
  -5   1  12 37655.6 756.332  21
  -5   1  13 46970.0 765.777  21
  -5   1  14 9205.70 286.570  21
  -5   1  15 449.286 50.3222  21
  -5   2 -14 3612.64 175.630  26
  -5   2 -13 1870.51 143.435  35
  -5   2 -12 16950.5 509.119  35
  -5   2 -12 22734.6 561.942  23
  -5   2 -11 5908.82 303.540  23
  -5   2 -11 5850.37 325.721  35
  -5   2 -10 994.568 127.595  23
  -5   2 -10 1119.98 148.513  35
  -5   2  -9 3711.02 236.130  23
  -5   2  -9 4236.06 280.869  35
  -5   2  -8 57031.3 866.947  23
  -5   2  -8 66141.7 1053.23  35
  -5   2  -7 35195.7 716.129  35
  -5   2  -7 34148.0 1039.20   1
  -5   2  -6 4518.49 584.336   7
  -5   2  -6 6006.48 419.619   1
  -5   2  -5 144.450 133.885   7
  -5   2  -5 192.185 76.9855   1
  -5   2  -4 39529.7 1574.49   7
  -5   2  -4 47495.6 1074.98   1
  -5   2  -3 95972.6 1559.13  11
  -5   2  -3 97728.8 2380.01   7
  -5   2  -2 47180.5 1585.22   7
  -5   2  -2 47507.1 995.881   1
  -5   2  -2 45931.2 1023.75  11
  -5   2  -1 37865.5 1357.28   7
  -5   2  -1 35372.3 838.892  11
  -5   2   0 6206.71 338.231  11
  -5   2   1 88530.2 1246.52  11
  -5   2   2 85285.1 1233.29  11
  -5   2   3 27377.7 758.162   9
  -5   2   3 26475.9 705.469  11
  -5   2   4 744.424 131.624   9
  -5   2   4 780.012 124.544  11
  -5   2   5 9084.74 488.496   9
  -5   2   5 9202.72 444.393  11
  -5   2   6 76333.3 1325.31  11
  -5   2   7 95739.3 1538.07  11
  -5   2   8 8902.86 354.358  21
  -5   2   8 8067.54 390.233  27
  -5   2   9 3329.94 361.072  36
  -5   2   9 4194.56 255.463  21
  -5   2   9 4017.11 283.133  27
  -5   2  10 21767.3 663.678  27
  -5   2  10 23382.0 613.023  21
  -5   2  11 25891.0 636.028  21
  -5   2  11 24358.2 670.607  27
  -5   2  12 55931.9 882.692  21
  -5   2  12 50653.1 872.528  27
  -5   2  13 182.942 59.9912  21
  -5   2  14 57.6317 36.1057  21
  -5   3 -14 2251.08 134.581  35
  -5   3 -13 6466.55 292.252  35
  -5   3 -13 11078.1 360.899  23
  -5   3 -12 145.789 56.6557  35
  -5   3 -12 270.303 70.2046  23
  -5   3 -11 6973.11 324.853  23
  -5   3 -11 7104.39 361.579  35
  -5   3 -10 7256.68 330.544  23
  -5   3 -10 7539.83 374.611  35
  -5   3  -9 11642.7 661.484   1
  -5   3  -9 12267.1 412.343  23
  -5   3  -8 14516.8 737.181   1
  -5   3  -8 15996.1 505.199  35
  -5   3  -8 15836.9 462.558  32
  -5   3  -7 643.689 148.846   1
  -5   3  -7 633.360 238.221   7
  -5   3  -6 7446.19 488.964   1
  -5   3  -6 6504.90 692.274   7
  -5   3  -5 25521.8 1303.68   7
  -5   3  -5 30091.7 928.057   1
  -5   3  -4 31532.4 1403.21   7
  -5   3  -4 33352.8 949.849  11
  -5   3  -3 16209.1 620.068   1
  -5   3  -3 15416.3 612.731  11
  -5   3  -2 5696.18 351.413  11
  -5   3  -2 6140.59 370.003   1
  -5   3  -1 44945.6 977.694   1
  -5   3  -1 42089.3 909.403  11
  -5   3   0 128601. 1565.68  11
  -5   3   1 2465.23 220.086  11
  -5   3   2 62134.8 1112.08  11
  -5   3   3 33103.8 800.319   9
  -5   3   3 32248.5 817.370  11
  -5   3   4 7626.37 413.872  11
  -5   3   4 7028.02 383.621   9
  -5   3   5 92503.1 1512.02  11
  -5   3   6 19394.0 730.379  11
  -5   3   7 165.112 67.3826  11
  -5   3   7 208.785 71.5777  27
  -5   3   7 211.892 63.2031  21
  -5   3   7 142.035 99.6557  36
  -5   3   8 9414.72 525.634  36
  -5   3   8 9265.54 437.308  27
  -5   3   8 8561.25 507.834  11
  -5   3   8 9420.41 371.395  21
  -5   3   9 13285.4 667.566  36
  -5   3   9 13119.0 452.802  21
  -5   3   9 13126.1 530.350  27
  -5   3  10 30656.6 805.299  27
  -5   3  10 32172.4 708.689  21
  -5   3  11 18146.3 517.029  21
  -5   3  11 17077.5 565.912  27
  -5   3  12 4976.01 248.743  21
  -5   3  12 4733.27 264.265  27
  -5   3  13 5287.08 218.179  21
  -5   3  14 15360.5 278.641  21
  -5   4 -15 2238.67 115.619  26
  -5   4 -14 195.024 55.1690  35
  -5   4 -14 411.041 64.2381  23
  -5   4 -13 425.416 79.4579  35
  -5   4 -13 611.882 88.7445  23
  -5   4 -12 345.373 88.9978  35
  -5   4 -12 181.836 53.7926  23
  -5   4 -11 9357.33 412.706  35
  -5   4 -11 8972.02 364.282  23
  -5   4 -10 29448.3 731.540  35
  -5   4 -10 26661.9 617.859  23
  -5   4  -9 1072.17 118.057  32
  -5   4  -9 885.644 192.017   1
  -5   4  -9 928.057 113.971  23
  -5   4  -9 1310.52 157.650  35
  -5   4  -8 4598.24 254.433  32
  -5   4  -8 3981.05 398.743   1
  -5   4  -8 4212.93 217.512  23
  -5   4  -8 4863.11 275.457  35
  -5   4  -7 5181.97 440.836   1
  -5   4  -6 26336.8 939.808   1
  -5   4  -5 16105.8 699.196   1
  -5   4  -4 640.223 133.477  11
  -5   4  -4 679.480 139.500   1
  -5   4  -3 21385.2 738.028   1
  -5   4  -3 21192.6 705.403  11
  -5   4  -2 91459.4 1480.30   1
  -5   4  -2 86716.0 1372.14  11
  -5   4  -1 5093.93 324.707  11
  -5   4   0 43288.5 948.494  11
  -5   4   1 1842.63 201.297  11
  -5   4   2 53394.5 1090.87  11
  -5   4   3 22809.3 735.408  11
  -5   4   4 36692.1 976.113  11
  -5   4   5 4744.52 369.493  11
  -5   4   6 25830.3 892.682  11
  -5   4   6 25888.0 692.766  27
  -5   4   6 25457.4 556.077  21
  -5   4   6 27138.9 794.955  36
  -5   4   7 32137.5 821.428  27
  -5   4   7 31475.2 950.884  36
  -5   4   7 30909.7 1004.48  11
  -5   4   7 32994.8 676.081  21
  -5   4   8 48480.5 846.579  21
  -5   4   8 45410.9 1181.52  36
  -5   4   8 47155.1 1021.25  27
  -5   4   9 14274.7 570.253  27
  -5   4   9 14739.3 478.121  21
  -5   4   9 13861.5 673.940  36
  -5   4  10 391.810 105.116  27
  -5   4  10 375.489 87.2268  21
  -5   4  11 33194.0 661.979  21
  -5   4  11 31558.2 760.848  27
  -5   4  12 27351.6 605.147  27
  -5   4  12 29749.0 552.407  21
  -5   4  13 15481.1 323.949  21
  -5   5 -15 29.3005 25.4099  35
  -5   5 -14 765.558 86.8208  23
  -5   5 -14 362.990 64.7546  35
  -5   5 -13 254.082 60.0877  23
  -5   5 -13 217.594 73.0850  35
  -5   5 -12 15856.0 526.612  35
  -5   5 -12 15753.9 464.322  23
  -5   5 -11 12.4504 33.3985  23
  -5   5 -11 46.2354 65.1540  35
  -5   5 -10 9.27942 54.9889  35
  -5   5 -10 25.1356 37.5552  32
  -5   5 -10 70.1491 47.8670  23
  -5   5  -9 15579.2 508.340  35
  -5   5  -9 12897.0 758.055   1
  -5   5  -9 15193.4 465.617  32
  -5   5  -9 13216.6 404.794  23
  -5   5  -8 42728.4 763.911  32
  -5   5  -8 41291.2 792.081  35
  -5   5  -7 13301.4 725.154   1
  -5   5  -6 378.896 117.654   1
  -5   5  -5 10463.7 549.921  11
  -5   5  -5 9987.46 567.760   1
  -5   5  -4 34067.7 937.840  11
  -5   5  -4 33806.6 991.075   1
  -5   5  -3 29056.9 826.033  11
  -5   5  -3 29594.5 898.570   1
  -5   5  -2 21418.0 737.291   1
  -5   5  -2 20662.8 675.119  11
  -5   5  -1 71.7712 54.8593  11
  -5   5   0 83522.4 1369.92  11
  -5   5   1 11572.1 522.970  11
  -5   5   2 65158.1 1274.09  11
  -5   5   3 220.740 83.5587  11
  -5   5   4 244.122 80.1680  11
  -5   5   5 47826.3 934.589  27
  -5   5   5 47519.3 1239.27  11
  -5   5   6 57202.3 863.133  21
  -5   5   6 52666.6 871.993  24
  -5   5   6 57337.5 1091.20  27
  -5   5   6 53689.4 1363.33  11
  -5   5   7 11821.5 654.769  11
  -5   5   7 12892.1 428.610  21
  -5   5   7 13976.9 612.233  36
  -5   5   7 13368.9 548.454  27
  -5   5   7 12287.6 421.926  24
  -5   5   8 8681.83 452.185  27
  -5   5   8 9022.02 368.779  21
  -5   5   9 18553.8 653.021  27
  -5   5   9 18982.2 532.884  21
  -5   5  10 54499.7 864.402  21
  -5   5  10 52155.3 1042.20  27
  -5   5  11 29923.3 580.782  21
  -5   5  11 28228.2 687.932  27
  -5   5  12 2025.73 129.394  21
  -5   5  12 1827.86 145.745  27
  -5   6 -15 2190.41 129.176  35
  -5   6 -15 5184.47 174.926  23
  -5   6 -14 9367.91 338.925  35
  -5   6 -14 13162.7 351.087  23
  -5   6 -13 1549.35 135.216  23
  -5   6 -13 1438.20 155.094  35
  -5   6 -12 301.939 93.9971  35
  -5   6 -12 156.321 53.0729  23
  -5   6 -11 4946.08 303.451  35
  -5   6 -11 4309.53 242.931  23
  -5   6 -10 27441.0 598.637  23
  -5   6 -10 28094.9 649.735  32
  -5   6  -9 2735.25 354.842   1
  -5   6  -9 3138.16 232.967  35
  -5   6  -9 3289.63 221.211  32
  -5   6  -8 51.5288 61.4340   1
  -5   6  -8 88.7626 54.7832  32
  -5   6  -8 41.5632 46.3434  35
  -5   6  -7 7016.35 532.268   1
  -5   6  -6 14807.3 738.314   1
  -5   6  -6 16074.2 696.230  11
  -5   6  -5 24212.3 819.762  11
  -5   6  -5 21223.5 850.239   1
  -5   6  -4 21902.2 741.879  11
  -5   6  -4 21140.5 816.680   1
  -5   6  -3 147.194 76.8536   1
  -5   6  -3 268.587 86.3230  11
  -5   6  -2 52583.9 1107.57  11
  -5   6  -2 51664.4 1192.62   1
  -5   6  -1 6810.41 406.053  11
  -5   6   0 36427.4 951.612  11
  -5   6   1 25148.0 813.962  11
  -5   6   2 3875.16 329.500  11
  -5   6   3 11545.9 595.043  11
  -5   6   4 56276.7 788.788  21
  -5   6   4 57746.0 1019.69  27
  -5   6   4 58762.4 1403.66  11
  -5   6   5 19501.9 630.384  27
  -5   6   5 18597.3 530.922  24
  -5   6   5 18828.0 821.049  11
  -5   6   5 18750.1 487.094  21
  -5   6   6-9.28190 43.5412  24
  -5   6   6 106.866 80.7966  11
  -5   6   6 95.0383 67.3542  21
  -5   6   6 109.425 68.3857  27
  -5   6   7 6787.29 325.071  24
  -5   6   7 7195.18 325.471  21
  -5   6   7 6755.45 405.792  27
  -5   6   8 41817.0 1007.53  27
  -5   6   8 42428.1 798.445  21
  -5   6   9 5444.76 277.443  21
  -5   6   9 5087.12 339.893  27
  -5   6  10 13399.1 399.021  21
  -5   6  10 12975.7 496.534  27
  -5   6  11 7851.10 266.851  21
  -5   6  11 7403.64 325.727  27
  -5   6  12 658.330 75.6483  27
  -5   7 -15 2132.09 110.291  23
  -5   7 -15 1083.66 95.9294  35
  -5   7 -14 188.803 54.3280  35
  -5   7 -14 205.714 43.4761  23
  -5   7 -13 516.742 101.704  35
  -5   7 -13 449.356 72.7116  23
  -5   7 -12 27388.6 582.491  23
  -5   7 -12 29669.0 723.570  35
  -5   7 -11 1308.93 159.908  35
  -5   7 -11 972.877 129.487  32
  -5   7 -11 1180.19 126.286  23
  -5   7 -10 65.9302 51.0775  32
  -5   7 -10 50.6320 57.3113  35
  -5   7  -9 918.543 124.175  32
  -5   7  -9 963.012 219.774   1
  -5   7  -9 902.519 128.748  35
  -5   7  -8 7611.76 345.548  35
  -5   7  -8 7571.51 331.663  32
  -5   7  -7 12471.4 410.939  32
  -5   7  -7 12581.3 416.823  35
  -5   7  -7 11813.9 699.181   1
  -5   7  -6 11229.7 573.915  11
  -5   7  -6 9554.72 601.763   1
  -5   7  -5 147.747 77.2489  11
  -5   7  -5 25.4473 59.9775   1
  -5   7  -4 12057.4 559.734  11
  -5   7  -4 11297.4 605.175   1
  -5   7  -3 13054.3 632.237   1
  -5   7  -3 13223.6 579.821  11
  -5   7  -2 16346.4 647.187  11
  -5   7  -1 14728.3 624.374  11
  -5   7   0 1645.00 217.594  11
  -5   7   1 36219.8 1034.37  11
  -5   7   2 29340.0 965.496  11
  -5   7   3 51383.9 886.037  24
  -5   7   3 52410.4 967.523  27
  -5   7   3 50727.8 755.381  21
  -5   7   4 4842.00 423.791  11
  -5   7   4 4581.57 272.165  24
  -5   7   4 4534.25 303.387  27
  -5   7   4 4487.09 240.988  21
  -5   7   5 8839.74 388.250  24
  -5   7   5 9164.65 354.118  21
  -5   7   5 9125.10 594.685  11
  -5   7   5 9238.63 453.200  27
  -5   7   6 21277.9 711.286  27
  -5   7   6 20776.8 549.045  21
  -5   7   6 20596.8 591.509  24
  -5   7   7 9239.16 474.537  27
  -5   7   7 8485.24 370.671  24
  -5   7   7 8485.93 357.112  21
  -5   7   8 7667.37 424.111  27
  -5   7   8 8208.21 338.400  21
  -5   7   9 1446.39 174.674  27
  -5   7   9 1608.36 144.804  21
  -5   7  10 1270.81 145.356  27
  -5   7  11 4680.40 225.645  27
  -5   8 -15 5.17009 30.8370  35
  -5   8 -14 4759.66 195.749  23
  -5   8 -14 4482.62 237.933  35
  -5   8 -13 1510.49 157.966  35
  -5   8 -13 1278.22 115.619  23
  -5   8 -12 2151.00 196.540  35
  -5   8 -12 1533.28 143.398  32
  -5   8 -12 1846.30 148.110  23
  -5   8 -11 30.8726 58.0043  35
  -5   8 -11 66.9236 53.9858  32
  -5   8 -10 459.610 94.3886  32
  -5   8 -10 441.562 95.9931  35
  -5   8  -9 14056.1 469.923  32
  -5   8  -9 14489.6 499.252  35
  -5   8  -8 5862.30 299.900  32
  -5   8  -8 5781.30 307.235  35
  -5   8  -8 5185.17 484.120   1
  -5   8  -7 400.423 99.9740  35
  -5   8  -7 387.224 81.1062  32
  -5   8  -7 251.296 106.180   1
  -5   8  -6 12.0390 41.6801  32
  -5   8  -6 75.7683 52.3268  11
  -5   8  -5 8674.64 560.807   1
  -5   8  -5 10080.2 528.081  11
  -5   8  -4 33744.5 947.301  11
  -5   8  -4 30510.2 1019.81   1
  -5   8  -3 5446.23 382.630  11
  -5   8  -3 5434.25 415.471   1
  -5   8  -2 2915.93 285.720  11
  -5   8  -1 5748.53 424.068   2
  -5   8  -1 6030.55 420.052  11
  -5   8   0 19358.2 769.203  11
  -5   8   1 18149.9 516.587  24
  -5   8   1 19189.9 792.317  11
  -5   8   2 9424.14 388.350  24
  -5   8   2 10383.6 603.417  11
  -5   8   2 9441.82 350.816  31
  -5   8   2 9699.56 410.408  27
  -5   8   3 12149.8 455.420  24
  -5   8   3 12738.9 497.451  27
  -5   8   3 12411.1 398.699  21
  -5   8   3 13058.3 697.561  11
  -5   8   4 34224.1 1157.26  11
  -5   8   4 33535.4 774.658  24
  -5   8   4 34369.5 685.557  21
  -5   8   4 34816.3 867.832  27
  -5   8   5 26571.2 617.295  21
  -5   8   5 26348.8 780.145  27
  -5   8   5 26246.8 691.212  24
  -5   8   6 5665.03 367.284  27
  -5   8   6 5951.23 324.473  24
  -5   8   6 5913.49 295.778  21
  -5   8   7 16005.0 499.657  24
  -5   8   7 17294.0 491.136  21
  -5   8   7 16692.9 620.120  27
  -5   8   8 18113.8 614.271  27
  -5   8   9 705.360 114.837  27
  -5   8  10 25692.4 562.246  27
  -5   9 -15 82.0543 39.2865  35
  -5   9 -14 65.1501 58.4547  35
  -5   9 -13 20.3232 60.4232  35
  -5   9 -12 45.9605 42.5325  32
  -5   9 -12 2.58268 63.9263  35
  -5   9 -11 6782.82 323.947  32
  -5   9 -11 7333.71 363.407  35
  -5   9 -10 2739.42 210.652  32
  -5   9 -10 2720.61 227.748  35
  -5   9  -9 74.0238 64.0288  35
  -5   9  -9 38.1179 51.8919  32
  -5   9  -8 249.565 113.141   1
  -5   9  -8 64.4690 50.9008  32
  -5   9  -8 82.6019 68.3015  35
  -5   9  -7 276.212 106.574   1
  -5   9  -7 186.059 73.6968  32
  -5   9  -7 247.132 89.7150  35
  -5   9  -7 181.250 59.1664  31
  -5   9  -6 14755.4 460.559  31
  -5   9  -6 13914.2 451.442  32
  -5   9  -5 6566.15 497.209   1
  -5   9  -5 6233.29 291.790  32
  -5   9  -5 7000.37 321.484  31
  -5   9  -5 7490.23 450.600  11
  -5   9  -4 48.5661 50.3783  11
  -5   9  -4 125.240 59.0202  31
  -5   9  -4 54.9536 38.8824  32
  -5   9  -3 221.587 87.1246  11
  -5   9  -3 142.855 56.6284  31
  -5   9  -2 8261.15 493.326  11
  -5   9  -2 7794.45 340.544  31
  -5   9  -2 7857.34 550.576   2
  -5   9  -1 8208.64 345.297  24
  -5   9  -1 8571.09 521.265  11
  -5   9  -1 7733.14 337.990  31
  -5   9   0 23580.4 604.735  24
  -5   9   0 22801.2 586.183  31
  -5   9   0 24833.4 912.569  11
  -5   9   1 36664.6 781.014  24
  -5   9   1 35399.1 758.404  27
  -5   9   1 37043.0 1147.70  11
  -5   9   1 35542.5 724.507  31
  -5   9   2 600.858 111.131  24
  -5   9   2 592.691 99.4920  31
  -5   9   2 642.730 161.738  11
  -5   9   2 501.708 100.320  27
  -5   9   3 7534.51 373.924  24
  -5   9   3 7413.30 392.037  27
  -5   9   4 72.8507 55.7288  24
  -5   9   4 160.653 76.5899  27
  -5   9   5 2671.15 251.725  27
  -5   9   5 2659.12 222.860  24
  -5   9   6 621.159 107.370  24
  -5   9   6 963.557 153.131  27
  -5   9   7 9814.97 367.971  24
  -5   9   7 9815.46 449.071  27
  -5   9   8 11582.2 446.934  27
  -5   9   9 7535.43 310.995  27
  -5   9  10 4246.47 177.693  27
  -5  10 -15-22.7714 31.3063  35
  -5  10 -14 433.703 79.9731  35
  -5  10 -13 946.815 99.2058  32
  -5  10 -13 2082.17 169.452  35
  -5  10 -12 1807.31 157.169  32
  -5  10 -12 2316.94 195.828  35
  -5  10 -11 1335.90 159.839  35
  -5  10 -11 1492.17 159.101  32
  -5  10 -10 4519.39 292.292  35
  -5  10 -10 4762.38 279.468  32
  -5  10  -9 5069.33 295.643  32
  -5  10  -9 4810.41 307.393  35
  -5  10  -8 88.1899 77.4079  35
  -5  10  -8 11.9457 49.5379  32
  -5  10  -7 2949.19 223.042  32
  -5  10  -7 3190.55 221.985  31
  -5  10  -7 2291.49 215.876  35
  -5  10  -7 2473.63 319.658   1
  -5  10  -6 3762.47 248.265  31
  -5  10  -6 3442.24 233.557  32
  -5  10  -6 3489.55 369.811   1
  -5  10  -5 2113.78 190.639  31
  -5  10  -5 1980.11 177.175  32
  -5  10  -5 1903.20 263.561   1
  -5  10  -4 4437.66 249.259  32
  -5  10  -4 4453.88 278.893  31
  -5  10  -3 3428.93 217.706  24
  -5  10  -3 3827.73 334.075  11
  -5  10  -3 2975.81 367.563   2
  -5  10  -3 3096.44 203.960  32
  -5  10  -3 3653.82 247.166  31
  -5  10  -2 17842.3 742.394  11
  -5  10  -2 17181.6 841.977   2
  -5  10  -2 16880.2 531.059  31
  -5  10  -2 17332.4 511.738  24
  -5  10  -1 2137.66 266.673  11
  -5  10  -1 2098.85 186.482  24
  -5  10  -1 2038.03 185.867  31
  -5  10   0 3969.65 264.203  24
  -5  10   0 3732.08 362.734  11
  -5  10   0 3798.73 255.544  31
  -5  10   1 1875.86 189.425  24
  -5  10   1 1982.41 182.935  31
  -5  10   2 10392.1 446.822  24
  -5  10   2 10779.1 453.932  27
  -5  10   2 10361.2 400.809  31
  -5  10   3 209.465 80.1545  24
  -5  10   3 189.342 68.0189  27
  -5  10   4 6216.44 364.414  27
  -5  10   4 6332.98 347.849  24
  -5  10   5 196.351 70.5127  24
  -5  10   5 193.052 74.5146  27
  -5  10   6 3751.66 236.453  24
  -5  10   6 3608.98 263.031  27
  -5  10   7 8373.92 305.210  24
  -5  10   7 8688.55 375.807  27
  -5  10   8 28.1356 35.5039  27
  -5  10   9 223.229 44.1976  27
  -5  11 -15 129.869 35.5231  35
  -5  11 -14 1677.59 134.589  35
  -5  11 -13 160.659 48.0785  32
  -5  11 -13 534.470 81.0325  35
  -5  11 -12 4037.11 227.493  32
  -5  11 -12 5029.75 273.531  35
  -5  11 -11 2677.25 211.356  35
  -5  11 -11 2826.83 205.247  32
  -5  11 -10 2240.92 203.020  35
  -5  11 -10 2362.80 199.028  32
  -5  11  -9 162.504 76.4495  35
  -5  11  -9 157.851 64.8476  32
  -5  11  -8 4886.31 279.102  31
  -5  11  -8 4532.93 291.884  35
  -5  11  -8 5189.02 299.588  32
  -5  11  -7 1312.17 153.814  32
  -5  11  -7 1523.49 166.816  31
  -5  11  -6 9731.24 411.703  31
  -5  11  -6 8620.14 375.499  32
  -5  11  -5 4737.17 276.558  32
  -5  11  -5 5126.53 302.313  31
  -5  11  -4 570.484 110.416  31
  -5  11  -4 452.227 89.8900  32
  -5  11  -4 268.828 121.458   2
  -5  11  -3 1811.98 161.338  32
  -5  11  -3 2124.68 180.441  24
  -5  11  -3 1775.78 282.637   2
  -5  11  -3 1865.04 189.604  31
  -5  11  -2 2856.41 231.108  31
  -5  11  -2 3088.85 226.808  24
  -5  11  -1 979.266 137.111  24
  -5  11  -1 882.003 133.836  31
  -5  11   0 16649.6 552.209  24
  -5  11   0 16074.4 530.887  31
  -5  11   1 1639.56 168.098  31
  -5  11   1 1706.78 183.875  24
  -5  11   2 19899.2 623.641  24
  -5  11   2 18886.4 533.192  31
  -5  11   2 19730.4 592.468  27
  -5  11   3 616.364 111.459  24
  -5  11   3 604.010 112.362  27
  -5  11   4 2075.39 193.952  24
  -5  11   4 1895.42 189.044  27
  -5  11   5 18936.8 534.521  24
  -5  11   5 19531.8 572.511  27
  -5  11   6 1544.90 135.161  24
  -5  11   6 1742.86 160.896  27
  -5  11   7 4012.22 165.522  24
  -5  11   7 4458.45 220.022  27
  -5  12 -14 82.7031 42.1025  35
  -5  12 -13 18.5538 52.2248  35
  -5  12 -13-13.6814 33.2048  32
  -5  12 -12 1590.84 142.500  32
  -5  12 -12 2082.31 165.093  35
  -5  12 -11 333.199 77.6818  32
  -5  12 -11 262.616 73.2881  35
  -5  12 -10 3234.47 231.810  35
  -5  12 -10 3464.77 235.319  32
  -5  12  -9 1.11102 57.4886  32
  -5  12  -9 54.7733 49.3928  35
  -5  12  -8 454.679 96.6573  32
  -5  12  -8 203.114 83.0951  35
  -5  12  -8 405.228 89.8792  31
  -5  12  -7 14341.6 492.308  32
  -5  12  -7 15656.3 513.339  31
  -5  12  -6 75.7584 64.8775  31
  -5  12  -6 47.1955 50.2690  32
  -5  12  -5 645.152 122.263  31
  -5  12  -5 548.019 98.5132  32
  -5  12  -4 4755.99 264.738  32
  -5  12  -4 5161.75 312.671  31
  -5  12  -3 2122.45 185.064  24
  -5  12  -3 2196.18 210.551  31
  -5  12  -3 1934.48 161.778  32
  -5  12  -2 1769.00 173.791  24
  -5  12  -2 1590.64 178.045  31
  -5  12  -1 1000.72 139.692  31
  -5  12  -1 971.437 135.867  24
  -5  12   0 79.9665 53.6688  24
  -5  12   0 28.3273 42.3921  31
  -5  12   1 1034.40 143.933  24
  -5  12   1 829.238 119.990  31
  -5  12   2 13016.5 414.823  31
  -5  12   2 17781.9 565.407  24
  -5  12   3 8648.76 380.310  24
  -5  12   3 8613.83 353.912  27
  -5  12   4 7234.32 310.250  27
  -5  12   4 7101.93 321.224  24
  -5  12   5 227.138 58.3370  24
  -5  12   5 162.060 46.0797  27
  -5  12   6 1636.39 109.011  24
  -5  12   6 1761.86 120.858  27
  -5  13 -14 50.4346 28.3325  35
  -5  13 -13 27.5248 37.9371  35
  -5  13 -13 1.59858 25.6999  32
  -5  13 -12 271.027 60.7852  35
  -5  13 -12 267.025 61.2689  32
  -5  13 -11-19.6266 46.0355  35
  -5  13 -11 46.1312 50.3487  32
  -5  13 -10-7.19813 42.4531  35
  -5  13 -10-25.9635 58.8727  32
  -5  13  -9 394.782 84.1244  32
  -5  13  -9 251.372 80.9272  35
  -5  13  -9 221.027 52.7595  31
  -5  13  -8 201.406 68.2459  31
  -5  13  -8 262.248 80.3244  32
  -5  13  -7 251.064 83.2469  31
  -5  13  -7 188.500 68.3210  32
  -5  13  -6-4.88633 49.7440  32
  -5  13  -6 37.7641 43.9667  31
  -5  13  -5 1220.38 160.843  31
  -5  13  -5 1022.91 125.577  32
  -5  13  -4 22.2507 50.9334  31
  -5  13  -4 12.4043 37.2779  32
  -5  13  -3 3793.07 240.650  24
  -5  13  -3 3560.71 265.349  31
  -5  13  -2 108.918 57.5481  24
  -5  13  -2 82.4742 56.3856  31
  -5  13  -1 40.1840 43.0997  24
  -5  13  -1 12.0644 42.7821  31
  -5  13   0 157.452 62.2240  24
  -5  13   0 220.895 68.6500  31
  -5  13   1 5067.39 258.680  31
  -5  13   1 5783.04 305.717  24
  -5  13   2 424.681 85.5997  24
  -5  13   3 1457.73 140.964  24
  -5  13   4 468.734 74.9473  24
  -5  13   5 2663.38 132.461  24
  -5  14 -13 299.241 46.7974  35
  -5  14 -13 141.424 31.6534  32
  -5  14 -12 28.5014 29.4500  32
  -5  14 -12-19.8540 33.9820  35
  -5  14 -11 47.8848 41.6194  32
  -5  14 -11 29.2611 32.4363  35
  -5  14 -10 1346.82 134.017  32
  -5  14  -9 1234.34 119.663  31
  -5  14  -9 1817.07 161.536  32
  -5  14  -8 524.751 93.9752  32
  -5  14  -8 418.958 79.2525  31
  -5  14  -7 677.835 103.295  32
  -5  14  -7 737.736 110.385  31
  -5  14  -6 639.172 110.533  31
  -5  14  -6 724.440 104.221  32
  -5  14  -5 1506.31 163.024  31
  -5  14  -5 1449.69 139.050  32
  -5  14  -4 10953.0 346.784  32
  -5  14  -4 12453.4 469.939  31
  -5  14  -3 2883.63 195.116  24
  -5  14  -3 2895.89 226.895  31
  -5  14  -2 2052.65 169.242  24
  -5  14  -2 2048.19 184.656  31
  -5  14  -1 3566.74 224.999  24
  -5  14  -1 3581.89 229.418  31
  -5  14   0 3055.46 205.260  24
  -5  14   0 2779.84 184.999  31
  -5  14   1 1962.54 160.199  24
  -5  14   1 1095.89 101.275  31
  -5  14   2-3.64528 19.4649  24
  -5  14   3 268.082 50.4654  24
  -5  15 -12 633.879 65.3573  32
  -5  15 -11 1081.41 98.0682  32
  -5  15 -10 863.545 99.1873  32
  -5  15  -9 977.565 108.278  32
  -5  15  -9 479.276 67.6204  31
  -5  15  -8 145.330 50.3286  32
  -5  15  -8 162.356 48.4938  31
  -5  15  -7 183.145 53.9562  32
  -5  15  -7 160.662 51.9284  31
  -5  15  -6 2789.10 199.788  31
  -5  15  -6 2547.19 166.068  32
  -5  15  -5 529.290 74.6275  32
  -5  15  -5 569.272 100.534  31
  -5  15  -4 4345.86 252.889  31
  -5  15  -3 1214.69 109.298  24
  -5  15  -3 1222.89 132.902  31
  -5  15  -2 922.792 98.8328  24
  -5  15  -2 950.649 111.071  31
  -5  15  -1 90.5228 41.5286  24
  -5  15  -1 31.1793 31.4577  31
  -5  15   0 3025.23 168.638  24
  -5  15   0 1859.18 116.827  31
  -5  15   1 2189.11 132.345  24
  -5  16 -11 2660.44 120.223  32
  -5  16 -10 39.7297 24.3616  32
  -5  16  -9 245.359 47.6699  32
  -5  16  -8 2795.37 148.399  32
  -5  16  -8 1783.12 120.200  31
  -5  16  -7 933.720 85.5555  32
  -5  16  -7 864.778 91.2746  31
  -5  16  -6 66.2162 30.2294  32
  -5  16  -6 45.3620 33.3930  31
  -5  16  -5 68.8992 38.9970  31
  -5  16  -4-3.73191 35.6626  31
  -5  16  -3 4421.36 202.160  31
  -5  16  -2 632.137 72.4384  31
  -4 -14   4 1982.34 116.080  28
  -4 -14   5 704.753 73.1153  28
  -4 -14   6 304.722 50.5660  28
  -4 -14   7 1505.23 104.121  28
  -4 -14   8 3356.58 147.064  28
  -4 -14   9 6145.63 180.876  28
  -4 -13   0 437.270 55.6578  28
  -4 -13   1-28.5341 33.1096  28
  -4 -13   1 31.9396 23.4799  22
  -4 -13   2 1908.87 135.390  22
  -4 -13   2 1924.82 140.604  28
  -4 -13   3 1214.57 118.863  28
  -4 -13   3 1231.25 116.936  22
  -4 -13   4 132.184 47.0204  22
  -4 -13   4 70.9788 38.3790  28
  -4 -13   5 3339.01 203.733  28
  -4 -13   6 8421.07 321.112  28
  -4 -13   7 4797.93 239.168  28
  -4 -13   8 37.8618 35.5449  28
  -4 -13   9 17.5389 31.3622  28
  -4 -13  10 406.256 63.1222  28
  -4 -13  11 134.721 35.9803  28
  -4 -13  11 111.341 29.9227  21
  -4 -12  -1 710.002 78.9623  22
  -4 -12   0 133.273 45.0670  22
  -4 -12   1 865.224 108.608  22
  -4 -12   2 2400.05 185.741  22
  -4 -12   3 1094.46 133.244  22
  -4 -12   4 48.2965 40.9260  22
  -4 -12   4 42.5117 43.9088  28
  -4 -12   5 717.691 112.035  22
  -4 -12   5 698.339 111.596  28
  -4 -12   6 31799.4 719.097  28
  -4 -12   7 25389.8 631.548  28
  -4 -12   8 15651.6 483.967  28
  -4 -12   9 5749.08 250.024  21
  -4 -12   9 5868.62 285.536  28
  -4 -12  10 58.6492 37.8838  21
  -4 -12  10 4.18568 43.5826  28
  -4 -12  11 74.9013 39.2274  21
  -4 -12  11 125.018 47.2807  28
  -4 -12  12 4357.90 194.678  21
  -4 -12  12 4814.98 203.740  28
  -4 -12  13 8882.91 244.943  21
  -4 -11  -3 12029.0 301.920  22
  -4 -11  -3 12813.7 371.678  26
  -4 -11  -2 101.526 54.9795  26
  -4 -11  -2 189.479 49.7707  22
  -4 -11  -1 2083.03 169.000  22
  -4 -11  -1 2276.71 200.218  26
  -4 -11   0 7168.71 368.925  26
  -4 -11   0 6816.54 325.906  22
  -4 -11   1 3724.90 252.662  22
  -4 -11   1 4168.53 294.850  26
  -4 -11   2 1846.31 183.845  22
  -4 -11   2 1650.33 191.330  26
  -4 -11   3 1777.35 180.621  22
  -4 -11   4 3376.60 249.331  22
  -4 -11   5 9239.24 411.134  22
  -4 -11   5 9345.03 421.235  28
  -4 -11   6 16747.7 556.296  22
  -4 -11   6 16175.6 551.713  28
  -4 -11   7 22198.9 541.281  25
  -4 -11   7 21360.3 627.769  28
  -4 -11   8 3986.65 270.415  28
  -4 -11   8 4273.77 254.259  34
  -4 -11   8 3883.76 233.139  21
  -4 -11   9 11982.5 412.805  34
  -4 -11   9 12260.4 416.034  21
  -4 -11   9 11950.9 449.073  28
  -4 -11  10 798.824 106.400  34
  -4 -11  10 752.036 107.013  21
  -4 -11  10 712.285 108.115  28
  -4 -11  11 5221.59 248.579  34
  -4 -11  11 4930.75 253.302  21
  -4 -11  11 4866.57 261.379  28
  -4 -11  12 416.317 75.4268  21
  -4 -11  12 505.330 84.8384  28
  -4 -11  13 1083.86 108.177  21
  -4 -11  14 459.697 61.3292  21
  -4 -10  -5 596.652 76.4706  26
  -4 -10  -4 106.330 53.3495  26
  -4 -10  -4 164.517 41.9584  22
  -4 -10  -3 699.279 97.1064  22
  -4 -10  -3 641.649 105.875  26
  -4 -10  -2 9195.48 377.156  22
  -4 -10  -2 9607.41 421.785  26
  -4 -10  -1 434.573 104.899  26
  -4 -10  -1 422.708 95.5508  22
  -4 -10   0 31000.3 756.894  22
  -4 -10   0 32843.8 743.995  20
  -4 -10   0 33058.0 844.262  26
  -4 -10   1 6821.14 337.421  20
  -4 -10   1 6382.23 350.864  22
  -4 -10   1 6653.15 387.085  26
  -4 -10   2 4041.42 253.731  20
  -4 -10   2 4201.99 315.816  26
  -4 -10   2 4061.98 283.627  22
  -4 -10   3 2284.05 214.378  22
  -4 -10   3 2276.52 233.482  26
  -4 -10   4 1117.34 151.562  22
  -4 -10   5 4009.57 280.459  22
  -4 -10   5 4071.60 289.100  28
  -4 -10   6 90.6036 64.5955  28
  -4 -10   6 50.1686 50.9107  25
  -4 -10   7 27.4836 42.7203  25
  -4 -10   7 35.1251 58.7309  28
  -4 -10   8 12626.9 438.817  25
  -4 -10   8 11768.5 455.542  34
  -4 -10   8 12249.1 486.281  28
  -4 -10   8 12119.1 439.970  21
  -4 -10   9 12897.0 474.116  34
  -4 -10   9 12829.7 457.374  21
  -4 -10   9 12416.8 482.538  28
  -4 -10  10 25879.7 647.160  21
  -4 -10  10 25851.8 654.285  34
  -4 -10  10 25375.4 664.859  28
  -4 -10  11 3659.72 242.480  21
  -4 -10  11 3167.27 228.702  28
  -4 -10  11 3178.77 222.598  34
  -4 -10  12 9479.44 369.872  21
  -4 -10  12 9145.95 359.729  28
  -4 -10  13 2990.46 190.738  28
  -4 -10  13 2843.97 191.447  21
  -4 -10  14 143.786 48.0241  21
  -4 -10  15 1109.59 90.5508  21
  -4  -9  -6 47.5860 32.2304  26
  -4  -9  -6-3.38111 15.7206  22
  -4  -9  -5 28.1190 34.1889  22
  -4  -9  -5 28.7215 43.1071  26
  -4  -9  -4 776.188 121.591  26
  -4  -9  -4 709.638 103.425  22
  -4  -9  -3 10710.8 423.251  22
  -4  -9  -3 10900.4 463.092  26
  -4  -9  -2 7762.43 387.285  20
  -4  -9  -2 7490.36 370.397  22
  -4  -9  -2 7588.16 399.456  26
  -4  -9  -1 2377.06 232.175  26
  -4  -9  -1 2461.98 223.312  20
  -4  -9  -1 2364.80 216.685  22
  -4  -9   0-26.5074 59.0846  26
  -4  -9   0 94.0775 54.8236  22
  -4  -9   0-46.1697 48.4418  20
  -4  -9   1 12589.2 498.552  22
  -4  -9   1 13214.6 492.711  20
  -4  -9   1 12799.9 542.272  26
  -4  -9   2 6742.43 338.206  20
  -4  -9   2 6150.82 350.425  22
  -4  -9   2 6551.30 386.526  26
  -4  -9   3 6382.55 348.599  22
  -4  -9   3 6803.56 391.723  26
  -4  -9   4 11774.1 516.702  26
  -4  -9   4 11973.5 476.343  22
  -4  -9   5 4638.91 295.785  22
  -4  -9   6 7087.08 327.194  25
  -4  -9   6 7733.69 378.452  22
  -4  -9   6 7629.88 389.489  28
  -4  -9   7 2748.73 219.324  25
  -4  -9   7 2908.79 216.018  21
  -4  -9   7 2910.65 244.906  28
  -4  -9   8 230.459 71.3176  21
  -4  -9   8 241.700 84.5153  28
  -4  -9   9 2281.90 212.896  34
  -4  -9   9 2223.93 201.535  21
  -4  -9   9 2221.16 210.892  28
  -4  -9  10 17010.8 566.748  34
  -4  -9  10 16955.7 563.383  28
  -4  -9  10 17230.8 551.085  21
  -4  -9  11 21789.8 612.438  21
  -4  -9  11 21519.3 616.460  28
  -4  -9  11 22145.5 626.969  34
  -4  -9  12 138.436 63.2200  21
  -4  -9  12 78.4114 57.8109  28
  -4  -9  13 1200.89 136.453  28
  -4  -9  13 1014.45 130.580  21
  -4  -9  14 169.975 57.0839  21
  -4  -9  15 5470.63 222.005  21
  -4  -9  16 2623.57 119.792  21
  -4  -8  -8 2616.90 131.012  26
  -4  -8  -7 995.096 108.528  26
  -4  -8  -6 3403.79 198.135  22
  -4  -8  -6 3655.59 235.880  26
  -4  -8  -5 1984.06 173.688  22
  -4  -8  -5 2189.79 200.553  26
  -4  -8  -4 15685.5 518.358  22
  -4  -8  -4 17251.7 578.423  20
  -4  -8  -4 16300.1 569.714  26
  -4  -8  -3 212.095 78.5069  26
  -4  -8  -3 166.384 61.0555  22
  -4  -8  -3 132.610 60.0759  20
  -4  -8  -2 3493.73 273.052  20
  -4  -8  -2 3541.27 263.825  22
  -4  -8  -2 3804.63 290.786  26
  -4  -8  -1 4075.67 281.716  22
  -4  -8  -1 4610.87 312.769  20
  -4  -8  -1 4572.81 313.666  26
  -4  -8   0 49466.0 992.300  20
  -4  -8   0 45925.7 931.117  22
  -4  -8   0 47762.4 1970.91   7
  -4  -8   0 48388.1 1008.76  26
  -4  -8   1 524.451 113.196  26
  -4  -8   1 679.629 220.600   7
  -4  -8   1 578.898 107.121  22
  -4  -8   1 515.529 107.146  20
  -4  -8   2 212.492 77.8381  26
  -4  -8   2 57.8487 38.2015  22
  -4  -8   2 106.044 56.1706  20
  -4  -8   3 1486.48 181.108  26
  -4  -8   3 1469.71 162.132  22
  -4  -8   4 5610.85 309.779  22
  -4  -8   4 5670.56 342.972  26
  -4  -8   5 33736.8 750.322  22
  -4  -8   6 174.945 63.0826  25
  -4  -8   6 198.647 68.7237  28
  -4  -8   7 637.384 103.020  25
  -4  -8   7 318.447 71.4620  21
  -4  -8   7 520.794 159.638   5
  -4  -8   7 705.261 123.699  28
  -4  -8   8 6035.34 319.603  21
  -4  -8   8 6413.84 530.347   5
  -4  -8   8 6638.11 358.999  28
  -4  -8   9 2251.64 205.425  21
  -4  -8   9 2198.48 211.421  34
  -4  -8   9 2380.88 215.336  28
  -4  -8  10 74869.8 1217.36  34
  -4  -8  10 78006.3 1191.10  21
  -4  -8  10 74583.4 1185.82  28
  -4  -8  11 887.072 134.891  28
  -4  -8  11 931.464 138.073  21
  -4  -8  11 818.239 130.827  34
  -4  -8  12 985.075 138.197  28
  -4  -8  12 994.941 142.249  21
  -4  -8  13 112.934 51.2098  21
  -4  -8  14 6252.06 290.830  21
  -4  -8  15 172.117 49.5292  21
  -4  -8  16 850.339 77.1772  21
  -4  -7  -9 4979.20 185.794  26
  -4  -7  -8 558.482 84.4517  26
  -4  -7  -7 1346.24 125.994  22
  -4  -7  -7 1421.67 151.546  26
  -4  -7  -6 7271.81 366.070  26
  -4  -7  -6 6756.32 316.640  22
  -4  -7  -5 3124.53 250.656  20
  -4  -7  -5 3221.73 257.841  26
  -4  -7  -5 2756.56 215.787  22
  -4  -7  -4 54.5255 45.6809  22
  -4  -7  -4 2.05181 55.1913  20
  -4  -7  -4 24.8142 54.3528  26
  -4  -7  -3 1503.51 169.709  22
  -4  -7  -3 1641.01 191.501  20
  -4  -7  -3 1519.66 183.360  26
  -4  -7  -2 16556.5 595.621  20
  -4  -7  -2 14543.3 1150.93   7
  -4  -7  -2 15248.0 522.734  22
  -4  -7  -2 16281.0 575.924  26
  -4  -7  -1 1335.52 339.370   7
  -4  -7  -1 1306.12 153.318  22
  -4  -7  -1 1391.00 166.518  26
  -4  -7  -1 1531.49 178.853  20
  -4  -7   0 247.098 74.9679  26
  -4  -7   0 194.879 137.302   7
  -4  -7   0 167.953 60.4549  20
  -4  -7   0 193.274 59.2626  22
  -4  -7   1 8424.94 385.042  20
  -4  -7   1 8651.63 778.591   7
  -4  -7   1 7454.73 346.963  22
  -4  -7   1 8322.89 384.895  26
  -4  -7   2 279.951 72.9693  26
  -4  -7   2-106.327 97.5181   7
  -4  -7   3 19888.0 586.898  26
  -4  -7   3 21415.5 998.250   9
  -4  -7   4 31996.2 1260.19   9
  -4  -7   4 30602.9 729.799  26
  -4  -7   5 16934.5 962.377   9
  -4  -7   6 1970.25 282.062   5
  -4  -7   6 1817.29 176.539  28
  -4  -7   6 1936.21 175.578  22
  -4  -7   7 10684.9 387.603  25
  -4  -7   7 10749.4 397.808  21
  -4  -7   7 11354.5 673.045   5
  -4  -7   7 11035.7 438.714  28
  -4  -7   8 7564.45 371.553  28
  -4  -7   8 7772.14 564.785   5
  -4  -7   8 7573.13 350.207  21
  -4  -7   9 18711.0 610.618  34
  -4  -7   9 19339.6 579.550  21
  -4  -7   9 20025.5 907.066   5
  -4  -7   9 18881.0 592.011  28
  -4  -7  10 15882.7 566.548  34
  -4  -7  10 15371.4 539.839  28
  -4  -7  10 16095.1 543.984  21
  -4  -7  11 6384.75 360.400  34
  -4  -7  11 6352.96 346.627  28
  -4  -7  11 6489.95 349.007  21
  -4  -7  12 1076.59 148.525  28
  -4  -7  12 1038.05 142.179  21
  -4  -7  13 34120.8 759.056  21
  -4  -7  14 1514.32 154.224  21
  -4  -7  15 2004.51 154.357  21
  -4  -7  16 376.934 56.3831  21
  -4  -6 -10-1.34599 17.9773  26
  -4  -6  -9 2386.96 167.589  26
  -4  -6  -8 4742.02 229.897  22
  -4  -6  -8 5290.21 288.449  26
  -4  -6  -7 21266.0 560.242  22
  -4  -6  -7 22716.4 656.336  26
  -4  -6  -6 2500.90 221.865  35
  -4  -6  -6 2845.13 219.301  22
  -4  -6  -6 3331.68 257.248  20
  -4  -6  -6 3271.98 263.520  26
  -4  -6  -5 685.407 132.285  35
  -4  -6  -5 783.474 135.357  26
  -4  -6  -5 645.906 110.113  22
  -4  -6  -5 825.965 141.464  20
  -4  -6  -4 25291.5 745.016  35
  -4  -6  -4 22738.0 632.397  22
  -4  -6  -4 23936.7 719.388  20
  -4  -6  -4 24591.5 716.044  26
  -4  -6  -3 510.290 219.700   7
  -4  -6  -3 507.779 109.165  26
  -4  -6  -3 732.442 126.103  20
  -4  -6  -3 477.691 96.7806  22
  -4  -6  -3 425.966 112.411  35
  -4  -6  -2 14440.9 482.177  22
  -4  -6  -2 15361.1 587.369  35
  -4  -6  -2 13876.8 1074.64   7
  -4  -6  -2 15910.5 568.831  20
  -4  -6  -2 15526.8 534.261  26
  -4  -6  -1 15285.0 510.271  26
  -4  -6  -1 14856.3 573.483  35
  -4  -6  -1 15502.6 541.089  20
  -4  -6  -1 14057.8 1038.90   7
  -4  -6   0 13822.1 968.800   7
  -4  -6   1 260.691 142.853   7
  -4  -6   1 248.335 91.5085   9
  -4  -6   2 31162.8 1097.75   9
  -4  -6   2 32600.2 1338.48   7
  -4  -6   3 12693.4 727.733   9
  -4  -6   3 14680.0 842.958   7
  -4  -6   4 1862.61 292.049   9
  -4  -6   5 6583.53 577.133   9
  -4  -6   5 6691.91 468.005   5
  -4  -6   6 14417.5 705.571   5
  -4  -6   6 13342.3 853.512   9
  -4  -6   7 30059.8 686.173  28
  -4  -6   7 29610.8 1024.92   5
  -4  -6   8 9144.62 394.008  28
  -4  -6   8 9191.57 374.296  21
  -4  -6   8 9651.41 597.528   5
  -4  -6   9 13727.6 492.024  28
  -4  -6   9 13634.7 511.516  34
  -4  -6   9 13258.3 476.199  21
  -4  -6   9 13581.6 735.068   5
  -4  -6  10 9302.80 410.167  21
  -4  -6  10 9668.37 441.900  34
  -4  -6  10 8981.50 406.503  28
  -4  -6  10 9282.62 611.490   5
  -4  -6  11 1171.89 156.446  28
  -4  -6  11 1117.67 153.932  34
  -4  -6  11 1353.60 162.799  21
  -4  -6  12 19685.6 603.702  28
  -4  -6  12 19718.5 608.357  21
  -4  -6  13 609.397 111.565  21
  -4  -6  14 14659.2 472.253  21
  -4  -6  15 4279.71 225.698  21
  -4  -6  16 8336.02 254.219  21
  -4  -5 -10 15191.2 410.283  26
  -4  -5  -9 9562.53 388.450  26
  -4  -5  -8 6559.21 352.712  26
  -4  -5  -8 5713.17 281.617  22
  -4  -5  -7 799.922 117.119  22
  -4  -5  -7 641.316 120.708  35
  -4  -5  -7 1007.65 148.983  26
  -4  -5  -6 13339.1 474.744  22
  -4  -5  -6 14017.2 533.902  20
  -4  -5  -6 13638.6 532.308  35
  -4  -5  -6 14937.1 562.258  26
  -4  -5  -5 67644.8 1191.84  20
  -4  -5  -5 70134.7 1212.40  35
  -4  -5  -5 71748.6 1213.37  26
  -4  -5  -4 56363.9 1073.70  35
  -4  -5  -4 50102.6 885.735  22
  -4  -5  -4 52073.2 1038.23  20
  -4  -5  -4 49468.5 2099.22   7
  -4  -5  -4 55779.6 1033.55  26
  -4  -5  -3 19616.8 618.166  20
  -4  -5  -3 19927.5 623.373  35
  -4  -5  -3 20226.5 594.618  26
  -4  -5  -2 3038.82 480.026   7
  -4  -5  -1 1027.59 275.827   7
  -4  -5   0 4491.89 526.888   7
  -4  -5   0 4456.19 362.476   9
  -4  -5   1 22751.3 838.460   9
  -4  -5   1 22769.3 1111.58   7
  -4  -5   2 12823.4 654.795   9
  -4  -5   2 14140.8 814.499   7
  -4  -5   3 21181.0 875.939   9
  -4  -5   3 24887.4 1007.43   7
  -4  -5   4 55454.2 1226.19   5
  -4  -5   4 55322.6 1500.70   9
  -4  -5   5 43820.4 1115.57   5
  -4  -5   5 43736.7 1399.38   9
  -4  -5   6 52621.0 1610.63   9
  -4  -5   6 50779.2 1227.21   5
  -4  -5   7 3144.81 320.469   5
  -4  -5   7 2980.46 406.246   9
  -4  -5   8 54034.8 1361.13   5
  -4  -5   8 52179.1 942.202  34
  -4  -5   8 53914.6 910.643  28
  -4  -5   9 3300.42 233.282  21
  -4  -5   9 3241.10 350.687   5
  -4  -5   9 3238.18 245.760  34
  -4  -5   9 3758.72 234.670  29
  -4  -5   9 3415.82 241.238  28
  -4  -5  10 163.796 92.8225   5
  -4  -5  10 271.549 78.0806  29
  -4  -5  10 398.705 96.1132  34
  -4  -5  10 369.292 91.5963  21
  -4  -5  10 183.149 73.3684  28
  -4  -5  11 32961.3 822.283  34
  -4  -5  11 32120.9 772.544  28
  -4  -5  11 31747.1 763.214  21
  -4  -5  12 25565.4 691.428  21
  -4  -5  13 7568.21 369.303  21
  -4  -5  14 184.741 66.3177  21
  -4  -5  15 11479.2 365.969  21
  -4  -5  16 383.693 59.9104  21
  -4  -4 -11 23307.8 490.319  26
  -4  -4 -10 7844.90 343.096  26
  -4  -4  -9 705.256 120.817  26
  -4  -4  -8 154.832 69.0127  26
  -4  -4  -8 62.5698 54.8828  35
  -4  -4  -8 79.4858 48.7956  22
  -4  -4  -7 2961.75 218.289  22
  -4  -4  -7 2962.45 242.253  35
  -4  -4  -7 3235.07 259.755  26
  -4  -4  -7 3006.11 240.929  20
  -4  -4  -6 44371.1 931.011  26
  -4  -4  -6 44074.3 927.431  35
  -4  -4  -6 41471.5 910.319  20
  -4  -4  -5 6713.86 350.747  26
  -4  -4  -5 6194.39 352.358  20
  -4  -4  -5 6566.96 355.510  35
  -4  -4  -5 6766.18 778.145   7
  -4  -4  -4 518.043 206.412   7
  -4  -4  -4 354.717 84.3944  35
  -4  -4  -4 435.102 100.291  20
  -4  -4  -3 13136.5 990.237   7
  -4  -4  -2 55723.6 1949.60   7
  -4  -4  -1 40712.2 1555.06   7
  -4  -4  -1 44570.2 1041.75   9
  -4  -4   0 13740.8 594.406   9
  -4  -4   0 12998.4 829.690   7
  -4  -4   1 30703.4 912.774   9
  -4  -4   1 31213.9 1216.14   7
  -4  -4   2 31130.1 953.191   9
  -4  -4   2 36423.8 1222.43   7
  -4  -4   3 37667.7 1086.05   9
  -4  -4   3 43222.3 1220.26   7
  -4  -4   4 1050.73 199.751   9
  -4  -4   4 1222.37 173.469   5
  -4  -4   5 3599.74 382.094   9
  -4  -4   5 3753.51 304.925   5
  -4  -4   6 679.216 141.092   5
  -4  -4   6 689.705 183.918   9
  -4  -4   7 26654.2 1163.06   9
  -4  -4   7 28424.2 906.062   5
  -4  -4   8 119354. 1942.33   5
  -4  -4   9 1021.71 130.868  21
  -4  -4   9 990.755 197.139   5
  -4  -4   9 860.753 115.016  29
  -4  -4   9 773.900 116.293  34
  -4  -4   9 831.732 120.049  28
  -4  -4  10 30035.5 719.810  28
  -4  -4  10 29981.7 715.671  21
  -4  -4  10 29366.9 1037.55   5
  -4  -4  10 31160.6 718.357  29
  -4  -4  10 29737.4 755.765  34
  -4  -4  11 6629.78 352.410  28
  -4  -4  11 6143.00 334.849  21
  -4  -4  12 13310.6 496.260  21
  -4  -4  13 183.728 68.8542  21
  -4  -4  14 10945.9 406.291  21
  -4  -4  15 236.068 60.7793  21
  -4  -4  16 35965.1 513.139  21
  -4  -3 -12 34917.5 559.962  26
  -4  -3 -11 4621.70 254.848  26
  -4  -3 -10 1279.00 153.191  26
  -4  -3  -9 18200.9 597.262  26
  -4  -3  -9 10214.7 414.296  35
  -4  -3  -8 7846.36 367.692  20
  -4  -3  -8 8430.82 413.945  26
  -4  -3  -7 42.1343 59.4732  35
  -4  -3  -7 263.148 74.9049  20
  -4  -3  -6 1676.36 178.081  35
  -4  -3  -6 1604.59 174.284  20
  -4  -3  -6 1269.50 336.629   7
  -4  -3  -5 12819.6 473.079  20
  -4  -3  -5 13647.2 473.838  35
  -4  -3  -4 41618.1 1753.84   7
  -4  -3  -3 55061.3 1909.53   7
  -4  -3  -2 54442.8 1790.69   7
  -4  -3  -1 26115.9 1174.60   7
  -4  -3  -1 28541.3 791.688   9
  -4  -3   0 104578. 2185.68   7
  -4  -3   0 100149. 1488.40   9
  -4  -3   1 223925. 2264.44   9
  -4  -3   1 235302. 3083.21   7
  -4  -3   2 72081.2 1343.19   9
  -4  -3   2 81511.4 1701.38   7
  -4  -3   3 9640.28 538.489   7
  -4  -3   3 8603.11 488.435   9
  -4  -3   3 8261.78 395.341   5
  -4  -3   4 395.148 117.444   9
  -4  -3   4 401.863 98.1674   5
  -4  -3   5 232.521 102.804   9
  -4  -3   5 210.650 78.5089   5
  -4  -3   6 58617.0 1543.52   9
  -4  -3   6 59861.6 1187.34   5
  -4  -3   7 47.2987 62.9027   9
  -4  -3   7 54.5065 74.8094   5
  -4  -3   8 8111.93 492.441   5
  -4  -3   9 100.946 63.5569  28
  -4  -3   9 88.1000 52.8533  29
  -4  -3   9 115.060 59.5917  34
  -4  -3   9 118.937 53.0324  21
  -4  -3   9 33.4382 69.1082   5
  -4  -3  10 183533. 1856.08  34
  -4  -3  10 182175. 1737.68  21
  -4  -3  10 181595. 1749.21  28
  -4  -3  11 199018. 1871.03  21
  -4  -3  12-5.95094 49.5459  21
  -4  -3  13 8147.65 374.703  21
  -4  -3  14 2629.24 198.904  21
  -4  -3  15 8421.99 303.073  21
  -4  -3  16 17173.4 338.176  21
  -4  -2 -13 4006.09 169.961  26
  -4  -2 -12 10227.2 354.992  26
  -4  -2 -11 35186.1 754.085  26
  -4  -2 -10 19986.5 562.577  35
  -4  -2  -9 55578.8 989.804  35
  -4  -2  -8 191.008 59.9876  20
  -4  -2  -8 256.660 78.6923  35
  -4  -2  -8 188.068 61.0645  23
  -4  -2  -7 23141.7 637.353  35
  -4  -2  -7 21021.2 575.220  23
  -4  -2  -7 22041.2 605.381  20
  -4  -2  -6 114812. 1367.14  20
  -4  -2  -6 109599. 1236.79  23
  -4  -2  -5 985.783 268.620   7
  -4  -2  -4 79092.0 2299.29   7
  -4  -2  -3 353.822 160.129   7
  -4  -2  -2 130638. 2599.10   7
  -4  -2  -1 259741. 3449.53   7
  -4  -2   0 202188. 2868.00   7
  -4  -2   1 23882.4 701.011   9
  -4  -2   1 25883.4 957.111   7
  -4  -2   2 34920.8 874.097   9
  -4  -2   2 37792.9 1086.15   7
  -4  -2   3 69636.6 1302.47   9
  -4  -2   3 69065.3 845.169  11
  -4  -2   3 68970.7 1029.11   5
  -4  -2   4 103273. 1295.65   5
  -4  -2   4 106670. 954.703  11
  -4  -2   4 104488. 1691.66   9
  -4  -2   5 35106.9 1050.22   9
  -4  -2   5 36305.1 817.436   5
  -4  -2   6 5454.95 448.045   9
  -4  -2   6 5387.36 337.322   5
  -4  -2   7 2530.05 330.779   9
  -4  -2   7 2928.76 269.376   5
  -4  -2   8 77846.7 1461.72   5
  -4  -2   9 90534.4 1161.82  28
  -4  -2   9 89792.0 1663.82   5
  -4  -2   9 91920.7 1158.13  21
  -4  -2   9 90258.9 1223.47  34
  -4  -2  10 100107. 1283.02  21
  -4  -2  11 27269.2 688.763  21
  -4  -2  12 70679.0 1115.83  21
  -4  -2  13 39820.2 804.116  21
  -4  -2  14 35173.5 692.230  21
  -4  -2  15 9353.17 305.382  21
  -4  -2  16 1313.40 86.6872  21
  -4  -1 -13 42030.3 652.805  26
  -4  -1 -12 33075.5 694.158  26
  -4  -1 -11 5208.37 275.267  35
  -4  -1 -10 18081.9 553.903  23
  -4  -1 -10 13308.6 480.931  35
  -4  -1  -9 535.595 106.559  35
  -4  -1  -9 140.303 58.2826  23
  -4  -1  -8 36852.8 768.595  23
  -4  -1  -8 40548.7 840.756  35
  -4  -1  -7 162188. 1526.87  23
  -4  -1  -7 139065. 3355.73   7
  -4  -1  -6 64129.3 2194.87   7
  -4  -1  -5 10696.1 849.184   7
  -4  -1  -4 13370.9 898.928   7
  -4  -1  -3 4304.46 236.106   1
  -4  -1  -3 3660.18 450.958   7
  -4  -1  -2 22447.3 507.653   1
  -4  -1  -2 21942.7 1023.34   7
  -4  -1  -1 1663.31 274.484   7
  -4  -1   0 584.611 164.630   7
  -4  -1   1 123912. 1297.63  11
  -4  -1   1 134261. 2110.53   7
  -4  -1   2 66327.6 876.447  11
  -4  -1   2 64860.7 1125.94   9
  -4  -1   2 67462.6 1389.34   7
  -4  -1   3 121844. 1603.39   9
  -4  -1   3 124368. 1132.69  11
  -4  -1   4 303013. 1735.33  11
  -4  -1   4 299617. 2703.35   9
  -4  -1   4 297170. 2000.30   5
  -4  -1   5 82.7942 51.3905   5
  -4  -1   5 65.0401 30.4633  11
  -4  -1   5 93.8836 73.3675   9
  -4  -1   6 151333. 2243.57   9
  -4  -1   6 153795. 1701.57   5
  -4  -1   7 15415.0 587.807   5
  -4  -1   7 14089.9 730.932   9
  -4  -1   8 3850.28 317.835   5
  -4  -1   9 22787.6 572.165  21
  -4  -1   9 22502.9 650.215  30
  -4  -1   9 20867.1 688.472  36
  -4  -1  10 1640.46 166.281  21
  -4  -1  10 1750.12 219.856  36
  -4  -1  11 34977.3 957.887  36
  -4  -1  11 34610.3 771.105  21
  -4  -1  12 104.000 60.5251  21
  -4  -1  13 14970.1 480.234  21
  -4  -1  14 153.947 58.7234  21
  -4  -1  15 4897.08 206.002  21
  -4   0 -14 31623.4 497.138  26
  -4   0 -13 12261.2 390.114  26
  -4   0 -12 1409.44 143.037  23
  -4   0 -12 267.554 64.9489  35
  -4   0 -11 4481.00 271.272  23
  -4   0 -11 3515.59 237.095  35
  -4   0 -10 202.553 68.1026  35
  -4   0 -10 269.992 77.8502  23
  -4   0  -9 32741.8 727.201  23
  -4   0  -9 35532.2 780.974  35
  -4   0  -8 29745.7 660.971  23
  -4   0  -8 33909.7 741.808  35
  -4   0  -7 12520.3 397.002  23
  -4   0  -7 10975.7 917.647   7
  -4   0  -6 16455.6 1077.39   7
  -4   0  -5 13896.9 525.968   1
  -4   0  -5 11195.6 831.632   7
  -4   0  -4 191104. 3240.57   7
  -4   0  -4 219815. 1961.26   1
  -4   0  -3 282.001 124.504   7
  -4   0  -3 432.438 85.5766   1
  -4   0  -2 28731.9 1125.24   7
  -4   0  -2 29700.4 633.054   1
  -4   0  -1 2464.27 205.780  11
  -4   0  -1 2838.72 192.286   1
  -4   0  -1 2956.21 349.457   7
  -4   0   0 219.408 60.1957  11
  -4   0   0 446.458 146.353   7
  -4   0   1 28816.7 602.229  11
  -4   0   1 26681.0 913.249   7
  -4   0   2 36080.8 642.306  11
  -4   0   3 15292.3 367.884   5
  -4   0   3 16091.3 550.946   9
  -4   0   3 16017.8 432.036  11
  -4   0   4 97939.1 1027.59   5
  -4   0   4 96292.1 1083.95  11
  -4   0   4 96277.2 1460.97   9
  -4   0   5 133331. 1864.05   9
  -4   0   5 135093. 1372.07   5
  -4   0   6 45381.1 813.582  11
  -4   0   6 45168.6 1168.88   9
  -4   0   6 45276.0 886.455   5
  -4   0   9 40830.8 1014.26  36
  -4   0   9 41662.6 780.215  21
  -4   0  10 1167.82 207.115  36
  -4   0  10 1570.54 165.344  21
  -4   0  11 28005.1 998.255  36
  -4   0  11 34004.3 756.040  21
  -4   0  12 45686.0 861.835  21
  -4   0  12 46098.4 1157.27  36
  -4   0  13 12197.4 418.585  21
  -4   0  14 48128.3 725.955  21
  -4   0  15 26860.4 434.315  21
  -4   1 -14 16573.5 405.451  26
  -4   1 -13 1316.20 130.204  23
  -4   1 -12 3094.03 218.204  23
  -4   1 -12 1622.73 151.304  35
  -4   1 -11 25329.3 654.036  35
  -4   1 -11 29661.6 701.650  23
  -4   1 -10 17285.2 547.150  35
  -4   1 -10 16666.3 522.006  23
  -4   1  -9 5504.04 290.057  23
  -4   1  -9 6446.67 332.723  35
  -4   1  -8 17663.8 485.431  23
  -4   1  -8 14987.1 1048.08   7
  -4   1  -7 67202.8 1381.61   1
  -4   1  -7 52930.9 1932.32   7
  -4   1  -6 50048.3 1800.20   7
  -4   1  -6 59746.1 1243.50   1
  -4   1  -5 134154. 1738.10   1
  -4   1  -5 113901. 2571.14   7
  -4   1  -4 1851.09 190.536   1
  -4   1  -4 1567.41 295.892   7
  -4   1  -3 86362.8 1205.26   1
  -4   1  -3 82050.3 1963.72   7
  -4   1  -2 50565.2 884.655   1
  -4   1  -2 47137.0 938.676  11
  -4   1  -2 50791.4 1461.49   7
  -4   1  -1 206035. 1696.03   1
  -4   1  -1 201279. 2749.83   7
  -4   1   0 70513.0 986.132  11
  -4   1   0 75749.6 1604.05   7
  -4   1   1 81329.7 1013.63  11
  -4   1   2 40681.7 722.026  11
  -4   1   3 81676.9 1041.55  11
  -4   1   3 85579.0 1209.30   9
  -4   1   4 50311.5 853.866  11
  -4   1   4 49732.5 996.345   9
  -4   1   4 50294.0 660.136   5
  -4   1   5 9930.34 482.811   9
  -4   1   5 10869.8 420.065  11
  -4   1   6 14400.0 510.769  11
  -4   1   6 13088.8 594.914   9
  -4   1   7 70654.0 1197.11  11
  -4   1   9 25687.2 610.993  21
  -4   1   9 25721.2 839.217  36
  -4   1  10 1306.50 148.751  21
  -4   1  10 826.878 203.941  36
  -4   1  10 1150.11 144.865  27
  -4   1  11 9130.65 389.174  21
  -4   1  11 8892.63 541.169  36
  -4   1  12 17830.7 522.879  21
  -4   1  12 17841.2 739.379  36
  -4   1  13 37343.2 690.995  21
  -4   1  14 10168.8 308.411  21
  -4   1  15 881.253 69.5054  21
  -4   2 -15 1939.75 116.359  26
  -4   2 -14 24546.6 495.778  23
  -4   2 -13 3590.45 220.685  23
  -4   2 -13 1496.85 138.767  35
  -4   2 -12 55661.7 929.473  23
  -4   2 -12 39143.1 791.394  35
  -4   2 -11 26001.7 652.577  23
  -4   2 -11 23673.4 640.540  35
  -4   2 -10 104.038 69.8019  35
  -4   2 -10 109.335 54.9120  23
  -4   2  -9 92578.3 1833.73   1
  -4   2  -9 91461.7 1142.07  23
  -4   2  -8 45971.4 1771.86   7
  -4   2  -8 53651.7 810.898  23
  -4   2  -8 58254.5 1405.85   1
  -4   2  -8 64980.9 964.695  35
  -4   2  -7 8245.71 508.911   1
  -4   2  -7 6424.92 650.034   7
  -4   2  -6 26672.2 859.623   1
  -4   2  -6 21357.0 1128.13   7
  -4   2  -5 1237.52 273.742   7
  -4   2  -5 1411.65 188.928   1
  -4   2  -4 95941.2 2171.03   7
  -4   2  -4 107496. 1508.85   1
  -4   2  -3 82630.4 1278.54  11
  -4   2  -3 82658.5 1917.53   7
  -4   2  -2 149834. 2478.58   7
  -4   2  -2 153718. 1608.84   1
  -4   2  -2 149466. 1584.41  11
  -4   2  -1 755.398 112.925  11
  -4   2  -1 716.561 177.108   7
  -4   2  -1 677.955 108.568   1
  -4   2   0 5896.46 287.128  11
  -4   2   1 96242.8 1168.38  11
  -4   2   2 180244. 1602.63  11
  -4   2   3 4695.98 270.011  11
  -4   2   3 4991.55 279.739   9
  -4   2   4 62764.3 1056.31   9
  -4   2   4 61366.9 1020.25  11
  -4   2   5 15306.5 543.719  11
  -4   2   5 15366.5 561.996   9
  -4   2   6 26417.3 758.599  11
  -4   2   7 90709.6 1479.87  11
  -4   2   8 39876.2 820.635  27
  -4   2   8 41272.1 1041.41  36
  -4   2   8 41241.8 1042.35  11
  -4   2   9 5025.21 386.191  36
  -4   2   9 5153.02 279.136  21
  -4   2   9 4878.45 304.399  27
  -4   2  10 48746.0 880.323  21
  -4   2  10 46777.3 1226.81  36
  -4   2  10 46775.9 949.291  27
  -4   2  11 10404.2 580.095  36
  -4   2  11 10549.2 407.134  21
  -4   2  11 9944.37 428.502  27
  -4   2  12 67946.7 974.270  21
  -4   2  12 70404.9 1430.58  36
  -4   2  13 1327.47 124.615  21
  -4   2  14 1562.85 109.341  21
  -4   3 -14 4818.02 213.293  35
  -4   3 -14 18403.2 452.434  23
  -4   3 -13 27607.9 621.546  23
  -4   3 -13 15306.8 462.540  35
  -4   3 -12 17302.0 536.012  35
  -4   3 -12 21200.2 576.156  23
  -4   3 -11 6563.78 345.306  35
  -4   3 -11 6547.49 322.463  23
  -4   3 -10 40949.6 787.582  23
  -4   3 -10 38962.9 1250.01   1
  -4   3  -9 46902.6 1364.04   1
  -4   3  -9 48583.5 808.726  23
  -4   3  -8 27129.4 1325.03   7
  -4   3  -8 30418.9 1054.10   1
  -4   3  -7 7970.79 514.606   1
  -4   3  -7 7527.31 679.923   7
  -4   3  -6 16270.1 960.415   7
  -4   3  -6 16527.6 700.211   1
  -4   3  -5 55292.2 1704.33   7
  -4   3  -5 59838.6 1243.54   1
  -4   3  -4 33938.5 1272.60   7
  -4   3  -4 35481.2 895.524   1
  -4   3  -4 33231.2 848.221  11
  -4   3  -3 25980.4 699.248  11
  -4   3  -3 27540.3 736.805   1
  -4   3  -2 31275.2 752.675   1
  -4   3  -2 29606.5 695.170  11
  -4   3  -1 90424.5 1175.86  11
  -4   3  -1 94859.9 1271.32   1
  -4   3   0 100281. 1240.60  11
  -4   3   1 59959.2 662.386   2
  -4   3   1 60344.4 961.868  11
  -4   3   2 69228.0 1072.06  11
  -4   3   3 14327.2 506.011  11
  -4   3   3 14017.5 441.320   9
  -4   3   4 34783.3 835.403  11
  -4   3   5 50804.0 1074.67  11
  -4   3   6 48977.9 1120.96  11
  -4   3   7 2183.34 251.718  11
  -4   3   8 14938.2 637.351  36
  -4   3   8 13447.3 640.349  11
  -4   3   8 14650.6 452.175  21
  -4   3   8 13871.3 515.330  27
  -4   3   9 12089.5 432.150  21
  -4   3   9 12473.2 614.643  36
  -4   3   9 11811.3 494.933  27
  -4   3  10 30839.8 694.442  21
  -4   3  10 29170.2 778.372  27
  -4   3  11 30810.7 668.604  21
  -4   3  11 28835.8 739.869  27
  -4   3  12 12023.9 387.405  21
  -4   3  12 11499.9 418.678  27
  -4   3  13 9675.37 297.793  21
  -4   3  14 4994.97 158.210  21
  -4   4 -15 43233.8 595.068  23
  -4   4 -14 1333.00 126.984  23
  -4   4 -14 540.017 81.0312  35
  -4   4 -13 519.845 90.3688  23
  -4   4 -13 300.458 77.7123  35
  -4   4 -12 27160.6 683.598  35
  -4   4 -12 29219.0 671.891  23
  -4   4 -11 35652.1 804.593  35
  -4   4 -11 34329.6 730.164  23
  -4   4 -10 34466.9 710.179  23
  -4   4 -10 33242.2 1201.52   1
  -4   4  -9 1421.49 247.829   1
  -4   4  -9 1599.94 160.300  35
  -4   4  -9 1400.50 135.912  23
  -4   4  -8 11230.5 660.558   1
  -4   4  -7 60242.9 1451.52   1
  -4   4  -6 157447. 2199.51   1
  -4   4  -5 5687.49 363.099  11
  -4   4  -5 5663.16 394.755   1
  -4   4  -4 797.298 143.793   1
  -4   4  -4 808.642 74.5052  19
  -4   4  -4 613.865 116.390  11
  -4   4  -3 9999.87 424.336  11
  -4   4  -3 10763.1 480.187   1
  -4   4  -2 360185. 2656.02   1
  -4   4  -2 336386. 2352.41  11
  -4   4  -1 222706. 1906.92  11
  -4   4  -1 232898. 2071.65   1
  -4   4   0 54041.6 951.926  11
  -4   4   1 1070.63 138.505  11
  -4   4   1 1042.35 107.974   2
  -4   4   2 104830. 1008.13   2
  -4   4   2 105236. 1407.99  11
  -4   4   3 66089.1 1180.44  11
  -4   4   4 101823. 1546.38  11
  -4   4   5 17906.4 690.072  11
  -4   4   6 15891.7 682.244  11
  -4   4   7 90210.9 1703.42  11
  -4   4   7 92811.1 1101.53  21
  -4   4   7 91559.3 1329.75  27
  -4   4   8 15875.1 737.348  11
  -4   4   8 17168.0 496.059  21
  -4   4   8 16871.8 598.318  27
  -4   4   9 29369.9 664.111  21
  -4   4   9 28528.1 796.607  27
  -4   4   9 29047.1 966.310  36
  -4   4  10 2933.24 210.171  21
  -4   4  10 2624.65 241.516  27
  -4   4  11 33961.3 669.317  21
  -4   4  11 34426.6 992.193  36
  -4   4  11 32732.4 784.359  27
  -4   4  12 46763.6 693.566  21
  -4   4  12 44428.6 791.862  27
  -4   4  13 17031.2 337.174  21
  -4   5 -15 889.279 83.2137  35
  -4   5 -15 3020.18 162.672  23
  -4   5 -14 8784.59 323.084  23
  -4   5 -14 4795.07 242.724  35
  -4   5 -13 98313.7 1173.44  23
  -4   5 -13 81212.0 1121.97  35
  -4   5 -12 36657.9 802.854  35
  -4   5 -12 36119.9 741.216  23
  -4   5 -11 1865.81 170.516  23
  -4   5 -11 1945.67 188.699  35
  -4   5 -10 5634.53 283.409  23
  -4   5 -10 5665.84 510.551   1
  -4   5 -10 6362.34 331.995  35
  -4   5  -9 45889.9 1417.57   1
  -4   5  -9 48530.0 776.672  32
  -4   5  -8 86488.8 1866.03   1
  -4   5  -7 105055. 1935.92   1
  -4   5  -6 13606.8 664.664   1
  -4   5  -6 14268.8 371.834  19
  -4   5  -5 38050.4 588.148  19
  -4   5  -5 39306.9 939.948  11
  -4   5  -5 37049.2 1036.94   1
  -4   5  -4 78646.7 1240.95  11
  -4   5  -4 77282.6 812.994  19
  -4   5  -4 76985.6 1393.44   1
  -4   5  -3 335875. 2470.46  11
  -4   5  -3 341574. 2782.71   1
  -4   5  -2 97904.2 1309.88  11
  -4   5  -2 100732. 1456.13   1
  -4   5  -1 4053.34 272.094  11
  -4   5  -1 4432.14 297.611   1
  -4   5   0 69741.1 1145.84  11
  -4   5   1 183353. 1919.14  11
  -4   5   1 184436. 1692.97   2
  -4   5   2 41425.0 952.736  11
  -4   5   2 41424.8 766.269   2
  -4   5   3 229.424 85.6014  11
  -4   5   4 5932.35 399.972  11
  -4   5   5 88679.5 1646.09  11
  -4   5   6 94636.9 1343.34  27
  -4   5   6 94328.1 1079.80  21
  -4   5   6 98217.7 1510.55  36
  -4   5   6 94353.3 1779.67  11
  -4   5   7 30727.0 883.609  36
  -4   5   7 28941.5 786.905  27
  -4   5   7 28912.6 626.842  21
  -4   5   7 28266.2 1009.88  11
  -4   5   8 1087.94 201.439  36
  -4   5   8 797.664 115.677  21
  -4   5   8 863.661 141.745  27
  -4   5   9 34907.1 715.028  21
  -4   5   9 34581.5 892.804  27
  -4   5  10 36662.9 1019.35  36
  -4   5  10 35178.5 689.432  21
  -4   5  10 34642.0 856.540  27
  -4   5  11 66354.7 1078.38  27
  -4   5  11 69158.1 878.590  21
  -4   5  12 14412.3 337.827  21
  -4   5  12 13059.5 395.275  27
  -4   6 -16 15060.4 273.439  23
  -4   6 -15 28291.6 496.988  23
  -4   6 -15 11123.6 317.368  35
  -4   6 -14 19576.1 505.302  35
  -4   6 -14 25680.7 549.787  23
  -4   6 -13 3427.13 219.961  23
  -4   6 -13 3528.40 246.027  35
  -4   6 -12 19077.3 534.979  23
  -4   6 -12 20005.8 598.442  35
  -4   6 -11 31188.8 678.656  23
  -4   6 -11 34833.8 791.721  35
  -4   6 -10 50714.4 819.285  32
  -4   6 -10 49287.8 1527.44   1
  -4   6  -9 57900.6 961.882  35
  -4   6  -9 55623.0 834.985  32
  -4   6  -8 31559.8 1145.61   1
  -4   6  -7 3551.04 367.262   1
  -4   6  -7 3890.71 220.024  19
  -4   6  -6 72219.0 1573.83   1
  -4   6  -6 78614.9 965.771  19
  -4   6  -5 53981.5 770.666  19
  -4   6  -5 52514.0 1256.63   1
  -4   6  -4 10668.3 462.831  11
  -4   6  -4 10351.3 524.853   1
  -4   6  -3 78408.0 1383.59   1
  -4   6  -3 80345.1 1234.89  11
  -4   6  -2 69239.0 1162.61  11
  -4   6  -2 68761.7 1257.91   1
  -4   6  -1 156256. 1763.64  11
  -4   6   0 77054.1 1300.22   2
  -4   6   0 79366.1 1297.71  11
  -4   6   1 23773.4 746.060  11
  -4   6   1 23475.9 691.337   2
  -4   6   2 32986.7 912.967  11
  -4   6   2 31431.2 779.239   2
  -4   6   3 33312.6 969.849  11
  -4   6   4 162750. 2257.33  11
  -4   6   5 37622.2 1139.62  11
  -4   6   5 35905.6 657.990  21
  -4   6   5 36867.0 837.185  27
  -4   6   5 35323.2 689.587  24
  -4   6   6 3071.42 213.095  24
  -4   6   6 3352.03 352.969  11
  -4   6   6 3245.24 268.518  27
  -4   6   6 3363.41 216.067  21
  -4   6   7 32445.7 690.274  24
  -4   6   7 32261.0 996.153  36
  -4   6   7 34211.7 695.688  21
  -4   6   7 34737.4 900.262  27
  -4   6   8 27281.6 810.070  27
  -4   6   8 26234.1 615.943  21
  -4   6   8 27435.3 897.443  36
  -4   6   9 42059.4 762.467  21
  -4   6   9 41321.9 970.945  27
  -4   6  10 23081.2 520.127  21
  -4   6  10 22381.5 663.628  27
  -4   6  11 12248.9 329.884  21
  -4   6  11 11714.5 417.966  27
  -4   6  12 4673.84 204.524  27
  -4   7 -16 21474.4 325.385  23
  -4   7 -15 3035.27 171.763  35
  -4   7 -15 5701.98 221.431  23
  -4   7 -14 186.614 53.8147  23
  -4   7 -14 114.355 58.2963  35
  -4   7 -13 51860.8 917.594  35
  -4   7 -13 49009.6 813.421  23
  -4   7 -12 29268.1 727.318  35
  -4   7 -12 27151.4 624.527  23
  -4   7 -11 25618.9 687.130  35
  -4   7 -11 21567.2 544.078  32
  -4   7 -10 22164.3 550.798  32
  -4   7 -10 24128.0 656.199  35
  -4   7  -9 9977.96 364.860  32
  -4   7  -9 8954.82 645.277   1
  -4   7  -9 10275.3 414.984  35
  -4   7  -8 72321.4 1038.69  35
  -4   7  -8 73148.3 957.419  32
  -4   7  -8 73712.5 1051.48  19
  -4   7  -7 135552. 1410.96  19
  -4   7  -7 125340. 2206.26   1
  -4   7  -6 46505.2 803.194  19
  -4   7  -6 45086.4 1250.69   1
  -4   7  -5 6485.45 377.085  11
  -4   7  -5 5571.61 270.241  19
  -4   7  -5 5469.09 413.923   1
  -4   7  -4 86416.3 1336.53  11
  -4   7  -4 79459.0 1490.67   1
  -4   7  -3 360753. 3057.44   1
  -4   7  -3 374305. 2766.61  11
  -4   7  -2 14237.0 556.545  11
  -4   7  -2 13647.4 579.126   1
  -4   7  -1 788.311 135.488  11
  -4   7   0 1358.30 193.773   2
  -4   7   0 1488.22 192.617  11
  -4   7   1 78551.2 1448.43  11
  -4   7   1 76604.3 1369.35   2
  -4   7   2 171700. 2239.48  11
  -4   7   2 167948. 2000.43   2
  -4   7   3 225293. 2703.04  11
  -4   7   4 21303.9 506.093  21
  -4   7   4 21951.5 565.381  24
  -4   7   4 22419.2 890.801  11
  -4   7   4 22415.5 649.643  27
  -4   7   5 7632.20 319.025  21
  -4   7   5 8102.91 414.803  27
  -4   7   5 7562.42 426.583  36
  -4   7   5 8397.34 563.217  11
  -4   7   5 7632.29 345.017  24
  -4   7   6 40956.0 814.527  24
  -4   7   6 42320.8 982.451  27
  -4   7   6 41062.4 760.351  21
  -4   7   7 56189.9 934.457  24
  -4   7   7 58686.3 917.515  21
  -4   7   7 59017.5 1188.85  27
  -4   7   8 33044.8 932.139  36
  -4   7   8 33021.5 881.332  27
  -4   7   8 32338.6 666.613  21
  -4   7   9 5431.93 256.803  21
  -4   7   9 5363.90 337.275  27
  -4   7  10 30592.3 716.196  27
  -4   7  11 12633.9 381.185  27
  -4   8 -15 4578.00 191.586  23
  -4   8 -15 3385.77 186.149  35
  -4   8 -14 32779.9 595.634  23
  -4   8 -14 32833.7 667.490  35
  -4   8 -13 22020.4 604.738  35
  -4   8 -13 20200.3 510.650  23
  -4   8 -12 12390.2 474.186  35
  -4   8 -12 10925.7 388.554  23
  -4   8 -11 2648.01 198.958  32
  -4   8 -11 2927.76 237.048  35
  -4   8 -10 141644. 1617.88  35
  -4   8 -10 140979. 1418.09  32
  -4   8  -9 156932. 1654.32  35
  -4   8  -9 159977. 1648.01  19
  -4   8  -9 162202. 1517.51  32
  -4   8  -8 67612.1 1070.33  19
  -4   8  -8 69673.3 974.073  32
  -4   8  -7 1920.75 161.576  32
  -4   8  -7 1744.81 262.220   1
  -4   8  -7 1631.98 166.984  19
  -4   8  -6 9659.61 388.418  19
  -4   8  -6 9250.59 571.034   1
  -4   8  -5 77048.3 1571.07   1
  -4   8  -5 90789.6 1407.17  11
  -4   8  -4 296423. 2935.04   1
  -4   8  -4 315233. 2603.56  11
  -4   8  -3 53760.8 1095.32  11
  -4   8  -3 54331.8 1208.39   1
  -4   8  -2 49003.3 1087.24  11
  -4   8  -1 44726.8 1222.79   2
  -4   8  -1 47653.5 1102.96  11
  -4   8   0 99930.8 1763.05   2
  -4   8   0 101084. 1665.66  11
  -4   8   1 56442.9 1283.63   2
  -4   8   1 57981.3 1316.75  11
  -4   8   2 17469.6 498.409  24
  -4   8   2 18819.8 782.230  11
  -4   8   3 1145.08 148.531  27
  -4   8   3 892.509 179.701  11
  -4   8   3 1024.47 120.238  21
  -4   8   3 880.226 123.109  24
  -4   8   4 93771.2 1245.10  24
  -4   8   4 93603.0 1110.79  21
  -4   8   4 94988.7 1903.18  11
  -4   8   4 95807.2 1408.60  27
  -4   8   5 83865.0 1082.01  21
  -4   8   5 83544.1 1198.25  24
  -4   8   6 60681.4 1014.83  24
  -4   8   6 62447.2 948.339  21
  -4   8   6 62814.6 1217.19  27
  -4   8   7 4327.64 258.263  24
  -4   8   7 4579.86 330.082  27
  -4   8   8 1298.57 173.859  27
  -4   8   9 25207.7 671.179  27
  -4   8  10 50048.8 802.216  27
  -4   9 -16 3581.51 141.696  35
  -4   9 -15 41773.7 540.502  23
  -4   9 -15 34762.1 586.386  35
  -4   9 -14 17181.3 411.273  23
  -4   9 -14 18509.0 498.170  35
  -4   9 -13 10.0000 65.0524  35
  -4   9 -13 13.3501 30.2807  23
  -4   9 -12 2983.28 204.492  32
  -4   9 -12 3659.15 265.375  35
  -4   9 -11 63889.7 967.305  32
  -4   9 -11 66862.5 1129.45  35
  -4   9 -10 61684.7 1047.34  19
  -4   9 -10 63839.2 981.654  32
  -4   9 -10 63259.1 1092.86  35
  -4   9  -9 49.7332 48.6716  32
  -4   9  -9 249.790 71.6030  19
  -4   9  -8 65917.4 1001.84  32
  -4   9  -8 64048.9 1099.83  19
  -4   9  -7 36153.6 813.481  19
  -4   9  -7 36929.7 725.542  32
  -4   9  -7 34991.1 1165.74   1
  -4   9  -6 19168.7 829.937   1
  -4   9  -6 19299.3 511.482  32
  -4   9  -5 49683.7 1267.24   1
  -4   9  -4 37288.4 922.444  11
  -4   9  -4 33379.8 997.503   1
  -4   9  -3 1010.25 160.892  11
  -4   9  -2 44422.5 1336.13   2
  -4   9  -2 49177.9 1132.32  11
  -4   9  -1 63450.8 1337.51  11
  -4   9  -1 62795.9 1536.96   2
  -4   9   0 9927.79 374.755  24
  -4   9   0 10381.1 595.390   2
  -4   9   0 9702.96 361.873  31
  -4   9   0 9879.97 549.682  11
  -4   9   1 8746.29 369.102  24
  -4   9   1 9556.98 560.476  11
  -4   9   1 8587.09 531.890   2
  -4   9   1 8479.20 337.581  31
  -4   9   2 59079.2 1034.85  27
  -4   9   2 59760.9 995.586  24
  -4   9   2 61166.3 1481.87  11
  -4   9   2 57703.5 880.355  31
  -4   9   3 77524.7 1719.72  11
  -4   9   3 75706.1 1154.39  24
  -4   9   3 78930.8 1246.39  27
  -4   9   4 4217.59 305.410  27
  -4   9   4 3921.72 269.683  24
  -4   9   5 4036.93 271.499  24
  -4   9   5 3795.95 297.692  27
  -4   9   6 1196.80 173.011  27
  -4   9   6 1020.09 133.571  24
  -4   9   7 26103.9 598.025  24
  -4   9   7 27235.5 755.134  27
  -4   9   8 31296.3 746.847  27
  -4   9   9 37957.4 714.413  27
  -4   9  10 226.691 47.0233  27
  -4  10 -15 62.1643 47.0208  35
  -4  10 -15 26.1326 17.6862  23
  -4  10 -14 15337.1 443.093  35
  -4  10 -14 13634.3 340.521  23
  -4  10 -13 14438.8 388.713  23
  -4  10 -13 16124.3 498.241  35
  -4  10 -12 40085.3 726.037  32
  -4  10 -12 43724.3 893.698  35
  -4  10 -11 8502.79 357.832  32
  -4  10 -11 8666.89 415.947  35
  -4  10 -10 4505.55 272.025  32
  -4  10 -10 4592.73 305.975  35
  -4  10 -10 4379.17 289.327  19
  -4  10  -9 1316.25 152.748  32
  -4  10  -9 1278.91 165.433  19
  -4  10  -8 6697.57 328.293  32
  -4  10  -8 5297.90 469.561   1
  -4  10  -7 16316.6 787.702   1
  -4  10  -7 17171.5 524.090  32
  -4  10  -7 17718.6 502.959  31
  -4  10  -6 12613.1 659.640   1
  -4  10  -6 14546.4 457.552  31
  -4  10  -6 13485.3 452.723  32
  -4  10  -5 37351.8 1090.03   1
  -4  10  -5 37269.5 742.331  32
  -4  10  -4 60748.2 956.754  31
  -4  10  -4 57303.2 880.720  32
  -4  10  -3 15486.2 496.565  31
  -4  10  -3 15605.7 439.552  24
  -4  10  -3 14843.5 831.630   2
  -4  10  -3 15675.5 447.997  32
  -4  10  -2 76946.3 1032.84  24
  -4  10  -2 78721.0 1094.18  31
  -4  10  -2 75595.6 1830.66   2
  -4  10  -1 2150.21 296.443   2
  -4  10  -1 2002.97 175.155  24
  -4  10  -1 1937.51 174.344  31
  -4  10  -1 2092.34 254.027  11
  -4  10   0 53373.3 1313.77  11
  -4  10   0 51146.5 1395.86   2
  -4  10   0 51678.6 892.642  31
  -4  10   0 52622.8 925.500  24
  -4  10   1 59912.5 952.239  31
  -4  10   1 61025.2 1456.86  11
  -4  10   1 62015.6 1032.68  24
  -4  10   2 23857.0 665.924  27
  -4  10   2 23371.5 656.776  24
  -4  10   2 21935.2 566.671  31
  -4  10   3 2327.41 214.337  24
  -4  10   3 2381.85 225.154  27
  -4  10   4 3959.92 274.516  24
  -4  10   4 3867.36 290.745  27
  -4  10   5 30958.5 734.011  24
  -4  10   5 32179.2 831.021  27
  -4  10   6 39886.9 763.601  24
  -4  10   6 41729.1 904.635  27
  -4  10   7 8450.33 305.175  24
  -4  10   7 9034.17 390.805  27
  -4  10   8 1699.25 150.655  27
  -4  10   9 3383.69 165.156  27
  -4  11 -15 46363.1 619.301  35
  -4  11 -14 27531.7 560.652  35
  -4  11 -13 5290.14 235.291  32
  -4  11 -13 9329.07 372.567  35
  -4  11 -12 87.6567 74.0252  35
  -4  11 -12 85.1515 50.4650  32
  -4  11 -11 14776.7 467.996  32
  -4  11 -11 14301.3 524.694  35
  -4  11 -10 10465.2 409.286  32
  -4  11  -9 35143.3 771.190  32
  -4  11  -8 30329.3 660.800  31
  -4  11  -8 28622.5 700.539  32
  -4  11  -7 151.860 63.9780  31
  -4  11  -7 41.3691 59.2556  32
  -4  11  -6 59387.0 984.663  32
  -4  11  -6 61020.3 1003.73  31
  -4  11  -5 170521. 1674.32  31
  -4  11  -5 160151. 1572.00  32
  -4  11  -4 21294.2 564.573  32
  -4  11  -4 20637.5 1038.83   2
  -4  11  -4 22462.7 618.563  31
  -4  11  -3 2917.05 385.020   2
  -4  11  -3 3182.89 241.461  31
  -4  11  -3 3318.53 217.826  32
  -4  11  -3 3270.05 217.314  24
  -4  11  -2 25412.8 629.224  24
  -4  11  -2 24167.1 1038.77   2
  -4  11  -2 24647.3 659.701  31
  -4  11  -1 50119.6 921.449  24
  -4  11  -1 49045.7 923.680  31
  -4  11   0 53610.4 982.079  24
  -4  11   0 52025.1 935.654  31
  -4  11   1 100733. 1363.42  24
  -4  11   1 97705.1 1248.97  31
  -4  11   2 3507.77 260.440  24
  -4  11   2 3183.35 218.876  31
  -4  11   2 3560.81 255.751  27
  -4  11   3 11000.1 458.739  27
  -4  11   3 10861.9 447.520  24
  -4  11   4 18278.5 566.490  24
  -4  11   4 18965.6 594.842  27
  -4  11   5 24775.7 656.588  27
  -4  11   5 24327.0 604.353  24
  -4  11   6 6045.92 266.967  24
  -4  11   6 6001.09 300.009  27
  -4  11   7 9016.11 250.644  24
  -4  11   7 9805.73 334.135  27
  -4  12 -15 5490.77 194.951  35
  -4  12 -14 18.2310 36.9070  35
  -4  12 -13 4601.99 242.289  35
  -4  12 -13 2892.71 168.603  32
  -4  12 -12 87739.1 1045.37  32
  -4  12 -12 91709.6 1209.05  35
  -4  12 -11 37696.5 736.049  32
  -4  12 -11 35874.6 804.109  35
  -4  12 -10 29546.1 686.364  32
  -4  12 -10 23540.2 706.605  35
  -4  12  -9 10708.0 425.347  32
  -4  12  -8 977.104 127.346  31
  -4  12  -8 1047.28 140.684  32
  -4  12  -7 85239.3 1203.08  32
  -4  12  -7 88189.2 1211.52  31
  -4  12  -6 80393.8 1177.18  31
  -4  12  -6 75906.8 1134.02  32
  -4  12  -5 29136.5 686.882  32
  -4  12  -5 30659.1 738.897  31
  -4  12  -4 1044.01 132.103  32
  -4  12  -4 1154.86 153.782  31
  -4  12  -3 32057.2 766.464  31
  -4  12  -3 31814.3 692.199  24
  -4  12  -2 43443.0 854.051  24
  -4  12  -2 44171.2 903.028  31
  -4  12  -1 18595.9 576.719  24
  -4  12  -1 18566.4 575.767  31
  -4  12   0 8840.04 402.195  24
  -4  12   0 9049.76 391.725  31
  -4  12   1 4784.25 296.948  24
  -4  12   1 4367.98 263.270  31
  -4  12   2 27708.8 705.394  24
  -4  12   3 29077.6 699.287  24
  -4  12   3 28907.0 663.538  27
  -4  12   4 42142.7 781.156  24
  -4  12   4 42063.2 771.359  27
  -4  12   5 846.164 101.294  24
  -4  12   5 747.771 97.6978  27
  -4  12   6 5731.43 205.086  24
  -4  12   6 5750.96 226.198  27
  -4  13 -14 3634.74 171.325  35
  -4  13 -13 27406.1 546.603  35
  -4  13 -13 18673.1 398.760  32
  -4  13 -12 17142.5 436.983  32
  -4  13 -12 16690.2 479.571  35
  -4  13 -11 1809.04 180.980  35
  -4  13 -11 1975.44 166.526  32
  -4  13 -10 6987.46 325.212  32
  -4  13 -10 5268.62 333.349  35
  -4  13  -9 46317.6 857.617  32
  -4  13  -9 39139.1 718.184  31
  -4  13  -8 49785.1 871.586  31
  -4  13  -8 47893.5 889.725  32
  -4  13  -7 3320.33 240.224  32
  -4  13  -7 3290.89 239.172  31
  -4  13  -6 9486.65 409.646  31
  -4  13  -6 9165.82 387.494  32
  -4  13  -5 5998.06 306.154  32
  -4  13  -5 6569.04 349.563  31
  -4  13  -4 27769.0 631.202  32
  -4  13  -4 29315.1 734.422  31
  -4  13  -3 26700.4 631.867  24
  -4  13  -3 26100.2 693.601  31
  -4  13  -2 1251.12 148.225  24
  -4  13  -2 1056.47 144.359  31
  -4  13  -1 10018.6 409.802  24
  -4  13  -1 9896.27 411.700  31
  -4  13   0 23020.6 625.278  24
  -4  13   0 22721.0 588.502  31
  -4  13   1 51458.2 914.615  24
  -4  13   1 47137.2 783.095  31
  -4  13   2 21267.3 567.368  24
  -4  13   3 12668.6 408.941  24
  -4  13   4 7543.18 279.923  24
  -4  13   5 10042.0 259.190  24
  -4  14 -13 8700.81 258.009  35
  -4  14 -13 5414.93 191.757  32
  -4  14 -12 6848.71 268.944  35
  -4  14 -12 7351.96 265.845  32
  -4  14 -11 835.315 105.745  32
  -4  14 -11 879.101 107.577  35
  -4  14 -10 40085.5 796.224  35
  -4  14 -10 54487.3 848.879  32
  -4  14  -9 8993.73 332.605  35
  -4  14  -9 9142.52 363.829  32
  -4  14  -8 2895.89 202.493  31
  -4  14  -8 2729.00 205.503  32
  -4  14  -7 21667.2 581.983  31
  -4  14  -7 20535.7 555.708  32
  -4  14  -6 32608.2 686.842  32
  -4  14  -6 34596.6 753.827  31
  -4  14  -5 28512.8 621.929  32
  -4  14  -5 30334.8 725.314  31
  -4  14  -4 18287.6 467.516  32
  -4  14  -4 20272.7 590.670  31
  -4  14  -3 167.424 55.7059  24
  -4  14  -3 109.397 57.5642  31
  -4  14  -2 31085.3 665.619  24
  -4  14  -2 30812.8 705.248  31
  -4  14  -1 28798.4 644.745  24
  -4  14  -1 30417.3 662.045  31
  -4  14   0 44541.1 783.908  24
  -4  14   0 41979.8 719.421  31
  -4  14   1 1384.28 135.862  24
  -4  14   1 937.483 96.6031  31
  -4  14   2 2249.20 160.435  24
  -4  14   3 19785.4 410.954  24
  -4  15 -12 12328.9 262.511  35
  -4  15 -12 14890.5 328.119  32
  -4  15 -11 18886.5 362.328  35
  -4  15 -11 21705.9 446.511  32
  -4  15 -10 1196.10 119.353  32
  -4  15  -9 11876.1 372.008  32
  -4  15  -9 6671.13 254.063  31
  -4  15  -8 41245.8 703.146  32
  -4  15  -8 38778.4 673.915  31
  -4  15  -7 33524.5 630.780  32
  -4  15  -7 34134.0 673.161  31
  -4  15  -6 20722.3 483.759  32
  -4  15  -6 22109.5 562.397  31
  -4  15  -5 56.8507 39.4257  32
  -4  15  -5 155.798 68.1893  31
  -4  15  -4 10153.8 385.025  31
  -4  15  -3 18937.5 437.670  24
  -4  15  -3 19669.1 521.502  31
  -4  15  -2 44488.7 687.185  24
  -4  15  -2 46157.2 756.988  31
  -4  15  -1 11440.8 347.947  24
  -4  15  -1 11094.8 339.270  31
  -4  15   0 5281.85 227.162  24
  -4  15   0 3584.60 164.855  31
  -4  15   1 16787.0 369.736  24
  -4  15   2 10064.9 244.042  24
  -4  16 -11 87.6586 31.7782  32
  -4  16 -10 39253.7 535.748  32
  -4  16  -9 17180.2 372.615  32
  -4  16  -9 5654.07 191.401  31
  -4  16  -8 7441.50 254.986  31
  -4  16  -8 11105.5 306.745  32
  -4  16  -7 2237.45 136.374  32
  -4  16  -7 2262.27 149.546  31
  -4  16  -6 7891.34 293.375  31
  -4  16  -6 6545.09 216.377  32
  -4  16  -5 25884.2 531.744  31
  -4  16  -4 14692.2 392.746  31
  -4  16  -3 15085.8 376.039  31
  -4  16  -2 2082.89 111.010  24
  -4  16  -2 1883.76 122.679  31
  -4  17  -6 19809.6 355.476  31
  -4  17  -5 5566.17 186.694  31
  -3 -14   1 9192.27 243.096  22
  -3 -14   2 22717.0 431.965  22
  -3 -14   2 22145.0 398.710  28
  -3 -14   3 14526.5 349.293  28
  -3 -14   3 15051.0 383.119  22
  -3 -14   4 26.8826 31.7933  22
  -3 -14   4 17.0827 31.8377  28
  -3 -14   5 40.3889 30.6031  28
  -3 -14   6 25643.0 488.810  28
  -3 -14   7 34556.9 552.915  28
  -3 -14   8 1497.39 112.117  28
  -3 -14   9 7856.90 230.403  21
  -3 -14   9 8422.19 240.896  28
  -3 -14  10 111.409 32.4442  21
  -3 -14  11 18124.6 322.546  21
  -3 -13  -1 6562.50 222.414  22
  -3 -13   0 20468.6 449.548  22
  -3 -13   1 23871.0 533.539  22
  -3 -13   2 5480.73 273.066  22
  -3 -13   3 2445.82 191.738  22
  -3 -13   3 2413.30 181.980  28
  -3 -13   4 4600.04 267.071  22
  -3 -13   4 4731.75 256.513  28
  -3 -13   5 29192.5 677.733  22
  -3 -13   5 28767.5 636.418  28
  -3 -13   6 3865.81 209.624  25
  -3 -13   6 4164.33 259.512  22
  -3 -13   6 3978.27 236.327  28
  -3 -13   7 179.999 56.5349  25
  -3 -13   7 260.007 67.4487  28
  -3 -13   8 4154.77 233.449  25
  -3 -13   8 4319.01 224.615  21
  -3 -13   8 4501.59 238.521  28
  -3 -13   9 3253.94 196.027  21
  -3 -13   9 3311.06 194.474  28
  -3 -13  10 19340.6 457.524  21
  -3 -13  10 18882.6 430.599  28
  -3 -13  11 7271.71 240.059  28
  -3 -13  11 7605.37 276.764  21
  -3 -13  12 1149.66 103.793  21
  -3 -13  13 14344.3 312.906  21
  -3 -12  -3 3398.20 157.529  22
  -3 -12  -2 2668.33 168.794  22
  -3 -12  -1 13327.8 416.496  22
  -3 -12  -1 13402.3 436.092  26
  -3 -12   0 10921.9 407.041  22
  -3 -12   0 10032.4 423.701  26
  -3 -12   1 7036.55 343.221  22
  -3 -12   2 20104.3 597.465  22
  -3 -12   3 41882.4 877.442  22
  -3 -12   4 7156.85 367.775  22
  -3 -12   5 5218.79 265.067  25
  -3 -12   5 5192.28 314.984  22
  -3 -12   5 5349.64 306.582  28
  -3 -12   6 8462.01 343.401  25
  -3 -12   6 8374.67 396.363  22
  -3 -12   6 8140.62 373.771  28
  -3 -12   7 27621.9 636.135  25
  -3 -12   7 26858.5 668.374  28
  -3 -12   8 25395.3 615.108  21
  -3 -12   8 25268.8 630.968  28
  -3 -12   8 26311.9 626.662  25
  -3 -12   9 22010.5 574.166  25
  -3 -12   9 21546.2 560.755  28
  -3 -12   9 22175.7 576.842  21
  -3 -12  10 5531.69 272.709  28
  -3 -12  10 5698.35 288.286  21
  -3 -12  11 33829.7 676.223  21
  -3 -12  11 32846.7 613.122  28
  -3 -12  12 43029.7 719.188  21
  -3 -12  12 40969.4 618.233  28
  -3 -12  13 19827.2 449.568  21
  -3 -12  14 17785.0 371.017  21
  -3 -11  -4 7118.46 262.016  22
  -3 -11  -4 7149.76 268.299  26
  -3 -11  -3 14508.2 433.041  22
  -3 -11  -3 15083.5 450.164  26
  -3 -11  -2 16794.5 510.287  22
  -3 -11  -2 17538.9 540.396  26
  -3 -11  -1 3168.35 240.585  22
  -3 -11  -1 3302.42 255.883  26
  -3 -11   0 16525.6 561.969  22
  -3 -11   0 17177.4 591.783  26
  -3 -11   1 18046.7 597.610  22
  -3 -11   1 18339.4 627.000  26
  -3 -11   2 18781.1 615.354  22
  -3 -11   2 19431.0 657.421  26
  -3 -11   3 60.1784 50.9876  22
  -3 -11   4 219.152 75.8098  22
  -3 -11   4 332.380 75.4537  25
  -3 -11   5 77897.1 1091.60  25
  -3 -11   5 76786.6 1232.65  22
  -3 -11   6 48542.9 884.149  25
  -3 -11   6 47403.9 938.977  28
  -3 -11   6 48151.6 973.680  22
  -3 -11   7 34119.5 745.147  25
  -3 -11   7 34497.0 825.375  22
  -3 -11   7 32594.4 775.235  28
  -3 -11   8 4504.87 278.773  25
  -3 -11   8 4229.56 278.405  28
  -3 -11   9 939.641 133.477  25
  -3 -11   9 974.198 135.983  21
  -3 -11   9 940.590 133.609  28
  -3 -11  10 74027.5 1127.50  21
  -3 -11  10 71737.1 1059.67  28
  -3 -11  11 26015.1 651.930  21
  -3 -11  11 25513.3 602.658  28
  -3 -11  12 3488.76 208.925  28
  -3 -11  12 3390.64 231.200  21
  -3 -11  13 146.075 59.7918  21
  -3 -11  14 17577.2 427.730  21
  -3 -11  15 20056.1 383.949  21
  -3 -10  -6 2415.72 131.271  22
  -3 -10  -6 2233.17 129.664  26
  -3 -10  -5 18784.6 462.399  22
  -3 -10  -5 19610.4 477.792  26
  -3 -10  -4 14313.5 460.114  22
  -3 -10  -4 14819.8 477.608  26
  -3 -10  -3 3096.00 234.845  22
  -3 -10  -3 3233.20 243.601  26
  -3 -10  -2 30228.4 766.809  22
  -3 -10  -2 31653.9 793.964  26
  -3 -10  -1 15208.3 559.644  22
  -3 -10  -1 16896.6 597.414  26
  -3 -10   0 37530.0 891.928  22
  -3 -10   0 40199.6 840.896  20
  -3 -10   0 39491.4 928.243  26
  -3 -10   1 3031.19 256.770  22
  -3 -10   1 3354.21 236.640  20
  -3 -10   1 3151.75 269.954  26
  -3 -10   2 1862.02 198.074  22
  -3 -10   2 1725.35 199.985  26
  -3 -10   3 7634.90 392.687  22
  -3 -10   3 7797.88 427.244  26
  -3 -10   4 37287.3 753.791  25
  -3 -10   4 38789.3 885.336  22
  -3 -10   5 27971.8 742.980  22
  -3 -10   5 27743.4 669.583  25
  -3 -10   6 69.4756 53.0383  25
  -3 -10   6 82.6478 56.6729  22
  -3 -10   6 62.3497 58.4540  28
  -3 -10   7 3108.37 233.180  25
  -3 -10   7 3104.21 248.469  22
  -3 -10   7 3266.70 252.391  28
  -3 -10   8 21218.9 591.082  34
  -3 -10   8 22301.0 621.249  25
  -3 -10   8 21586.5 631.371  28
  -3 -10   9 65535.4 1072.52  25
  -3 -10   9 63076.2 1016.07  34
  -3 -10   9 64465.7 1096.57  21
  -3 -10   9 61789.6 1052.49  28
  -3 -10  10 7916.26 356.387  34
  -3 -10  10 7845.06 385.444  21
  -3 -10  10 7419.28 358.031  28
  -3 -10  11 111.908 57.2054  34
  -3 -10  11 64.1815 53.2651  21
  -3 -10  11 52.6565 46.0707  28
  -3 -10  12 5781.01 291.753  28
  -3 -10  12 5665.44 318.968  21
  -3 -10  13 28884.3 662.699  21
  -3 -10  14 24779.6 563.756  21
  -3 -10  15 1375.49 116.966  21
  -3 -10  16 1670.26 100.062  21
  -3  -9  -7 4213.51 184.956  22
  -3  -9  -7 3847.33 186.952  26
  -3  -9  -6 13379.2 407.978  22
  -3  -9  -6 13530.1 416.830  26
  -3  -9  -5 7178.68 339.839  22
  -3  -9  -5 7672.21 354.959  26
  -3  -9  -4 744.967 123.036  26
  -3  -9  -4 668.151 113.318  22
  -3  -9  -3 16354.1 569.269  22
  -3  -9  -3 17624.0 597.058  26
  -3  -9  -2 42921.4 922.078  20
  -3  -9  -2 42436.8 945.362  26
  -3  -9  -1 27490.6 732.368  20
  -3  -9  -1 24852.3 727.009  22
  -3  -9  -1 26723.5 758.680  26
  -3  -9   0 800.203 133.531  22
  -3  -9   0 751.345 123.572  20
  -3  -9   0 815.608 137.967  26
  -3  -9   1 3012.55 248.031  22
  -3  -9   1 3453.84 244.171  20
  -3  -9   1 3153.74 479.081   7
  -3  -9   1 3310.86 265.045  26
  -3  -9   2 36620.9 846.485  22
  -3  -9   2 37907.3 888.087  26
  -3  -9   3 27445.3 720.042  22
  -3  -9   3 28472.5 765.689  26
  -3  -9   4 21059.5 662.050  26
  -3  -9   4 20031.1 539.513  25
  -3  -9   4 21161.5 621.125  22
  -3  -9   5 2609.32 199.313  25
  -3  -9   5 2766.74 228.865  22
  -3  -9   6 6696.12 353.308  22
  -3  -9   6 7100.71 332.329  25
  -3  -9   6 7104.62 356.908  28
  -3  -9   7 47933.9 936.216  22
  -3  -9   7 48202.7 926.270  28
  -3  -9   7 48143.2 882.299  25
  -3  -9   7 50963.4 1477.31   5
  -3  -9   8 29587.9 708.267  25
  -3  -9   8 27272.6 685.948  34
  -3  -9   8 27887.7 716.049  28
  -3  -9   9 2177.35 201.403  25
  -3  -9   9 2160.00 200.834  34
  -3  -9   9 2062.82 202.801  21
  -3  -9   9 1988.27 195.537  28
  -3  -9  10 12542.3 470.519  34
  -3  -9  10 12106.3 488.081  21
  -3  -9  10 11860.3 458.851  28
  -3  -9  11 31456.4 779.318  21
  -3  -9  11 32001.7 746.889  34
  -3  -9  11 30807.5 730.290  28
  -3  -9  12 55156.6 1013.34  21
  -3  -9  12 54016.8 927.097  28
  -3  -9  13 53201.6 943.601  21
  -3  -9  14 27.9406 44.9129  21
  -3  -9  15 8208.55 300.534  21
  -3  -9  16 25463.9 426.149  21
  -3  -8  -8 14977.3 354.932  22
  -3  -8  -8 14340.6 370.976  26
  -3  -8  -7 2520.17 181.087  22
  -3  -8  -7 2714.62 194.107  26
  -3  -8  -6 180.303 60.6208  26
  -3  -8  -6 145.840 59.4914  22
  -3  -8  -5 14933.5 529.692  22
  -3  -8  -5 15820.1 550.579  26
  -3  -8  -4 8277.67 406.429  22
  -3  -8  -4 8899.35 427.680  26
  -3  -8  -3 46551.4 982.195  20
  -3  -8  -3 44804.5 957.063  22
  -3  -8  -3 47182.4 984.882  26
  -3  -8  -2 4194.65 295.983  20
  -3  -8  -2 3991.95 283.741  22
  -3  -8  -2 3890.24 283.213  26
  -3  -8  -1 1143.85 151.621  22
  -3  -8  -1 1202.25 155.338  20
  -3  -8  -1 798.597 262.830   7
  -3  -8  -1 1200.82 154.373  26
  -3  -8   0 52168.8 984.388  22
  -3  -8   0 55237.9 995.489  20
  -3  -8   0 55801.0 1992.38   7
  -3  -8   0 55779.0 1028.81  26
  -3  -8   1 44481.9 890.112  22
  -3  -8   1 46943.4 875.514  20
  -3  -8   1 50500.6 1806.46   7
  -3  -8   1 47938.2 940.816  26
  -3  -8   2 19384.4 574.361  22
  -3  -8   2 20831.9 610.849  26
  -3  -8   3 505.461 98.5370  26
  -3  -8   3 482.222 164.603   7
  -3  -8   3 473.321 89.6954  22
  -3  -8   4 40172.4 801.941  22
  -3  -8   4 41441.5 863.670  26
  -3  -8   5 43845.6 837.216  22
  -3  -8   6 58791.7 910.386  25
  -3  -8   6 58548.2 968.005  22
  -3  -8   6 59351.3 975.514  28
  -3  -8   7 40721.1 1286.31   5
  -3  -8   7 38412.7 758.435  25
  -3  -8   7 38744.8 802.940  22
  -3  -8   7 37631.0 790.850  28
  -3  -8   8 729.316 115.991  25
  -3  -8   8 711.550 116.364  34
  -3  -8   8 737.372 188.240   5
  -3  -8   8 787.437 125.238  28
  -3  -8   9 67034.1 1099.43  34
  -3  -8   9 67684.7 1122.96  21
  -3  -8   9 68277.4 1087.31  28
  -3  -8  10 41417.6 889.962  21
  -3  -8  10 39770.0 846.694  28
  -3  -8  10 41766.2 880.619  34
  -3  -8  11 33424.3 808.491  21
  -3  -8  11 34691.9 713.016  29
  -3  -8  11 33938.8 792.645  34
  -3  -8  11 33229.3 764.140  28
  -3  -8  12 6509.26 357.522  21
  -3  -8  12 6720.85 339.507  28
  -3  -8  12 6759.79 325.421  29
  -3  -8  13 10237.4 428.799  21
  -3  -8  14 21231.4 570.804  21
  -3  -8  15 35042.5 643.147  21
  -3  -8  16 15756.2 357.699  21
  -3  -7  -9 2769.32 163.352  26
  -3  -7  -9 2857.32 153.282  22
  -3  -7  -8 3920.75 224.159  22
  -3  -7  -8 3972.22 235.791  26
  -3  -7  -7 6025.41 313.391  22
  -3  -7  -7 6287.66 331.910  26
  -3  -7  -6 41655.6 877.893  22
  -3  -7  -6 43352.4 928.070  26
  -3  -7  -5 34470.2 845.611  20
  -3  -7  -5 32549.2 798.695  22
  -3  -7  -5 34473.1 848.844  26
  -3  -7  -4 214.495 76.9188  22
  -3  -7  -4 64.0512 57.1689  20
  -3  -7  -4 146.800 71.7490  26
  -3  -7  -3 39751.2 914.752  35
  -3  -7  -3 38036.5 1797.59   7
  -3  -7  -3 39852.3 897.848  20
  -3  -7  -3 37752.0 847.605  22
  -3  -7  -3 39280.6 882.373  26
  -3  -7  -2 1375.41 324.768   7
  -3  -7  -2 1546.69 192.958  35
  -3  -7  -2 1722.36 185.590  20
  -3  -7  -2 1606.69 169.980  22
  -3  -7  -2 1583.24 173.373  26
  -3  -7  -1 34492.4 758.333  22
  -3  -7  -1 36152.1 810.441  20
  -3  -7  -1 33992.7 1533.46   7
  -3  -7  -1 37249.2 799.169  26
  -3  -7   0 9442.02 756.983   7
  -3  -7   1 506.180 179.670   7
  -3  -7   2 34196.6 1113.27   9
  -3  -7   2 35172.0 1299.98   7
  -3  -7   3 97280.9 1993.24   9
  -3  -7   3 105523. 2106.60   7
  -3  -7   4 46652.9 1456.22   9
  -3  -7   5 34291.8 1084.48   5
  -3  -7   6 404.398 135.352   5
  -3  -7   7 52281.6 1381.89   5
  -3  -7   8 86170.8 1121.98  25
  -3  -7   8 79071.4 1135.78  34
  -3  -7   8 79861.5 1126.94  28
  -3  -7   8 79578.1 1135.53  21
  -3  -7   8 87220.3 1838.33   5
  -3  -7   9 8566.36 388.944  21
  -3  -7   9 8909.68 397.571  34
  -3  -7   9 9360.95 624.385   5
  -3  -7   9 8466.15 379.887  28
  -3  -7  10 3267.32 242.703  28
  -3  -7  10 3390.04 228.768  29
  -3  -7  10 3214.07 246.564  21
  -3  -7  10 3141.61 372.635   5
  -3  -7  10 3185.07 245.037  34
  -3  -7  11 14433.5 529.135  21
  -3  -7  11 15175.5 543.063  34
  -3  -7  11 15093.7 517.683  28
  -3  -7  11 14815.5 500.574  29
  -3  -7  12 34619.1 769.497  29
  -3  -7  12 33251.2 766.092  28
  -3  -7  12 34427.0 815.038  21
  -3  -7  13 27608.0 711.888  21
  -3  -7  13 27981.4 688.865  29
  -3  -7  14 6306.62 318.982  21
  -3  -7  15 109.403 57.3864  21
  -3  -7  16 8513.90 272.020  21
  -3  -6 -10 590.046 66.5393  22
  -3  -6 -10 621.590 79.6578  26
  -3  -6  -9 5069.14 249.784  22
  -3  -6  -9 5360.00 274.777  26
  -3  -6  -8 12273.9 443.814  22
  -3  -6  -8 13112.2 484.629  26
  -3  -6  -7 15228.9 524.728  22
  -3  -6  -7 15791.6 564.793  26
  -3  -6  -6 8059.87 391.302  22
  -3  -6  -6 8855.83 430.132  26
  -3  -6  -5 28069.5 730.974  35
  -3  -6  -5 27363.6 753.643  20
  -3  -6  -5 25984.5 697.951  22
  -3  -6  -4 6978.68 368.312  35
  -3  -6  -4 6809.42 372.398  20
  -3  -6  -4 6479.30 749.427   7
  -3  -6  -4 6370.09 334.222  22
  -3  -6  -4 6931.47 366.763  26
  -3  -6  -3 50146.7 971.716  35
  -3  -6  -3 47868.8 954.784  20
  -3  -6  -3 46833.4 877.014  22
  -3  -6  -3 45899.3 1884.16   7
  -3  -6  -3 52213.2 962.041  26
  -3  -6  -2 32382.3 1479.25   7
  -3  -6  -1 9911.45 779.481   7
  -3  -6   0 819.714 217.969   7
  -3  -6   1 13822.3 635.301   9
  -3  -6   1 13223.1 777.925   7
  -3  -6   2 50791.7 1300.18   9
  -3  -6   2 51760.1 1443.90   7
  -3  -6   3 39528.7 1200.65   9
  -3  -6   3 43269.2 1252.57   7
  -3  -6   4 3766.31 390.996   9
  -3  -6   4 4149.71 347.536   5
  -3  -6   5 31513.6 1177.51   9
  -3  -6   5 31296.0 957.177   5
  -3  -6   6 70483.5 1478.70   5
  -3  -6   7 27604.6 954.766   5
  -3  -6   8 4605.30 412.004   5
  -3  -6   9 1888.36 181.163  34
  -3  -6   9 2129.00 191.343  21
  -3  -6   9 2012.61 287.906   5
  -3  -6   9 1949.04 166.111  29
  -3  -6   9 2089.46 183.088  28
  -3  -6  10 29490.2 740.165  34
  -3  -6  10 29245.4 700.664  28
  -3  -6  10 30338.4 1125.86   5
  -3  -6  10 29343.3 685.909  29
  -3  -6  10 30171.9 730.776  21
  -3  -6  11 50958.9 947.332  28
  -3  -6  11 51468.0 981.540  21
  -3  -6  11 52590.8 1013.05  34
  -3  -6  11 51183.1 1476.34   5
  -3  -6  11 51319.7 953.906  29
  -3  -6  12 32134.8 757.684  28
  -3  -6  12 32210.1 787.097  21
  -3  -6  12 32396.5 774.727  29
  -3  -6  13 1190.98 154.896  29
  -3  -6  13 1087.47 147.358  21
  -3  -6  14 12259.8 446.969  21
  -3  -6  15 24765.5 562.461  21
  -3  -6  16 29757.0 508.413  21
  -3  -5 -11 1661.26 122.446  26
  -3  -5 -10 27839.3 560.105  22
  -3  -5 -10 29092.0 632.559  26
  -3  -5  -9 9164.71 372.485  22
  -3  -5  -9 10343.5 427.174  26
  -3  -5  -8 2585.20 232.739  26
  -3  -5  -8 2399.43 205.430  22
  -3  -5  -7 3319.57 266.172  26
  -3  -5  -7 3129.73 241.419  22
  -3  -5  -6 10175.0 433.696  35
  -3  -5  -6 10480.4 465.062  26
  -3  -5  -6 9530.93 412.386  22
  -3  -5  -6 10170.1 449.985  20
  -3  -5  -5 7463.57 370.104  26
  -3  -5  -5 6514.68 328.786  22
  -3  -5  -5 7467.90 368.008  35
  -3  -5  -5 6667.72 359.997  20
  -3  -5  -5 6270.31 735.051   7
  -3  -5  -4 67755.8 1065.66  26
  -3  -5  -4 63878.9 1079.17  20
  -3  -5  -4 59841.9 950.333  22
  -3  -5  -4 66911.7 1056.56  35
  -3  -5  -4 58085.2 2109.16   7
  -3  -5  -3 1611.21 337.132   7
  -3  -5  -2 20439.4 1088.08   7
  -3  -5  -1 34281.0 1328.35   7
  -3  -5   0 133536. 1760.43   9
  -3  -5   0 115456. 2265.20   7
  -3  -5   1 61734.4 1248.95   9
  -3  -5   1 59705.9 1520.23   7
  -3  -5   2 20862.0 760.676   9
  -3  -5   2 20629.4 831.088   7
  -3  -5   3 35706.7 920.173   5
  -3  -5   3 35657.4 1051.08   9
  -3  -5   3 37425.0 1052.64   7
  -3  -5   4 17294.3 783.165   9
  -3  -5   4 17874.0 658.067   5
  -3  -5   5 83869.1 1464.04   5
  -3  -5   5 86542.9 1835.23   9
  -3  -5   6 22837.7 1003.72   9
  -3  -5   6 23572.9 807.981   5
  -3  -5   7 1253.55 207.022   5
  -3  -5   8 23794.7 898.974   5
  -3  -5   9 36878.2 777.912  34
  -3  -5   9 37401.2 757.047  21
  -3  -5   9 37256.1 742.776  28
  -3  -5  10 81392.6 1209.75  34
  -3  -5  10 78943.5 1134.81  28
  -3  -5  10 81344.6 1817.30   5
  -3  -5  10 80400.1 1121.36  30
  -3  -5  10 81545.7 1156.29  29
  -3  -5  10 80913.9 1165.42  21
  -3  -5  11 34650.0 773.866  28
  -3  -5  11 34344.4 786.430  21
  -3  -5  11 34571.6 1209.18   5
  -3  -5  11 34439.0 793.399  30
  -3  -5  11 34346.6 789.973  29
  -3  -5  12 384.077 99.3606  21
  -3  -5  12 447.012 104.233  29
  -3  -5  13 20023.7 624.036  29
  -3  -5  13 20118.8 604.925  21
  -3  -5  14 38817.4 784.794  21
  -3  -5  15 21093.5 515.224  21
  -3  -5  16 2597.09 149.177  21
  -3  -4 -12 7504.40 243.597  26
  -3  -4 -11 16985.7 407.968  22
  -3  -4 -11 18397.3 488.907  26
  -3  -4 -10 887.524 131.098  26
  -3  -4 -10 693.351 99.9084  22
  -3  -4  -9 3225.71 232.329  22
  -3  -4  -9 3817.89 272.270  26
  -3  -4  -8 2441.85 225.636  26
  -3  -4  -8 2023.31 187.410  22
  -3  -4  -7 21512.5 636.410  20
  -3  -4  -7 20630.9 587.628  22
  -3  -4  -7 21823.6 616.602  35
  -3  -4  -6 24244.7 633.992  35
  -3  -4  -6 21691.0 578.114  22
  -3  -4  -6 23635.4 656.176  20
  -3  -4  -6 21508.4 1334.18   7
  -3  -4  -5 463.335 199.791   7
  -3  -4  -5 507.295 95.9187  20
  -3  -4  -4 4701.36 573.125   7
  -3  -4  -3 3580.24 465.005   7
  -3  -4  -2 167784. 2891.81   7
  -3  -4  -1 54846.5 998.065   9
  -3  -4  -1 49320.1 1470.71   7
  -3  -4   0 245.277 112.561   7
  -3  -4   0 4.15804 34.7743   9
  -3  -4   1 22384.9 688.428   9
  -3  -4   1 22452.3 865.824   7
  -3  -4   2 86951.1 1575.46   7
  -3  -4   2 86921.3 1435.44   9
  -3  -4   3 53564.5 1199.59   9
  -3  -4   3 53990.1 1036.98   5
  -3  -4   4 74304.3 1494.40   9
  -3  -4   4 73478.5 1233.18   5
  -3  -4   5 6533.48 479.222   9
  -3  -4   5 6990.63 396.465   5
  -3  -4   6 12778.0 713.773   9
  -3  -4   6 13661.3 579.870   5
  -3  -4   7 43444.5 1103.79   5
  -3  -4   8 66175.1 1454.63   5
  -3  -4   9 27702.3 990.814   5
  -3  -4  10 138.092 68.8528  30
  -3  -4  10 234.259 82.0697  34
  -3  -4  10 154.537 62.0139  21
  -3  -4  10 195.383 89.5667   5
  -3  -4  10 170.527 74.3734  29
  -3  -4  11 20898.5 927.206   5
  -3  -4  11 21023.7 613.048  21
  -3  -4  11 22065.1 662.013  30
  -3  -4  11 21179.4 628.636  29
  -3  -4  12 34871.4 867.443  30
  -3  -4  12 33776.5 787.089  21
  -3  -4  12 35782.5 827.034  29
  -3  -4  13 27934.3 703.341  21
  -3  -4  14 719.561 117.758  21
  -3  -4  15 258.126 60.1874  21
  -3  -4  16 29384.2 478.404  21
  -3  -3 -13 56.0662 24.8203  26
  -3  -3 -12 337.516 69.9030  26
  -3  -3 -11 900.107 123.020  26
  -3  -3 -11 801.818 102.328  22
  -3  -3 -10 4536.77 295.864  26
  -3  -3 -10 4078.54 248.720  22
  -3  -3  -9 2336.88 197.755  22
  -3  -3  -8 12337.6 449.309  22
  -3  -3  -8 12144.3 456.834  23
  -3  -3  -8 12330.3 449.629  35
  -3  -3  -7 21280.0 578.392  23
  -3  -3  -7 20654.0 560.946  22
  -3  -3  -7 22898.8 596.952  35
  -3  -3  -7 22243.0 613.081  20
  -3  -3  -7 19307.2 1246.85   7
  -3  -3  -6 147.314 114.919   7
  -3  -3  -6 287.035 68.1436  23
  -3  -3  -6 357.437 76.9623  20
  -3  -3  -5 655.993 224.881   7
  -3  -3  -4 70779.4 2074.17   7
  -3  -3  -3 23192.9 1103.20   7
  -3  -3  -2 6304.84 531.374   7
  -3  -3  -1 21517.3 917.507   7
  -3  -3   0 70046.2 1078.43   9
  -3  -3   0 70235.8 1533.81   7
  -3  -3   1 38704.2 837.623   9
  -3  -3   1 39620.1 1063.50   7
  -3  -3   2 29523.8 682.135   5
  -3  -3   2 29291.0 771.003   9
  -3  -3   3 89.7325 59.2385   7
  -3  -3   3 92.2587 56.9241   5
  -3  -3   3 44.0857 47.9494   9
  -3  -3   4 1082.45 175.607   9
  -3  -3   4 1105.40 146.264   5
  -3  -3   4 1211.56 130.174   7
  -3  -3   5 58105.9 1351.19   9
  -3  -3   5 57439.9 1064.10   5
  -3  -3   6 62596.7 1506.51   9
  -3  -3   6 66055.3 1223.03   5
  -3  -3   7 24218.9 794.943   5
  -3  -3   8 804.836 168.146   5
  -3  -3   9 43387.4 1223.58   5
  -3  -3  10 50830.1 892.486  28
  -3  -3  10 52135.2 909.157  21
  -3  -3  10 51163.2 925.420  29
  -3  -3  10 50312.8 1386.34   5
  -3  -3  10 52124.1 979.552  30
  -3  -3  11 57822.3 1101.65  30
  -3  -3  11 57013.1 991.360  21
  -3  -3  11 57689.7 1035.42  29
  -3  -3  11 55968.7 1502.74   5
  -3  -3  12 9210.44 466.817  30
  -3  -3  12 9218.84 406.084  21
  -3  -3  12 9496.83 430.637  29
  -3  -3  13 5437.05 307.525  21
  -3  -3  14 16250.0 486.961  21
  -3  -3  15 36867.1 639.282  21
  -3  -3  16 21068.8 378.451  21
  -3  -2 -13 451.600 72.7569  26
  -3  -2 -12 3400.72 222.166  26
  -3  -2 -12 2595.97 165.864  22
  -3  -2 -11 5393.72 273.967  22
  -3  -2 -10 3030.05 230.228  23
  -3  -2 -10 3236.56 227.903  22
  -3  -2  -9 21931.0 616.913  23
  -3  -2  -9 22222.5 597.778  22
  -3  -2  -8 2080.35 184.502  23
  -3  -2  -8 1738.89 364.788   7
  -3  -2  -8 2369.94 193.131  35
  -3  -2  -8 2045.54 177.483  22
  -3  -2  -8 2128.83 185.393  20
  -3  -2  -7 19129.2 524.420  35
  -3  -2  -7 15499.0 1063.07   7
  -3  -2  -7 17580.0 499.693  23
  -3  -2  -7 16431.8 468.228  22
  -3  -2  -7 17587.0 513.483  20
  -3  -2  -6 13215.7 960.566   7
  -3  -2  -5 55595.2 1828.66   7
  -3  -2  -4 8098.00 656.999   7
  -3  -2  -3 83.8172 98.0516   7
  -3  -2  -2 5153.73 454.877   7
  -3  -2  -2 5997.83 198.223   1
  -3  -2  -1 18781.3 797.223   7
  -3  -2   0 3025.55 303.461   7
  -3  -2   1 36088.4 956.890   7
  -3  -2   1 33007.9 715.159   9
  -3  -2   2 220.842 45.0605  11
  -3  -2   2 109.641 55.7008   9
  -3  -2   2 203.903 59.6243   5
  -3  -2   2 70.6587 64.5585   7
  -3  -2   3 29274.1 431.623  11
  -3  -2   3 28189.5 608.753   5
  -3  -2   3 28102.9 735.790   9
  -3  -2   4 109509. 1582.46   9
  -3  -2   4 111666. 1291.60   5
  -3  -2   4 112908. 772.771  11
  -3  -2   5 42585.3 863.766   5
  -3  -2   5 40969.4 470.308  11
  -3  -2   5 41778.7 1072.96   9
  -3  -2   6 2225.50 273.593   9
  -3  -2   6 2092.95 214.465   5
  -3  -2   7 23428.0 764.080   5
  -3  -2   8 56111.8 1285.83   5
  -3  -2   9 43079.2 1205.98   5
  -3  -2  10 66091.4 1011.09  21
  -3  -2  10 63691.5 1545.91   5
  -3  -2  10 63958.8 1155.60  36
  -3  -2  10 65682.6 1040.59  29
  -3  -2  10 66570.7 1138.36  30
  -3  -2  11 259.489 120.040   5
  -3  -2  11 589.391 114.108  21
  -3  -2  11 539.520 113.281  29
  -3  -2  11 485.192 124.061  30
  -3  -2  11 162.976 112.057  36
  -3  -2  12 19519.5 580.813  21
  -3  -2  12 20229.1 688.648  30
  -3  -2  12 18960.5 685.476  36
  -3  -2  13 36494.1 774.018  21
  -3  -2  13 36887.7 938.649  36
  -3  -2  14 29801.9 636.387  21
  -3  -2  15 14205.5 375.259  21
  -3  -2  16 4032.05 148.870  21
  -3  -1 -14 1696.46 114.889  26
  -3  -1 -13 2074.55 163.338  26
  -3  -1 -12 8702.52 355.579  23
  -3  -1 -12 8155.61 313.414  22
  -3  -1 -11 24539.0 639.565  23
  -3  -1 -11 23916.2 595.601  22
  -3  -1 -10 15106.5 510.513  23
  -3  -1 -10 15658.2 493.211  22
  -3  -1  -9 9100.54 385.846  23
  -3  -1  -9 9383.89 371.679  22
  -3  -1  -9 9900.06 398.315  35
  -3  -1  -8 34828.2 712.637  35
  -3  -1  -8 31048.4 672.499  23
  -3  -1  -8 30532.0 634.785  22
  -3  -1  -8 26761.2 1392.99   7
  -3  -1  -7 10616.3 848.036   7
  -3  -1  -6 15824.2 989.915   7
  -3  -1  -5 536.964 97.6684   1
  -3  -1  -5 543.367 185.733   7
  -3  -1  -4 528.994 170.851   7
  -3  -1  -4 474.584 81.4995   1
  -3  -1  -3 125151. 1185.46   1
  -3  -1  -3 117589. 2165.03   7
  -3  -1  -2 14654.6 717.704   7
  -3  -1  -2 15773.4 376.183   1
  -3  -1  -1 72624.8 1485.16   7
  -3  -1  -1 69073.0 740.180   1
  -3  -1   0 52164.9 777.748  11
  -3  -1   0 58553.2 1237.33   7
  -3  -1   1 56902.3 721.855  11
  -3  -1   1 62762.3 1177.58   7
  -3  -1   2 105704. 886.650  11
  -3  -1   2 106482. 1233.18   9
  -3  -1   3 75140.4 724.672  11
  -3  -1   3 75416.2 1124.68   9
  -3  -1   3 75943.6 893.954   5
  -3  -1   4 12766.9 507.377   9
  -3  -1   4 12999.6 410.663   5
  -3  -1   4 12489.2 304.716  11
  -3  -1   5 4315.54 330.457   9
  -3  -1   5 4591.88 197.534  11
  -3  -1   5 4229.62 263.941   5
  -3  -1   6 43932.1 670.836  11
  -3  -1   6 42377.4 1111.62   9
  -3  -1   6 43614.2 941.754   5
  -3  -1   7 48665.9 1091.14   5
  -3  -1   8 32303.7 968.072   5
  -3  -1   9 560.704 150.982   5
  -3  -1  10 10297.5 464.630  30
  -3  -1  10 9896.14 604.716   5
  -3  -1  10 10405.1 402.120  21
  -3  -1  10 9576.95 495.118  36
  -3  -1  10 10710.8 421.602  29
  -3  -1  11 45857.6 1014.82  30
  -3  -1  11 44058.6 1067.90  36
  -3  -1  11 44110.4 854.270  21
  -3  -1  12 9098.16 497.740  36
  -3  -1  12 10368.1 495.978  30
  -3  -1  12 9695.19 399.999  21
  -3  -1  13 6359.95 312.527  21
  -3  -1  13 5664.79 405.302  36
  -3  -1  14 57.3876 47.1835  21
  -3  -1  15 12398.8 324.274  21
  -3   0 -14 1482.07 124.820  26
  -3   0 -13 11790.3 391.467  23
  -3   0 -12 16833.1 516.429  23
  -3   0 -12 16398.1 463.235  22
  -3   0 -11 4640.99 281.549  23
  -3   0 -11 5140.98 275.363  22
  -3   0 -10 1599.09 163.982  23
  -3   0 -10 1460.78 149.001  22
  -3   0 -10 1614.68 161.423  35
  -3   0  -9 32146.8 658.288  22
  -3   0  -9 33161.7 709.749  23
  -3   0  -8 5898.68 277.374  23
  -3   0  -8 6648.90 307.507  35
  -3   0  -7 1928.90 227.953   1
  -3   0  -7 1796.45 335.974   7
  -3   0  -6 769.755 134.997   1
  -3   0  -6 561.122 189.573   7
  -3   0  -5 46994.1 955.043   1
  -3   0  -5 38800.5 1369.26   7
  -3   0  -4 29258.4 688.909   1
  -3   0  -4 26639.6 1057.41   7
  -3   0  -3 62.2801 90.3890   7
  -3   0  -3 67.8079 32.8810   1
  -3   0  -2 48002.9 725.345   1
  -3   0  -2 48593.6 1233.47   7
  -3   0  -1 150664. 2032.57   7
  -3   0  -1 147567. 1167.49   1
  -3   0   0 92013.2 956.421  11
  -3   0   0 102928. 1578.63   7
  -3   0   1 65801.5 755.044  11
  -3   0   1 72069.8 1230.10   7
  -3   0   2 8980.92 245.056   5
  -3   0   2 9291.41 278.600  11
  -3   0   3 5853.86 225.215  11
  -3   0   3 5491.31 215.912   5
  -3   0   3 5501.56 288.115   9
  -3   0   4 17428.0 413.639  11
  -3   0   4 16714.1 440.273   5
  -3   0   4 16807.4 551.720   9
  -3   0   5 81627.5 965.066  11
  -3   0   5 79891.4 1104.93   5
  -3   0   6 24322.4 577.265  11
  -3   0   6 23790.7 689.187   5
  -3   0   6 23780.0 787.488   9
  -3   0   7 1605.74 159.657  11
  -3   0   7 1687.56 208.708   5
  -3   0   8 7275.19 464.484   5
  -3   0   9 43786.2 992.823  36
  -3   0   9 44404.1 774.446  21
  -3   0   9 44085.2 898.688  30
  -3   0  10 45012.8 828.652  21
  -3   0  10 46307.6 989.635  30
  -3   0  11 852.120 174.880  36
  -3   0  11 1048.22 135.180  21
  -3   0  11 1194.54 181.897  30
  -3   0  12 773.284 114.034  21
  -3   0  12 846.984 155.754  30
  -3   0  12 611.435 140.964  36
  -3   0  13 4581.48 350.281  36
  -3   0  13 4959.36 262.829  21
  -3   0  14 30879.5 573.742  21
  -3   0  15 23655.8 393.413  21
  -3   1 -15 2502.77 137.213  26
  -3   1 -14 142.413 43.2444  23
  -3   1 -13 1221.45 134.149  23
  -3   1 -12 3275.22 230.765  23
  -3   1 -12 3174.66 209.156  22
  -3   1 -11 409.485 79.8166  22
  -3   1 -11 347.800 82.3016  35
  -3   1 -11 375.768 84.0682  23
  -3   1 -10 2998.63 220.861  23
  -3   1 -10 3265.23 212.882  22
  -3   1 -10 3215.32 229.440  35
  -3   1  -9 1278.43 139.443  23
  -3   1  -9 1429.20 150.203  35
  -3   1  -8 1169.59 271.487   7
  -3   1  -8 1472.99 225.504   1
  -3   1  -7 4231.02 352.810   1
  -3   1  -7 3571.11 458.265   7
  -3   1  -6 42717.7 1040.69   1
  -3   1  -6 39687.1 1434.05   7
  -3   1  -5 836.377 211.705   7
  -3   1  -5 957.217 143.958   1
  -3   1  -4 31081.7 738.857   1
  -3   1  -4 30379.7 1090.48   7
  -3   1  -3 50447.5 852.481   1
  -3   1  -3 49030.0 1298.65   7
  -3   1  -2 29790.8 597.005   1
  -3   1  -2 28295.8 624.826  11
  -3   1  -2 29995.1 963.045   7
  -3   1  -1 14773.0 393.521   1
  -3   1  -1 15043.5 639.774   7
  -3   1   0 5939.37 376.532   7
  -3   1   0 5172.64 224.068  11
  -3   1   0 5579.52 240.231   1
  -3   1   1 437.640 68.3351  11
  -3   1   2 27661.9 331.364   5
  -3   1   2 27813.4 515.587  11
  -3   1   3 51431.7 739.370  11
  -3   1   3 50393.6 592.834   5
  -3   1   3 51765.4 828.933   9
  -3   1   4 39979.4 661.317   5
  -3   1   4 38340.0 791.439   9
  -3   1   4 37812.6 692.945  11
  -3   1   5 455.553 97.1799   9
  -3   1   5 567.379 94.0998  11
  -3   1   5 450.824 86.8601   5
  -3   1   6 732.651 126.826   5
  -3   1   6 712.635 115.468  11
  -3   1   7 24054.3 772.583   5
  -3   1   7 23909.0 688.349  11
  -3   1   8 50060.6 1055.95  11
  -3   1   8 48488.3 1189.99   5
  -3   1   9 32933.9 675.481  21
  -3   1   9 34362.2 815.931  30
  -3   1   9 34327.7 939.261  36
  -3   1  10 1810.81 282.159  36
  -3   1  10 2506.36 196.600  21
  -3   1  10 2462.82 254.194  30
  -3   1  11 6707.09 394.141  30
  -3   1  11 5806.85 438.972  36
  -3   1  11 6251.39 313.572  21
  -3   1  12 4658.83 265.978  21
  -3   1  12 4533.01 378.933  36
  -3   1  13 55310.7 825.373  21
  -3   1  13 58726.6 1227.04  36
  -3   1  14 4443.22 200.123  21
  -3   1  15 38.6441 22.2440  21
  -3   2 -14 2562.99 177.509  23
  -3   2 -13 6494.60 313.733  23
  -3   2 -13 2867.72 189.554  35
  -3   2 -12 272.620 77.1765  35
  -3   2 -12 273.943 76.0338  23
  -3   2 -11 154.742 69.0617  35
  -3   2 -11 131.357 60.6357  23
  -3   2 -10 2303.50 303.793   1
  -3   2 -10 2432.88 195.044  23
  -3   2 -10 2644.58 205.181  35
  -3   2  -9 966.743 118.951  23
  -3   2  -9 1099.39 125.128  35
  -3   2  -9 926.631 190.727   1
  -3   2  -8 181.786 115.964   7
  -3   2  -8 370.612 123.345   1
  -3   2  -7 28636.9 1220.73   7
  -3   2  -7 30223.6 966.440   1
  -3   2  -6 4729.67 356.527   1
  -3   2  -6 4751.99 475.027   7
  -3   2  -5 658.852 183.231   7
  -3   2  -5 546.383 112.765   1
  -3   2  -4 25999.3 702.007   1
  -3   2  -4 24582.4 967.414   7
  -3   2  -3 3331.75 340.378   7
  -3   2  -3 3376.43 232.029   1
  -3   2  -3 3214.24 224.142  11
  -3   2  -2 18608.5 748.583   7
  -3   2  -2 18568.7 477.941  11
  -3   2  -2 19402.5 504.805   1
  -3   2  -1 4806.29 368.062   7
  -3   2  -1 4447.33 231.630   1
  -3   2   0 5274.21 247.545   1
  -3   2   1 46606.7 698.103  11
  -3   2   2 17462.1 204.689   5
  -3   2   2 18656.3 463.564  11
  -3   2   2 18262.6 263.507   2
  -3   2   3 4298.36 175.832   5
  -3   2   3 4329.00 224.863   9
  -3   2   3 4032.39 141.784   2
  -3   2   3 4490.47 243.006  11
  -3   2   4 11.9562 18.5047   2
  -3   2   4 38.7355 41.3556  11
  -3   2   4 89.7945 44.6917   9
  -3   2   4 38.5782 35.1156   5
  -3   2   5 52864.0 974.151  11
  -3   2   5 55088.1 944.474   5
  -3   2   6 3255.75 260.286  11
  -3   2   6 3528.98 272.368   5
  -3   2   7 20898.9 712.440  11
  -3   2   7 22186.7 753.607   5
  -3   2   8 10933.6 538.704  11
  -3   2   9 4217.22 298.559  30
  -3   2   9 4041.36 242.904  21
  -3   2   9 3726.91 328.021  11
  -3   2   9 3722.77 347.026  36
  -3   2   9 3685.81 255.918  27
  -3   2  10 5769.99 423.590  36
  -3   2  10 5452.13 287.359  21
  -3   2  10 5448.05 356.084  30
  -3   2  10 5050.62 307.790  27
  -3   2  11 7994.91 506.356  36
  -3   2  11 7977.85 344.528  21
  -3   2  11 7871.26 378.453  27
  -3   2  12 34538.4 681.349  21
  -3   2  12 36232.1 1014.86  36
  -3   2  13 195.347 97.1984  36
  -3   2  13 196.739 58.6790  21
  -3   2  14 12740.2 291.094  21
  -3   3 -15 3.64243 24.5823  23
  -3   3 -14 11338.7 384.499  23
  -3   3 -14 3253.71 184.076  35
  -3   3 -13 3956.17 246.969  23
  -3   3 -13 2115.45 172.951  35
  -3   3 -12 118.083 56.8207  23
  -3   3 -12 113.440 54.5679  35
  -3   3 -11 2994.93 227.215  35
  -3   3 -11 3124.56 227.233  23
  -3   3 -10 1176.11 228.928   1
  -3   3 -10 1275.97 146.354  35
  -3   3 -10 1325.23 146.816  23
  -3   3  -9 36739.2 1223.66   1
  -3   3  -9 34493.1 668.010  23
  -3   3  -8 1075.88 251.806   7
  -3   3  -8 820.286 178.958   1
  -3   3  -7 22.7429 49.2103   1
  -3   3  -7-36.9240 79.9071   7
  -3   3  -6 22664.6 1013.18   7
  -3   3  -6 23013.4 797.895   1
  -3   3  -6 21597.2 430.468  19
  -3   3  -5 10349.3 653.601   7
  -3   3  -5 9781.81 481.243   1
  -3   3  -5 9233.46 260.596  19
  -3   3  -4 18819.4 836.000   7
  -3   3  -4 18112.6 600.940   1
  -3   3  -4 19063.8 563.386  11
  -3   3  -4 17446.2 323.378  19
  -3   3  -3 3457.07 216.597  11
  -3   3  -3 3389.91 241.574   1
  -3   3  -3 3265.94 127.999  19
  -3   3  -2 206.862 31.2639   3
  -3   3  -2 186.665 55.4322  11
  -3   3  -2 170.890 60.2342   1
  -3   3  -1 56993.1 808.814  11
  -3   3  -1 60477.2 889.972   1
  -3   3   0 154.386 49.3353  11
  -3   3   1 47547.8 648.484   2
  -3   3   1 48916.6 779.163  11
  -3   3   2 2907.16 103.591   5
  -3   3   2 2982.31 157.329   2
  -3   3   2 2853.16 200.828  11
  -3   3   3 2620.55 202.941  11
  -3   3   3 2680.57 151.175   5
  -3   3   3 2368.66 149.506   9
  -3   3   3 2570.82 152.581   2
  -3   3   4 38689.6 848.400  11
  -3   3   4 37289.6 634.152   2
  -3   3   5 2252.62 199.775   5
  -3   3   5 2032.53 207.728  11
  -3   3   6 6541.57 406.748  11
  -3   3   7 4309.11 348.311  11
  -3   3   8 17947.6 707.696  36
  -3   3   8 17643.0 736.127  11
  -3   3   8 17522.0 479.966  21
  -3   3   8 16637.7 547.444  27
  -3   3   8 19022.5 569.639  30
  -3   3   9 3513.23 347.592  11
  -3   3   9 3597.31 268.207  27
  -3   3   9 4072.02 243.761  21
  -3   3   9 4183.71 351.240  36
  -3   3  10 3579.48 269.325  27
  -3   3  10 3949.33 243.497  21
  -3   3  10 4027.92 365.917  36
  -3   3  11 1677.87 157.241  21
  -3   3  11 1255.73 227.043  36
  -3   3  11 1499.98 172.797  27
  -3   3  12 1401.05 225.407  36
  -3   3  12 1608.84 140.208  21
  -3   3  12 1535.75 157.232  27
  -3   3  13 32957.3 831.624  36
  -3   3  13 30831.1 506.555  21
  -3   4 -16 1263.11 89.7623  23
  -3   4 -15 9.70128 27.0833  23
  -3   4 -14 152.118 54.1315  35
  -3   4 -14 290.060 67.4387  23
  -3   4 -13 2151.44 185.125  23
  -3   4 -13 1508.13 156.877  35
  -3   4 -12 1190.15 143.771  23
  -3   4 -12 1199.18 148.139  35
  -3   4 -11 24590.9 635.438  35
  -3   4 -11 22409.7 600.514  23
  -3   4 -10 120.077 53.5428  35
  -3   4 -10 165.544 93.0391   1
  -3   4  -9 778.251 112.339  35
  -3   4  -9 573.600 159.368   1
  -3   4  -8 449.174 134.439   1
  -3   4  -7 17939.6 774.428   1
  -3   4  -7 18829.8 468.873  19
  -3   4  -6 2558.11 276.801   1
  -3   4  -6 2641.43 166.104  19
  -3   4  -5 719.365 119.024  11
  -3   4  -5 552.003 70.6308  19
  -3   4  -5 559.157 120.770   1
  -3   4  -4 28.6256 46.7535   1
  -3   4  -4 21.6837 29.0216  11
  -3   4  -4 34.5967 26.9647  19
  -3   4  -3 45325.6 652.880   3
  -3   4  -3 45861.2 779.924  11
  -3   4  -3 46926.1 918.988   1
  -3   4  -3 45742.5 554.783  19
  -3   4  -2 2670.87 146.324   3
  -3   4  -2 2800.96 189.298  11
  -3   4  -2 2861.57 214.577   1
  -3   4  -1 85274.0 1040.72  11
  -3   4  -1 89369.3 1139.01   1
  -3   4   0 357.583 73.7538  11
  -3   4   1 4966.19 272.476  11
  -3   4   1 5015.01 254.544   2
  -3   4   2 6859.05 290.546   2
  -3   4   2 6670.22 334.759  11
  -3   4   2 7050.96 216.759   9
  -3   4   3 21365.8 637.354  11
  -3   4   3 21088.0 524.517   2
  -3   4   4 18134.7 634.439  11
  -3   4   4 16928.3 505.703   2
  -3   4   5 1273.13 183.632  11
  -3   4   6 76.4131 61.4485  11
  -3   4   7 44212.5 1192.20  11
  -3   4   7 43893.2 733.126  21
  -3   4   7 43813.5 887.945  27
  -3   4   8 6842.98 491.112  11
  -3   4   8 7080.24 314.274  21
  -3   4   8 7581.41 460.118  36
  -3   4   8 6581.23 368.414  27
  -3   4   9 1696.53 225.123  36
  -3   4   9 1540.23 154.581  21
  -3   4   9 1352.01 175.996  27
  -3   4  10-2.76613 47.3634  21
  -3   4  10 69.9492 94.7293  36
  -3   4  10 6.62818 47.4839  27
  -3   4  11 4122.68 346.578  36
  -3   4  11 4001.31 225.366  21
  -3   4  11 3679.82 264.475  27
  -3   4  12 17876.0 504.895  27
  -3   4  12 18642.9 422.090  21
  -3   4  13 1507.90 94.5194  21
  -3   5 -16 215.274 41.9645  23
  -3   5 -15 139.916 44.2000  23
  -3   5 -15 41.7373 28.6068  35
  -3   5 -14 484.500 87.2677  35
  -3   5 -14 946.388 117.948  23
  -3   5 -13 73.6937 54.2199  35
  -3   5 -13 58.5079 39.1480  23
  -3   5 -12 841.480 122.010  35
  -3   5 -12 685.820 113.932  23
  -3   5 -11 1136.91 147.435  35
  -3   5 -11 980.677 216.922   1
  -3   5 -10 5716.08 519.822   1
  -3   5 -10 6227.37 321.894  35
  -3   5  -9 5534.01 498.741   1
  -3   5  -9 6384.10 306.219  35
  -3   5  -8 205.430 62.0079  19
  -3   5  -8 171.306 94.7271   1
  -3   5  -7 1300.83 213.999   1
  -3   5  -7 1563.45 145.732  19
  -3   5  -6 132.742 73.2579   1
  -3   5  -6 130.678 43.8135  19
  -3   5  -5 3841.07 317.309   1
  -3   5  -5 3603.33 194.145  19
  -3   5  -5 4439.43 278.784  11
  -3   5  -5 3858.57 261.028   3
  -3   5  -4 1156.26 134.324  11
  -3   5  -4 999.159 153.836   1
  -3   5  -4 1099.04 102.649  19
  -3   5  -4 1139.10 131.440   3
  -3   5  -3 12637.2 396.925   3
  -3   5  -3 13339.0 502.508   1
  -3   5  -3 13113.2 428.457  11
  -3   5  -3 12788.7 329.311  19
  -3   5  -2 32872.4 754.252   1
  -3   5  -2 32960.4 624.502   3
  -3   5  -2 32736.7 676.435  11
  -3   5  -1 19906.1 536.589  11
  -3   5  -1 20914.6 576.700   1
  -3   5   0 208.270 64.7503  11
  -3   5   1 30678.1 730.652   2
  -3   5   1 30290.9 728.398  11
  -3   5   2 574.986 113.037  11
  -3   5   2 546.133 98.5134   2
  -3   5   3 8018.22 379.480   2
  -3   5   3 8083.37 430.754  11
  -3   5   4 1771.57 187.042   2
  -3   5   4 2077.62 232.689  11
  -3   5   5 9884.98 540.693  11
  -3   5   6 29029.5 975.993  11
  -3   5   6 27186.9 564.975  21
  -3   5   6 28346.2 713.721  27
  -3   5   7 7886.76 532.306  11
  -3   5   7 7709.93 314.787  21
  -3   5   7 7754.51 400.852  27
  -3   5   7 8285.00 460.373  36
  -3   5   8 163.974 75.1283  27
  -3   5   8 87.7848 90.4115  36
  -3   5   8 225.355 72.5222  21
  -3   5   9 231.090 102.518  36
  -3   5   9 94.3471 58.2682  21
  -3   5   9 108.378 67.7876  27
  -3   5  10 12724.3 402.520  21
  -3   5  10 12744.5 520.513  27
  -3   5  10 13594.6 622.484  36
  -3   5  11 33144.3 586.607  21
  -3   5  11 34393.9 912.347  36
  -3   5  12 86.6931 41.3327  27
  -3   6 -16 160.815 38.9976  23
  -3   6 -15 121.256 47.8043  35
  -3   6 -15 317.990 63.9664  23
  -3   6 -14 457.808 87.1099  35
  -3   6 -14 612.389 97.5507  23
  -3   6 -13 630.491 107.239  35
  -3   6 -13 630.279 105.084  23
  -3   6 -12 3638.14 251.786  35
  -3   6 -11 5260.03 307.180  35
  -3   6 -10 239.035 104.201   1
  -3   6 -10 260.031 93.5008  35
  -3   6  -9 140.939 95.4725   1
  -3   6  -9 147.442 53.2133  19
  -3   6  -8 211.361 99.7812   1
  -3   6  -8 305.243 75.1989  19
  -3   6  -7 2410.94 295.385   1
  -3   6  -7 2478.27 190.896  19
  -3   6  -6 14552.6 579.718   3
  -3   6  -6 13434.6 638.420   1
  -3   6  -6 14190.6 431.978  19
  -3   6  -5 1033.12 132.257  11
  -3   6  -5 863.147 154.304   1
  -3   6  -5 902.197 105.252  19
  -3   6  -5 953.491 139.634   3
  -3   6  -4 19567.0 585.926   3
  -3   6  -4 19603.5 462.158  19
  -3   6  -4 18329.2 656.111   1
  -3   6  -4 19968.2 558.868  11
  -3   6  -3 24951.2 637.935   3
  -3   6  -3 24353.6 608.144  11
  -3   6  -3 24499.9 499.777  19
  -3   6  -3 24978.6 707.550   1
  -3   6  -2 1902.16 178.976   3
  -3   6  -2 1976.37 177.069  11
  -3   6  -2 2078.80 195.761   1
  -3   6  -2 1913.81 99.9173  16
  -3   6  -1 52429.8 506.281  16
  -3   6  -1 54481.9 952.058  11
  -3   6   0 341.160 89.4177  11
  -3   6   0 437.129 104.299   2
  -3   6   1 3179.16 264.194   2
  -3   6   1 3307.22 264.125  11
  -3   6   2 4520.11 314.892   2
  -3   6   2 4442.40 324.256  11
  -3   6   3 10201.0 519.988  11
  -3   6   3 9923.26 475.722   2
  -3   6   4 2934.98 268.878   2
  -3   6   4 3671.02 333.235  11
  -3   6   5 1061.50 140.547  27
  -3   6   5 1241.48 208.873  11
  -3   6   5 1157.22 120.315  21
  -3   6   6 641.031 100.382  21
  -3   6   6 715.426 162.974  11
  -3   6   6 716.109 101.618  24
  -3   6   6 261.761 132.494  36
  -3   6   6 777.717 130.620  27
  -3   6   7 15060.0 581.725  27
  -3   6   7 14636.5 447.364  21
  -3   6   7 14913.8 657.349  36
  -3   6   8 86.3525 64.4413  36
  -3   6   8 50.2062 47.4922  21
  -3   6   8 67.9656 53.2847  27
  -3   6   9 33971.3 663.521  21
  -3   6   9 35758.0 983.452  36
  -3   6   9 34003.1 877.790  27
  -3   6  10 580.421 84.7481  21
  -3   6  10 611.400 139.660  36
  -3   6  10 655.064 122.261  27
  -3   6  11 1093.58 132.207  27
  -3   6  12 5025.88 212.856  27
  -3   7 -16 108.939 36.7044  35
  -3   7 -16 280.997 47.1775  23
  -3   7 -15 702.527 90.5725  23
  -3   7 -15 358.245 67.4767  35
  -3   7 -14 227.789 68.1034  35
  -3   7 -14 376.742 76.9960  23
  -3   7 -13 96.7088 55.3120  23
  -3   7 -13 70.8625 54.6046  35
  -3   7 -12 74.3349 68.4834  35
  -3   7 -11 174.015 87.4558  35
  -3   7 -10 234.889 102.981  35
  -3   7 -10 122.068 53.1212  19
  -3   7 -10 132.616 50.4945  32
  -3   7  -9 1174.79 231.852   1
  -3   7  -9 1252.60 128.879  32
  -3   7  -9 1163.26 148.443  19
  -3   7  -8 1481.29 248.194   1
  -3   7  -8 1598.22 168.655  19
  -3   7  -7 4528.22 271.170  19
  -3   7  -7 4421.89 398.409   1
  -3   7  -7 4954.17 377.883   3
  -3   7  -6 2990.27 277.974   3
  -3   7  -6 2495.02 194.501  19
  -3   7  -6 2320.30 276.057   1
  -3   7  -5 109.124 69.5623   1
  -3   7  -5 0.46934 28.2177   3
  -3   7  -5 118.996 43.7396  11
  -3   7  -5 86.4044 46.0142  19
  -3   7  -4 294.660 83.3232   3
  -3   7  -4 355.732 79.9850  11
  -3   7  -4 339.405 96.5399   1
  -3   7  -4 337.813 73.7800  19
  -3   7  -3 8345.94 424.949   1
  -3   7  -3 8482.55 421.447   3
  -3   7  -3 8817.90 389.954  11
  -3   7  -2 5399.85 313.208  11
  -3   7  -2 5421.94 328.047   1
  -3   7  -2 5585.21 190.186  16
  -3   7  -1 2349.04 125.791  16
  -3   7  -1 1865.16 232.344   2
  -3   7  -1 2199.05 209.727  11
  -3   7   0 6939.44 391.206  11
  -3   7   0 6718.38 431.001   2
  -3   7   1 291.547 95.9359   2
  -3   7   1 327.020 98.1730  11
  -3   7   2 2755.99 276.822  11
  -3   7   2 2635.21 267.052   2
  -3   7   3 6191.87 434.034  11
  -3   7   3 6000.98 407.284   2
  -3   7   4 4620.61 394.362  11
  -3   7   4 4386.47 278.375  27
  -3   7   4 3844.37 216.177  21
  -3   7   4 4004.46 234.936  24
  -3   7   5 1509.56 151.284  24
  -3   7   5 1481.12 235.670  11
  -3   7   5 1380.46 137.067  21
  -3   7   5 1621.39 182.975  27
  -3   7   6 2049.97 180.668  24
  -3   7   6 2231.01 225.854  27
  -3   7   6 1996.56 168.845  21
  -3   7   6 1995.31 229.534  36
  -3   7   7 1532.71 152.797  24
  -3   7   7 1580.56 150.523  21
  -3   7   7 1607.17 202.317  36
  -3   7   7 1657.34 202.395  27
  -3   7   8 2257.06 173.928  21
  -3   7   8 2168.32 247.767  36
  -3   7   8 2083.91 221.213  27
  -3   7   9 1754.28 196.586  27
  -3   7   9 1340.82 196.264  36
  -3   7  10 7574.12 359.126  27
  -3   7  11 6700.13 278.995  27
  -3   8 -16 619.676 67.6477  23
  -3   8 -16 210.033 42.1125  35
  -3   8 -15 68.5956 48.5123  35
  -3   8 -15 22.1551 25.3557  23
  -3   8 -14 352.376 77.5741  35
  -3   8 -14 506.752 87.2155  23
  -3   8 -13 222.261 74.3691  35
  -3   8 -12 30.4800 65.7421  35
  -3   8 -11 257.674 77.4301  19
  -3   8 -11 432.336 123.992  35
  -3   8 -11 306.922 70.3490  32
  -3   8 -10 14.4677 55.5557   1
  -3   8 -10 146.945 56.7841  32
  -3   8 -10 131.591 60.0217  19
  -3   8  -9 3051.40 247.257  19
  -3   8  -9 3094.61 206.263  32
  -3   8  -9 2594.23 343.933   1
  -3   8  -8 2886.10 342.233   1
  -3   8  -8 3202.42 207.255  32
  -3   8  -8 3101.51 244.858  19
  -3   8  -7 7847.05 532.087   1
  -3   8  -7 7634.05 371.063  19
  -3   8  -7 8596.44 517.220   3
  -3   8  -6 7077.69 342.773  19
  -3   8  -6 7475.14 459.554   3
  -3   8  -6 7149.41 477.866   1
  -3   8  -5 3885.71 321.687   3
  -3   8  -5 3257.95 226.647  19
  -3   8  -5 3333.26 306.397   1
  -3   8  -4 12324.8 558.007   3
  -3   8  -4 12061.0 457.781  11
  -3   8  -4 11727.7 416.863  19
  -3   8  -4 12058.0 545.293   1
  -3   8  -3 4550.57 344.350   3
  -3   8  -3 4429.24 289.803  11
  -3   8  -3 4638.49 321.162   1
  -3   8  -3 4667.72 199.356  16
  -3   8  -2 57.3249 26.9239  16
  -3   8  -2 45.2829 40.7142  11
  -3   8  -1 395.100 123.014   2
  -3   8  -1 388.637 63.2737  16
  -3   8  -1 653.265 121.772  11
  -3   8   0 12959.2 661.179   2
  -3   8   0 12992.0 571.193  11
  -3   8   1 34976.7 1049.65   2
  -3   8   1 35254.7 991.849  11
  -3   8   2 197.670 96.1079   2
  -3   8   2 3.42631 44.1730  11
  -3   8   3 2963.12 211.676  24
  -3   8   3 3030.71 321.123  11
  -3   8   3 2694.34 297.742   2
  -3   8   3 3054.13 235.190  27
  -3   8   4 5000.93 282.127  24
  -3   8   4 5357.93 444.333  11
  -3   8   4 4977.68 254.121  21
  -3   8   4 5350.39 327.275  27
  -3   8   5 1079.64 136.931  24
  -3   8   5 1034.57 125.678  21
  -3   8   5 1078.70 158.356  27
  -3   8   6 8372.55 369.688  24
  -3   8   6 8248.47 440.778  27
  -3   8   7 573.453 94.9566  24
  -3   8   7 818.915 136.894  36
  -3   8   7 730.573 138.293  27
  -3   8   8 2229.70 227.769  36
  -3   8   8 2186.15 221.095  27
  -3   8   9 11231.9 448.005  27
  -3   8  10 2178.38 170.971  27
  -3   9 -16 433.788 53.0507  23
  -3   9 -16 221.731 44.7763  35
  -3   9 -15 81.3159 47.1365  35
  -3   9 -15 78.4743 35.3147  23
  -3   9 -14 28.6002 55.0792  35
  -3   9 -14 59.2957 47.3462  23
  -3   9 -13 39.2777 62.6209  35
  -3   9 -12 149.902 80.4901  35
  -3   9 -12 193.922 64.1845  32
  -3   9 -11 1947.54 168.103  32
  -3   9 -11 2177.92 213.717  19
  -3   9 -10 8429.03 352.275  32
  -3   9 -10 8792.09 433.990  19
  -3   9  -9 5606.58 346.636  19
  -3   9  -9 5261.23 479.280   1
  -3   9  -9 5985.77 296.635  32
  -3   9  -8 1719.41 188.844  19
  -3   9  -8 1837.72 171.631  32
  -3   9  -8 1634.66 258.300   1
  -3   9  -7 7269.75 487.812   3
  -3   9  -7 6442.72 351.451  19
  -3   9  -7 6190.86 470.490   1
  -3   9  -6 3387.71 251.321  19
  -3   9  -6 3113.86 313.727   1
  -3   9  -6 3325.88 321.993   3
  -3   9  -5 820.306 155.762   1
  -3   9  -5 827.728 160.331   3
  -3   9  -5 834.997 126.439  19
  -3   9  -4 446.252 125.873   3
  -3   9  -4 250.832 81.5345   1
  -3   9  -3 159.244 63.1912  11
  -3   9  -2 10534.3 653.476   2
  -3   9  -2 11459.0 508.536  11
  -3   9  -1 11241.6 663.371   2
  -3   9  -1 10920.8 527.091  11
  -3   9   0 1519.65 241.269   2
  -3   9   0 1517.25 206.348  11
  -3   9   1 3391.40 222.725  24
  -3   9   1 3464.89 328.895  11
  -3   9   1 3307.32 351.067   2
  -3   9   1 3282.42 206.203  31
  -3   9   2 23801.4 611.078  24
  -3   9   2 24532.7 912.315  11
  -3   9   2 21837.8 522.665  31
  -3   9   2 23294.1 918.495   2
  -3   9   2 23500.3 635.675  27
  -3   9   3 7144.92 350.175  24
  -3   9   3 7381.63 517.641  11
  -3   9   3 7235.61 381.156  27
  -3   9   4 3280.70 243.444  24
  -3   9   4 3448.62 275.354  27
  -3   9   5 1952.74 187.267  24
  -3   9   5 1906.25 213.159  27
  -3   9   6 1175.46 142.750  24
  -3   9   6 1282.57 177.352  27
  -3   9   7 204.767 54.3976  24
  -3   9   7 118.508 62.2210  27
  -3   9   8 1737.79 177.997  27
  -3   9   9 225.824 62.7362  27
  -3   9  10 236.286 47.3522  27
  -3  10 -16 260.137 36.7788  23
  -3  10 -16 161.343 38.8677  35
  -3  10 -15 364.490 57.8977  23
  -3  10 -15 315.340 65.9773  35
  -3  10 -14 528.276 91.8531  35
  -3  10 -14 570.491 83.6281  23
  -3  10 -13 529.689 112.132  35
  -3  10 -12 843.597 108.640  32
  -3  10 -12 848.198 149.610  35
  -3  10 -12 788.018 121.850  19
  -3  10 -11 134.753 50.8391  32
  -3  10 -11 101.675 57.3667  19
  -3  10 -10 251.905 80.2606  19
  -3  10 -10 104.390 56.1982  32
  -3  10  -9 1942.52 185.935  32
  -3  10  -9 1801.66 273.893   1
  -3  10  -9 1926.45 209.798  19
  -3  10  -8 7636.86 349.982  32
  -3  10  -8 6527.23 495.106   1
  -3  10  -8 7053.56 388.679  19
  -3  10  -7 5103.88 261.798  31
  -3  10  -7 5297.59 334.321  19
  -3  10  -7 4874.38 408.550   1
  -3  10  -6 156.400 83.9252   3
  -3  10  -6 55.1307 44.8324  31
  -3  10  -5 2019.08 174.699  31
  -3  10  -5 2117.89 272.350   3
  -3  10  -4 3456.88 223.856  31
  -3  10  -3 1746.39 161.509  31
  -3  10  -3 419.233 149.790   2
  -3  10  -2 441.416 154.298   2
  -3  10  -2 575.624 89.4955  24
  -3  10  -2 623.419 104.139  31
  -3  10  -1 138.451 81.1129  11
  -3  10  -1 51.3875 47.3492  31
  -3  10  -1 78.6171 41.5243  24
  -3  10  -1 185.561 100.280   2
  -3  10   0 2927.15 346.807   2
  -3  10   0 3101.75 225.515  24
  -3  10   0 3233.59 310.832  11
  -3  10   0 3158.44 218.589  31
  -3  10   1 26224.0 664.129  24
  -3  10   1 25309.5 910.328  11
  -3  10   1 25133.7 604.709  31
  -3  10   1 24274.6 980.640   2
  -3  10   2 13316.2 489.227  24
  -3  10   2 13323.4 429.697  31
  -3  10   2 14077.1 508.323  27
  -3  10   3 273.826 81.9148  24
  -3  10   3 235.062 82.8042  27
  -3  10   4 15422.1 525.973  24
  -3  10   4 16148.9 585.019  27
  -3  10   5 454.075 92.8885  24
  -3  10   5 392.706 100.789  27
  -3  10   6 3481.02 223.889  24
  -3  10   6 3693.52 271.470  27
  -3  10   7 224.279 49.7437  24
  -3  10   7 291.336 75.7332  27
  -3  10   8 117.656 48.7779  27
  -3  10   9 0.00000 21.5874  27
  -3  11 -16 180.681 36.2930  35
  -3  11 -15 3394.89 180.842  35
  -3  11 -15 3163.35 145.093  23
  -3  11 -14 2540.96 187.946  35
  -3  11 -13 47.5604 36.8012  32
  -3  11 -13 43.4070 65.8525  35
  -3  11 -12 151.633 87.7751  35
  -3  11 -12 167.794 62.8897  32
  -3  11 -11 333.672 81.8509  32
  -3  11 -11 199.905 64.9436  19
  -3  11 -10 15055.4 573.411  19
  -3  11 -10 16251.2 514.542  32
  -3  11  -9 1125.70 149.071  32
  -3  11  -9 1054.25 156.652  19
  -3  11  -8 3127.89 234.541  32
  -3  11  -8 3128.87 209.687  31
  -3  11  -8 3020.85 260.215  19
  -3  11  -7 7690.86 341.512  31
  -3  11  -6 3451.13 235.048  31
  -3  11  -5 125.469 104.415   2
  -3  11  -5 141.374 65.6775  31
  -3  11  -4 90.4930 85.4563   2
  -3  11  -4 175.394 67.4962  31
  -3  11  -3 277.392 126.687   2
  -3  11  -3 469.527 83.2348  24
  -3  11  -3 471.982 97.5614  31
  -3  11  -2 3145.65 388.348   2
  -3  11  -2 3465.17 241.727  31
  -3  11  -2 3004.87 218.108  24
  -3  11  -1 4556.62 271.671  24
  -3  11  -1 4228.26 439.588   2
  -3  11  -1 4650.54 281.120  31
  -3  11   0 8110.81 374.668  24
  -3  11   0 7817.91 357.454  31
  -3  11   1 100.282 57.8733  24
  -3  11   1 136.141 52.5979  31
  -3  11   2 666.164 120.287  24
  -3  11   2 508.510 88.3857  31
  -3  11   2 756.872 125.515  27
  -3  11   3 19657.6 594.848  24
  -3  11   3 20650.8 624.578  27
  -3  11   4 7136.03 349.769  24
  -3  11   4 7247.30 369.565  27
  -3  11   5 192.033 61.5127  24
  -3  11   5 217.712 70.4413  27
  -3  11   6 759.414 95.8078  24
  -3  11   6 804.055 112.422  27
  -3  11   7 40.4719 22.2742  24
  -3  11   7 95.2379 40.8737  27
  -3  12 -15 696.765 77.3603  35
  -3  12 -14 1296.04 97.7439  23
  -3  12 -14 1529.35 138.014  35
  -3  12 -13 735.946 122.127  35
  -3  12 -13 786.190 92.6627  32
  -3  12 -12 1248.72 171.266  35
  -3  12 -12 1280.99 131.498  32
  -3  12 -11 3788.91 238.779  32
  -3  12 -10 539.428 102.960  32
  -3  12  -9 4320.35 275.079  32
  -3  12  -8 1544.24 172.066  32
  -3  12  -8 1658.86 159.295  31
  -3  12  -7 6977.20 330.374  31
  -3  12  -6 1713.58 174.587  31
  -3  12  -5 319.124 84.1898  31
  -3  12  -4 1503.22 169.242  31
  -3  12  -3 6300.17 308.724  24
  -3  12  -3 6232.39 340.458  31
  -3  12  -2 58.5225 52.3240  31
  -3  12  -2 83.2477 49.3299  24
  -3  12  -1 1657.36 172.095  24
  -3  12  -1 1493.30 164.690  31
  -3  12   0 734.467 115.264  31
  -3  12   0 794.845 124.955  24
  -3  12   1 92.7999 59.0799  24
  -3  12   1 110.263 57.4583  31
  -3  12   2 21519.4 615.437  24
  -3  12   3 27.9658 43.5203  24
  -3  12   3 10.1648 47.1657  27
  -3  12   4 1022.33 124.152  24
  -3  12   4 1095.94 127.020  27
  -3  12   5 8752.25 311.109  24
  -3  12   5 8624.63 323.199  27
  -3  12   6 60.9698 26.3212  24
  -3  12   6 71.7672 31.6492  27
  -3  13 -15 1279.81 89.5685  35
  -3  13 -14 1697.62 136.380  35
  -3  13 -13 1377.95 137.907  35
  -3  13 -13 1117.49 102.725  32
  -3  13 -12 2141.44 161.046  32
  -3  13 -12 2127.83 191.323  35
  -3  13 -11 212.470 62.3589  32
  -3  13 -10 914.966 129.303  32
  -3  13  -9 155.659 78.2085  32
  -3  13  -9 72.3861 43.6941  31
  -3  13  -8 1084.72 144.744  32
  -3  13  -8 928.830 121.442  31
  -3  13  -7 7863.35 365.164  32
  -3  13  -7 7605.96 356.376  31
  -3  13  -6 7318.18 354.998  31
  -3  13  -5 1969.36 193.408  31
  -3  13  -4 6866.66 304.379  24
  -3  13  -4 6605.00 354.882  31
  -3  13  -3 870.093 117.302  24
  -3  13  -3 653.325 108.950  32
  -3  13  -3 795.070 128.838  31
  -3  13  -2 661.220 109.901  24
  -3  13  -2 590.564 113.276  31
  -3  13  -1 7.70077 47.5617  24
  -3  13  -1-14.6702 46.6955  31
  -3  13   0 654.750 108.932  24
  -3  13   0 480.027 91.4561  31
  -3  13   1 90.9679 46.1200  24
  -3  13   1 139.901 49.5885  31
  -3  13   2 755.514 106.346  24
  -3  13   3 3431.52 211.516  24
  -3  13   4 2639.10 163.371  24
  -3  13   4 2076.98 127.483  27
  -3  13   5 5.75944 17.5518  24
  -3  14 -14 2013.43 114.959  35
  -3  14 -13 445.449 76.8768  35
  -3  14 -13 436.714 62.1133  32
  -3  14 -12 26.6696 38.5241  32
  -3  14 -12 48.7467 49.9890  35
  -3  14 -11 9349.08 336.671  32
  -3  14 -11 7301.02 353.310  35
  -3  14 -10 730.875 106.092  32
  -3  14  -9 1306.09 129.276  31
  -3  14  -9 1311.38 146.762  32
  -3  14  -8 1711.58 172.062  32
  -3  14  -8 1754.62 161.038  31
  -3  14  -7 183.777 67.8922  32
  -3  14  -7 175.278 63.3842  31
  -3  14  -6 1882.23 174.168  32
  -3  14  -6 1874.08 178.209  31
  -3  14  -5 5911.55 295.425  32
  -3  14  -5 6119.97 329.134  31
  -3  14  -4 399.852 70.1922  24
  -3  14  -4 511.084 89.8967  32
  -3  14  -4 551.701 102.343  31
  -3  14  -3 7735.95 321.836  24
  -3  14  -3 7948.76 369.762  31
  -3  14  -2 920.123 123.156  31
  -3  14  -2 986.699 121.850  24
  -3  14  -1 3654.53 229.419  24
  -3  14  -1 3557.02 227.151  31
  -3  14   0 211.822 61.4467  24
  -3  14   0 256.323 61.0542  31
  -3  14   1 287.822 67.9064  24
  -3  14   1 205.883 46.2728  31
  -3  14   2 54.1599 35.4865  24
  -3  14   3 347.925 57.0670  24
  -3  15 -13 1250.32 78.7971  32
  -3  15 -13 1485.12 92.7315  35
  -3  15 -12 5466.88 205.023  32
  -3  15 -12 4971.89 204.579  35
  -3  15 -11 19.1448 41.3347  35
  -3  15 -11-21.2768 35.7685  32
  -3  15 -10 74.4405 52.9950  35
  -3  15 -10 145.964 55.0501  32
  -3  15  -9 1288.48 130.482  32
  -3  15  -9 952.120 100.675  31
  -3  15  -8 10133.0 358.171  32
  -3  15  -8 10222.5 347.593  31
  -3  15  -7 1256.53 130.045  32
  -3  15  -7 1225.38 130.722  31
  -3  15  -6 3555.77 209.217  32
  -3  15  -6 3704.73 231.435  31
  -3  15  -5 5562.54 290.062  31
  -3  15  -5 5156.43 242.368  32
  -3  15  -4 4233.58 250.511  31
  -3  15  -3 56.1516 37.4804  24
  -3  15  -3-10.5227 49.5204  31
  -3  15  -2 2099.40 151.791  24
  -3  15  -2 2181.34 165.937  31
  -3  15  -1 2527.81 164.204  24
  -3  15  -1 2232.10 153.607  31
  -3  15   0 1244.34 112.314  24
  -3  15   0 947.573 85.0083  31
  -3  15   1 6336.19 225.511  24
  -3  16 -11 5785.64 194.496  32
  -3  16 -10 24.2157 28.6050  32
  -3  16  -9 8250.60 265.386  32
  -3  16  -9 3352.76 148.860  31
  -3  16  -8 685.485 84.7686  32
  -3  16  -8 556.516 73.5586  31
  -3  16  -7-3.33008 28.7372  32
  -3  16  -7 85.3797 38.8244  31
  -3  16  -6 2578.05 142.049  32
  -3  16  -6 3023.56 182.786  31
  -3  16  -5 2885.77 181.552  31
  -3  16  -4 126.432 42.2364  31
  -3  16  -3-0.65055 26.5355  31
  -3  16  -2 170.038 34.2151  24
  -3  16  -2 192.024 44.9296  31
  -3  17  -7 4154.33 155.916  31
  -3  17  -6 1104.72 86.2032  31
  -3  17  -5 73.8131 28.9659  31
  -2 -15   2 7108.73 209.156  22
  -2 -15   3 355.040 56.6510  22
  -2 -15   6 17.9605 18.6324  25
  -2 -15   7 6348.11 206.325  25
  -2 -15   8 2766.30 130.573  21
  -2 -15   9 8655.37 230.905  21
  -2 -15  10 486.114 55.8373  21
  -2 -14   0 7244.50 244.035  22
  -2 -14   0 7052.37 203.828  28
  -2 -14   1 6858.90 263.967  22
  -2 -14   1 6508.66 224.269  28
  -2 -14   2 7060.47 288.537  22
  -2 -14   2 7064.58 252.989  28
  -2 -14   3 3119.55 205.479  22
  -2 -14   3 2883.19 168.928  28
  -2 -14   4 989.393 95.6352  25
  -2 -14   4 1099.09 126.826  22
  -2 -14   4 1002.20 104.191  28
  -2 -14   5 3632.09 196.076  25
  -2 -14   5 3950.66 237.301  22
  -2 -14   5 3523.93 192.751  28
  -2 -14   6 2044.29 157.762  25
  -2 -14   6 2340.98 186.300  22
  -2 -14   6 2327.85 155.641  28
  -2 -14   7 1227.77 124.357  25
  -2 -14   7 1128.77 106.633  28
  -2 -14   8 15841.0 428.549  25
  -2 -14   8 15601.0 421.477  21
  -2 -14   9 613.357 88.7420  25
  -2 -14   9 565.406 84.5570  21
  -2 -14  10 2225.59 154.247  21
  -2 -14  11 973.428 100.555  21
  -2 -14  12 937.780 89.6978  21
  -2 -14  13 2715.83 130.057  21
  -2 -13  -2 3583.73 178.251  22
  -2 -13  -1 7355.20 292.281  22
  -2 -13   0 1084.28 131.025  22
  -2 -13   1 856.770 120.746  22
  -2 -13   2 1511.15 162.637  22
  -2 -13   3 1657.83 143.322  25
  -2 -13   3 1573.33 168.172  22
  -2 -13   4 20214.1 520.033  25
  -2 -13   4 20996.6 616.971  22
  -2 -13   4 20686.9 551.006  28
  -2 -13   5 183.556 52.9587  25
  -2 -13   5 284.702 69.0472  28
  -2 -13   5 286.942 83.7751  22
  -2 -13   6 835.615 117.460  25
  -2 -13   6 792.177 129.772  22
  -2 -13   6 654.675 101.039  28
  -2 -13   7 517.098 100.068  25
  -2 -13   7 607.926 99.3237  28
  -2 -13   8 74.8581 52.5465  25
  -2 -13   8 116.955 46.9894  28
  -2 -13   9 627.932 103.195  25
  -2 -13   9 517.347 96.1952  21
  -2 -13   9 583.575 85.9724  28
  -2 -13  10 467.492 87.4882  21
  -2 -13  11 1171.72 127.730  21
  -2 -13  12 499.411 82.8115  21
  -2 -13  13 9254.47 300.016  21
  -2 -13  14 14172.0 318.406  21
  -2 -12  -4 577.585 70.1491  22
  -2 -12  -3 139.163 46.6893  22
  -2 -12  -2 6641.19 312.147  22
  -2 -12  -2 6368.40 292.704  26
  -2 -12  -1 20215.4 584.303  22
  -2 -12  -1 21196.2 574.721  26
  -2 -12   0 79.7179 48.2329  26
  -2 -12   0 35.2283 43.4075  22
  -2 -12   1 61.9955 56.7613  26
  -2 -12   1 178.271 69.8731  22
  -2 -12   2 5309.62 276.620  25
  -2 -12   2 5614.45 338.506  22
  -2 -12   3 4436.70 262.019  25
  -2 -12   3 4568.36 304.218  22
  -2 -12   4 9417.77 391.225  25
  -2 -12   4 9162.95 434.071  22
  -2 -12   5 2592.19 211.985  25
  -2 -12   5 2722.25 237.691  22
  -2 -12   5 2878.57 222.861  28
  -2 -12   6 7964.38 372.869  25
  -2 -12   6 8175.69 405.698  22
  -2 -12   6 7944.52 365.689  28
  -2 -12   7 10391.1 425.987  25
  -2 -12   7 10054.8 403.632  28
  -2 -12   7 10049.3 446.706  22
  -2 -12   8 31834.6 699.128  28
  -2 -12   8 32836.2 754.151  25
  -2 -12   9 7282.95 352.129  25
  -2 -12   9 6843.33 313.971  28
  -2 -12  10 148.297 63.3733  21
  -2 -12  10 228.241 75.1375  25
  -2 -12  10 150.026 49.7536  28
  -2 -12  11 1429.02 159.070  21
  -2 -12  11 1347.02 126.554  28
  -2 -12  12 13360.5 448.821  21
  -2 -12  13 93.9889 52.2984  21
  -2 -12  14 47.6885 34.4813  21
  -2 -12  15 39.8409 27.0178  21
  -2 -11  -5 7218.13 271.541  22
  -2 -11  -5 5806.49 210.695  26
  -2 -11  -4 17525.7 493.087  22
  -2 -11  -4 17822.7 457.959  26
  -2 -11  -3 10543.4 423.394  22
  -2 -11  -3 11003.2 406.242  26
  -2 -11  -2 14968.2 537.005  22
  -2 -11  -2 15488.0 525.953  26
  -2 -11  -1 10275.2 460.724  22
  -2 -11  -1 10596.0 459.864  26
  -2 -11   0 1294.04 171.594  22
  -2 -11   0 1270.90 166.968  26
  -2 -11   1 24934.4 731.804  22
  -2 -11   1 25179.4 736.359  26
  -2 -11   2 14865.2 507.182  25
  -2 -11   2 16076.8 587.292  22
  -2 -11   2 16354.5 599.365  26
  -2 -11   3 1367.71 158.546  25
  -2 -11   3 1348.76 173.393  22
  -2 -11   3 1361.11 181.182  26
  -2 -11   4 12045.4 464.232  25
  -2 -11   4 11908.4 498.109  22
  -2 -11   5 9193.66 407.932  25
  -2 -11   5 9393.56 441.382  22
  -2 -11   6 32795.0 766.678  25
  -2 -11   6 31714.0 802.007  22
  -2 -11   6 32594.1 753.103  28
  -2 -11   7 58841.0 1030.51  25
  -2 -11   7 59305.7 1086.04  22
  -2 -11   7 58489.8 998.290  28
  -2 -11   8 5896.38 327.175  25
  -2 -11   8 5514.66 305.604  28
  -2 -11   9 21402.4 623.517  25
  -2 -11   9 20337.5 568.786  28
  -2 -11  10 746.935 123.236  25
  -2 -11  10 647.835 118.980  21
  -2 -11  10 670.734 100.027  28
  -2 -11  11 13478.1 506.610  21
  -2 -11  11 13329.9 425.662  28
  -2 -11  12 13090.2 476.834  21
  -2 -11  12 13307.3 397.675  28
  -2 -11  13 54.2198 55.3354  21
  -2 -11  14 18932.0 482.436  21
  -2 -11  15 47.6789 34.9262  21
  -2 -11  16 819.210 68.3349  21
  -2 -10  -7 1516.23 105.940  22
  -2 -10  -6 36379.7 650.257  22
  -2 -10  -6 31125.3 543.909  26
  -2 -10  -5 10077.1 393.486  22
  -2 -10  -5 10023.1 368.166  26
  -2 -10  -4 989.505 136.697  22
  -2 -10  -4 1131.66 140.377  26
  -2 -10  -3 12257.5 497.381  22
  -2 -10  -3 13346.6 501.095  26
  -2 -10  -2 28686.5 781.884  22
  -2 -10  -2 30715.5 785.906  26
  -2 -10  -1 33020.5 846.566  22
  -2 -10  -1 35006.3 850.999  26
  -2 -10   0 18481.8 640.856  22
  -2 -10   0 19483.8 639.215  26
  -2 -10   1 14327.8 479.009  20
  -2 -10   1 14250.2 555.439  22
  -2 -10   1 14447.9 550.858  26
  -2 -10   2 4469.98 279.872  25
  -2 -10   2 4329.99 302.933  22
  -2 -10   2 4784.54 537.129   7
  -2 -10   2 4580.80 315.598  26
  -2 -10   3 20366.9 592.111  25
  -2 -10   3 20988.2 651.383  22
  -2 -10   3 21315.0 673.563  26
  -2 -10   4 38979.3 822.259  25
  -2 -10   4 40074.8 881.191  22
  -2 -10   5 12209.3 463.072  25
  -2 -10   5 12384.6 486.305  22
  -2 -10   6 4216.52 282.086  22
  -2 -10   6 4158.56 264.920  28
  -2 -10   6 4400.14 276.616  25
  -2 -10   7 73851.0 1143.09  25
  -2 -10   7 73411.2 1184.45  22
  -2 -10   7 73121.3 1104.77  28
  -2 -10   8 10961.8 445.849  25
  -2 -10   8 10103.5 411.261  28
  -2 -10   9 23542.4 659.765  25
  -2 -10   9 22660.1 613.239  28
  -2 -10  10 4318.23 298.499  21
  -2 -10  10 4194.72 259.908  28
  -2 -10  10 4703.82 297.672  25
  -2 -10  11 149.843 67.8372  21
  -2 -10  11 156.521 61.8900  28
  -2 -10  12 16526.7 561.034  21
  -2 -10  12 16578.2 477.886  28
  -2 -10  13 24708.8 550.175  29
  -2 -10  13 24107.0 645.077  21
  -2 -10  14 21943.6 555.319  21
  -2 -10  15 10612.4 339.553  21
  -2 -10  16 2985.79 145.693  21
  -2  -9  -8 11104.7 297.186  22
  -2  -9  -7 13047.1 375.429  26
  -2  -9  -7 14706.5 426.427  22
  -2  -9  -6 5979.07 310.520  22
  -2  -9  -6 5755.09 287.735  26
  -2  -9  -5 21.9282 40.1744  26
  -2  -9  -5-11.9620 46.6389  22
  -2  -9  -4 11988.7 497.368  22
  -2  -9  -4 12888.7 492.071  26
  -2  -9  -3 104364. 1487.07  22
  -2  -9  -3 108057. 1456.21  26
  -2  -9  -2 12539.8 517.387  22
  -2  -9  -2 13256.3 516.455  26
  -2  -9  -1 3168.68 258.574  22
  -2  -9  -1 3194.99 244.796  20
  -2  -9  -1 3032.95 468.899   7
  -2  -9  -1 3169.02 252.578  26
  -2  -9   0 8127.26 404.595  22
  -2  -9   0 8196.03 370.739  20
  -2  -9   0 9129.82 773.430   7
  -2  -9   0 8275.67 402.179  26
  -2  -9   1 21356.5 574.453  20
  -2  -9   1 20170.8 630.813  22
  -2  -9   1 21603.8 642.774  26
  -2  -9   2 62073.3 994.835  25
  -2  -9   2 64748.9 1103.78  22
  -2  -9   3 20466.3 604.522  22
  -2  -9   3 19135.6 549.349  25
  -2  -9   3 20890.7 621.576  26
  -2  -9   4 7394.17 357.642  22
  -2  -9   4 7345.18 342.737  25
  -2  -9   4 7695.25 383.067  26
  -2  -9   5 10537.9 406.171  25
  -2  -9   5 10540.5 422.385  22
  -2  -9   6 24921.0 626.001  25
  -2  -9   6 25489.8 660.052  22
  -2  -9   6 25755.5 629.130  28
  -2  -9   7 105320. 1321.85  25
  -2  -9   7 108188. 1370.30  22
  -2  -9   7 104848. 1281.98  28
  -2  -9   8 7921.79 367.728  25
  -2  -9   8 8776.76 611.482   5
  -2  -9   8 7531.12 349.962  28
  -2  -9   9 11908.9 461.074  25
  -2  -9   9 11025.7 415.352  34
  -2  -9   9 12591.4 744.357   5
  -2  -9   9 11209.0 423.107  28
  -2  -9  10 1110.56 150.634  25
  -2  -9  10 1166.70 139.137  34
  -2  -9  10 1021.96 147.751  21
  -2  -9  10 1028.96 135.077  28
  -2  -9  11 56397.0 1063.63  21
  -2  -9  11 58412.6 931.191  29
  -2  -9  11 55758.0 944.258  28
  -2  -9  12 36551.1 748.140  29
  -2  -9  12 36025.8 835.765  21
  -2  -9  12 36286.7 736.610  28
  -2  -9  13 14607.3 512.380  21
  -2  -9  13 14197.4 459.956  29
  -2  -9  14 2537.31 202.544  21
  -2  -9  14 2485.06 190.608  29
  -2  -9  15 6145.86 272.561  21
  -2  -9  16 29862.6 490.564  21
  -2  -8  -9 30280.2 491.573  22
  -2  -8  -9 12520.1 285.796  26
  -2  -8  -8 12315.6 396.662  22
  -2  -8  -8 10571.1 345.669  26
  -2  -8  -7 467.633 87.7914  26
  -2  -8  -7 455.229 94.5331  22
  -2  -8  -6 178.095 65.0900  26
  -2  -8  -6 152.967 60.8291  22
  -2  -8  -5 4240.75 297.444  22
  -2  -8  -5 4518.10 295.703  26
  -2  -8  -4 25717.4 732.780  22
  -2  -8  -4 26521.1 724.823  26
  -2  -8  -3 17253.7 593.802  22
  -2  -8  -3 18272.8 609.167  20
  -2  -8  -3 18077.5 593.264  26
  -2  -8  -2 6051.26 345.291  22
  -2  -8  -2 6234.24 345.744  20
  -2  -8  -2 6423.55 683.393   7
  -2  -8  -2 6378.82 345.113  26
  -2  -8  -1 24151.8 667.612  22
  -2  -8  -1 25260.6 664.216  20
  -2  -8  -1 23478.2 1236.87   7
  -2  -8  -1 24846.7 659.915  26
  -2  -8   0 54988.5 972.478  22
  -2  -8   0 56400.5 933.804  20
  -2  -8   0 59921.2 1846.31   7
  -2  -8   0 60283.4 1002.73  26
  -2  -8   1 13159.3 815.639   7
  -2  -8   2 406.448 137.971   7
  -2  -8   3 67.9488 67.8315   7
  -2  -8   4 32013.2 1056.32   7
  -2  -8   5 35164.2 1107.16   5
  -2  -8   6 60579.6 1484.62   5
  -2  -8   7 35598.5 1152.84   5
  -2  -8   7 33146.6 717.920  22
  -2  -8   8 16098.2 500.093  25
  -2  -8   8 16361.0 818.932   5
  -2  -8   8 14477.3 461.812  34
  -2  -8   8 14741.3 467.632  28
  -2  -8   9 37621.3 788.558  25
  -2  -8   9 35294.1 743.056  34
  -2  -8   9 36002.1 747.079  28
  -2  -8  10 86089.5 1195.99  34
  -2  -8  10 83879.4 1164.85  29
  -2  -8  10 85949.5 1283.81  21
  -2  -8  10 83534.5 1159.99  28
  -2  -8  11 637.955 116.277  21
  -2  -8  11 823.263 125.136  28
  -2  -8  11 644.609 116.138  29
  -2  -8  12 8098.01 360.460  28
  -2  -8  12 7941.57 396.507  21
  -2  -8  12 7748.46 374.107  29
  -2  -8  13 3182.11 234.708  29
  -2  -8  13 3025.56 240.634  21
  -2  -8  14 255.301 75.0120  21
  -2  -8  14 411.707 89.0478  29
  -2  -8  15 12638.0 400.898  21
  -2  -8  16 1021.27 99.4606  21
  -2  -7 -10 5535.06 190.135  26
  -2  -7 -10 14564.3 335.294  22
  -2  -7  -9 2376.38 175.359  22
  -2  -7  -9 1926.81 149.331  26
  -2  -7  -8 5014.36 276.064  26
  -2  -7  -8 5366.92 296.963  22
  -2  -7  -7 13519.2 507.538  22
  -2  -7  -7 13806.3 502.815  26
  -2  -7  -6 1685.91 186.342  22
  -2  -7  -6 1768.56 191.263  26
  -2  -7  -5 89.3577 53.9887  26
  -2  -7  -5 164.883 72.7066  22
  -2  -7  -4 3839.71 270.962  22
  -2  -7  -4 4093.53 288.379  20
  -2  -7  -4 4080.13 578.099   7
  -2  -7  -4 4013.48 276.637  26
  -2  -7  -3 42024.1 874.731  22
  -2  -7  -3 43742.9 911.202  20
  -2  -7  -3 41500.0 1704.44   7
  -2  -7  -3 45118.7 892.362  26
  -2  -7  -2 4108.86 262.542  22
  -2  -7  -2 4291.05 523.676   7
  -2  -7  -2 4519.45 270.694  26
  -2  -7  -1 129122. 2672.41   7
  -2  -7   0 562.141 176.675   7
  -2  -7   1 29625.4 1118.40   7
  -2  -7   2 90765.4 1863.90   7
  -2  -7   3 27558.3 954.676   7
  -2  -7   4 28626.4 923.415   5
  -2  -7   4 32904.8 967.535   7
  -2  -7   5 2672.45 293.186   5
  -2  -7   6 11269.2 607.164   5
  -2  -7   7 630.745 170.415   5
  -2  -7   8 5183.84 447.835   5
  -2  -7   9 18088.7 528.014  25
  -2  -7   9 17221.1 514.137  34
  -2  -7   9 16674.4 535.203  21
  -2  -7   9 18623.2 871.277   5
  -2  -7   9 16303.1 490.693  29
  -2  -7   9 16658.7 495.312  28
  -2  -7  10 439.493 89.2980  28
  -2  -7  10 421.422 91.0292  34
  -2  -7  10 381.559 93.7034  21
  -2  -7  10 640.797 189.200   5
  -2  -7  10 447.369 91.0883  29
  -2  -7  11 48075.5 961.564  21
  -2  -7  11 50106.2 1501.52   5
  -2  -7  11 50000.8 957.499  29
  -2  -7  11 47613.1 881.454  28
  -2  -7  12 40678.0 815.702  28
  -2  -7  12 40514.1 887.561  21
  -2  -7  12 40563.4 870.416  29
  -2  -7  13 5100.07 310.223  21
  -2  -7  13 5296.27 317.853  29
  -2  -7  14 516.978 98.0814  21
  -2  -7  14 553.207 108.173  29
  -2  -7  15 13970.1 428.020  21
  -2  -7  16 6385.87 240.478  21
  -2  -6 -11 63.7205 26.9147  22
  -2  -6 -10 1243.53 124.341  22
  -2  -6 -10 957.420 107.297  26
  -2  -6  -9 11461.0 426.050  22
  -2  -6  -9 11557.4 424.580  26
  -2  -6  -8 48279.3 943.306  22
  -2  -6  -8 52640.2 986.525  26
  -2  -6  -7 23154.6 676.042  22
  -2  -6  -7 24365.9 699.316  26
  -2  -6  -6 447.983 107.468  26
  -2  -6  -6 444.071 96.4170  22
  -2  -6  -5 47832.1 935.245  26
  -2  -6  -5 46591.1 953.223  20
  -2  -6  -5 42349.8 1820.35   7
  -2  -6  -5 43377.7 889.835  22
  -2  -6  -4 41139.3 841.867  26
  -2  -6  -4 36783.5 778.148  22
  -2  -6  -4 39435.7 852.454  20
  -2  -6  -4 36575.2 1617.74   7
  -2  -6  -3 19236.4 1091.85   7
  -2  -6  -2 70689.8 1912.99   7
  -2  -6  -1 1662.33 276.186   7
  -2  -6   0 72829.1 1708.56   7
  -2  -6   1 107171. 1632.09   9
  -2  -6   1 108122. 1937.77   7
  -2  -6   2 83444.9 1543.79   9
  -2  -6   2 84496.0 1615.59   7
  -2  -6   3 66577.3 1464.81   9
  -2  -6   3 68143.1 1295.94   5
  -2  -6   3 71296.5 1378.47   7
  -2  -6   4 2660.88 311.994   9
  -2  -6   4 2663.21 264.968   5
  -2  -6   4 3159.07 268.359   7
  -2  -6   5 63930.5 1304.41   5
  -2  -6   6 38831.4 1055.82   5
  -2  -6   7 3847.29 353.457   5
  -2  -6   8 13391.4 684.230   5
  -2  -6   9 5540.87 469.658   5
  -2  -6  10 83500.8 1175.53  34
  -2  -6  10 79972.2 1185.85  21
  -2  -6  10 85682.5 1894.72   5
  -2  -6  10 82691.5 1183.38  29
  -2  -6  10 79754.8 1090.38  28
  -2  -6  11 50669.4 964.651  21
  -2  -6  11 51377.4 1518.34   5
  -2  -6  11 49888.3 917.998  30
  -2  -6  11 52948.9 994.763  29
  -2  -6  11 51110.8 903.426  28
  -2  -6  12 64053.4 1102.42  21
  -2  -6  12 64872.0 1090.68  30
  -2  -6  12 64940.5 1120.12  29
  -2  -6  13 3785.10 264.812  21
  -2  -6  13 3682.47 269.573  29
  -2  -6  13 3507.40 267.441  30
  -2  -6  14 24172.8 628.713  21
  -2  -6  14 24965.5 668.530  29
  -2  -6  15 39131.3 714.103  21
  -2  -6  16 1352.04 111.939  21
  -2  -5 -11 5854.05 254.029  26
  -2  -5 -11 9103.23 314.711  22
  -2  -5 -10 19771.0 547.929  22
  -2  -5 -10 19788.8 547.054  26
  -2  -5  -9 37911.7 830.993  26
  -2  -5  -9 36479.4 802.693  22
  -2  -5  -8 25590.0 712.809  26
  -2  -5  -8 24421.4 679.598  22
  -2  -5  -7 4869.92 313.374  26
  -2  -5  -7 4028.16 274.305  22
  -2  -5  -6 51652.1 963.629  26
  -2  -5  -6 49946.3 966.309  20
  -2  -5  -6 44962.9 881.060  22
  -2  -5  -6 45090.6 1895.16   7
  -2  -5  -5 126086. 1393.89  22
  -2  -5  -5 123504. 2969.81   7
  -2  -5  -4 80760.9 2236.83   7
  -2  -5  -3 8168.74 645.520   7
  -2  -5  -2 4002.25 417.209   7
  -2  -5  -1 75307.6 1686.00   7
  -2  -5   0 3436.44 252.045   9
  -2  -5   0 3517.98 341.555   7
  -2  -5   1 136963. 1687.32   9
  -2  -5   1 136061. 1970.41   7
  -2  -5   2 2958.12 267.546   9
  -2  -5   2 3144.49 279.735   7
  -2  -5   3 29714.4 909.782   9
  -2  -5   3 30041.0 784.406   5
  -2  -5   3 31589.8 810.257   7
  -2  -5   4 134387. 2044.92   9
  -2  -5   4 131951. 1678.75   5
  -2  -5   5 248151. 2978.94   9
  -2  -5   5 254455. 2439.50   5
  -2  -5   6 73282.2 1373.87   5
  -2  -5   7 18459.3 734.553   5
  -2  -5   8 27818.2 955.795   5
  -2  -5   9 180146. 2600.28   5
  -2  -5  10 1431.74 160.917  34
  -2  -5  10 1373.77 153.453  21
  -2  -5  10 1247.60 147.295  30
  -2  -5  10 1273.33 157.357  29
  -2  -5  10 1252.69 234.783   5
  -2  -5  10 1815.62 167.966  28
  -2  -5  11 13034.2 766.841   5
  -2  -5  11 13206.7 502.342  30
  -2  -5  11 13103.4 483.685  21
  -2  -5  11 13143.8 495.423  29
  -2  -5  11 13287.0 463.272  28
  -2  -5  12 817.989 149.328  30
  -2  -5  12 1005.27 135.819  21
  -2  -5  12 825.119 133.986  29
  -2  -5  13 23367.9 643.730  21
  -2  -5  13 23097.6 711.059  30
  -2  -5  13 24328.4 695.685  29
  -2  -5  14 57186.3 1010.48  29
  -2  -5  14 54153.3 924.217  21
  -2  -5  14 55578.4 1051.06  30
  -2  -5  15 13480.5 408.370  21
  -2  -5  16 8034.30 255.670  21
  -2  -4 -12 7017.43 254.634  22
  -2  -4 -12 4276.54 207.335  26
  -2  -4 -11 44757.7 802.662  26
  -2  -4 -11 46748.6 796.286  22
  -2  -4 -10 4804.16 289.362  26
  -2  -4 -10 4255.71 267.529  22
  -2  -4  -9 5120.71 306.575  22
  -2  -4  -8 6077.66 335.532  22
  -2  -4  -7 24907.2 623.221  23
  -2  -4  -7 25004.2 657.024  22
  -2  -4  -7 25554.6 1395.98   7
  -2  -4  -6 70073.5 991.762  23
  -2  -4  -6 69747.0 1036.16  22
  -2  -4  -6 68243.3 2212.59   7
  -2  -4  -5 57084.9 1890.26   7
  -2  -4  -4 1188.60 254.132   7
  -2  -4  -3 57638.0 1574.56   7
  -2  -4  -2 51715.6 1369.90   7
  -2  -4  -1 10260.2 375.041   9
  -2  -4  -1 9362.15 541.438   7
  -2  -4   0 11381.4 417.704   9
  -2  -4   0 10740.1 532.595   7
  -2  -4   1 2703.07 214.790   9
  -2  -4   1 2792.26 259.825   7
  -2  -4   2 36968.6 856.912   9
  -2  -4   2 39134.5 804.848   5
  -2  -4   2 39860.0 858.384   7
  -2  -4   3 64893.4 1222.12   9
  -2  -4   3 64254.1 1043.91   5
  -2  -4   4 87778.1 1547.22   9
  -2  -4   4 87018.7 1264.51   5
  -2  -4   5 1280.55 202.758   9
  -2  -4   5 1440.87 180.930   5
  -2  -4   6 42338.3 1005.17   5
  -2  -4   7 518224. 3762.87   5
  -2  -4   8 59692.7 1374.53   5
  -2  -4   9 1227.55 221.072   5
  -2  -4  10 2379.72 316.590   5
  -2  -4  10 2623.27 204.345  21
  -2  -4  10 2729.22 200.779  28
  -2  -4  10 2081.36 216.164  30
  -2  -4  10 2614.86 215.132  29
  -2  -4  11 2444.95 236.446  30
  -2  -4  11 2341.58 199.860  21
  -2  -4  11 2561.99 347.902   5
  -2  -4  11 2498.81 218.471  29
  -2  -4  12 5671.65 314.292  21
  -2  -4  12 5545.01 354.601  30
  -2  -4  12 5931.38 344.576  29
  -2  -4  13 4739.56 338.984  30
  -2  -4  13 5552.40 332.259  29
  -2  -4  13 4936.13 291.601  21
  -2  -4  14 175.785 67.9331  21
  -2  -4  14 137.910 80.9657  30
  -2  -4  15 13440.4 395.968  21
  -2  -4  16 12198.5 297.076  21
  -2  -3 -13 24132.9 412.616  22
  -2  -3 -13 14825.6 355.763  26
  -2  -3 -12 32104.0 645.882  26
  -2  -3 -12 32779.3 628.071  22
  -2  -3 -11 4701.47 281.136  26
  -2  -3 -11 3940.53 248.032  22
  -2  -3 -10 3464.04 248.568  22
  -2  -3  -9 46695.3 891.294  23
  -2  -3  -9 48425.4 930.671  22
  -2  -3  -8 7008.47 333.878  23
  -2  -3  -8 6710.88 337.258  22
  -2  -3  -7 4247.58 246.187  23
  -2  -3  -7 3623.87 505.710   7
  -2  -3  -7 4138.64 250.616  22
  -2  -3  -7 4410.63 260.275  20
  -2  -3  -6 7383.07 684.512   7
  -2  -3  -5 77982.2 2043.98   7
  -2  -3  -4 56489.3 1593.25   7
  -2  -3  -3 226049. 2926.34   7
  -2  -3  -2 30339.6 973.416   7
  -2  -3  -1 699.954 143.859   7
  -2  -3  -1 841.996 99.6238   9
  -2  -3   0 674.706 95.4090   9
  -2  -3   0 673.056 128.936   7
  -2  -3   1 252653. 1866.23   9
  -2  -3   1 260734. 2131.02   7
  -2  -3   2 37360.3 781.049   9
  -2  -3   2 39043.6 710.376   5
  -2  -3   2 39639.7 759.416   7
  -2  -3   3 587.001 113.269   9
  -2  -3   3 587.140 104.287   5
  -2  -3   3 678.437 97.0713   7
  -2  -3   4 38838.6 952.329   9
  -2  -3   4 37497.0 770.280   5
  -2  -3   5 168655. 2175.64   9
  -2  -3   5 175989. 1822.38   5
  -2  -3   6 54855.1 1111.82   5
  -2  -3   7 6680.29 422.172   5
  -2  -3   8 4143.65 361.083   5
  -2  -3   9 66420.3 1547.94   5
  -2  -3  10 29305.1 688.627  29
  -2  -3  10 27309.3 1054.73   5
  -2  -3  10 27848.4 643.871  21
  -2  -3  10 28861.9 738.983  30
  -2  -3  11 89960.4 1388.63  30
  -2  -3  11 87643.3 1196.54  21
  -2  -3  11 89417.7 1272.18  29
  -2  -3  12 4652.26 282.520  21
  -2  -3  12 4159.51 324.550  30
  -2  -3  12 4765.66 303.715  29
  -2  -3  13 366.849 110.953  30
  -2  -3  13 248.001 113.265  36
  -2  -3  13 488.554 104.310  21
  -2  -3  13 476.857 111.346  29
  -2  -3  14 4366.30 247.921  21
  -2  -3  14 4096.13 320.299  30
  -2  -3  15 38740.2 635.687  21
  -2  -3  16 34344.3 450.184  21
  -2  -2 -14 4503.62 171.372  26
  -2  -2 -13 3538.52 204.068  26
  -2  -2 -13 3464.61 183.858  22
  -2  -2 -12 4107.33 241.904  22
  -2  -2 -11 42090.2 825.412  23
  -2  -2 -11 41490.2 831.727  22
  -2  -2 -10 77032.2 1142.80  23
  -2  -2 -10 77116.6 1166.36  22
  -2  -2  -9 62483.2 1013.33  23
  -2  -2  -9 62460.2 1022.88  22
  -2  -2  -8 5372.39 280.148  23
  -2  -2  -8 5132.11 278.628  22
  -2  -2  -8 4698.38 562.914   7
  -2  -2  -7 52933.0 1808.34   7
  -2  -2  -6 46699.4 1620.96   7
  -2  -2  -5 96024.5 2124.86   7
  -2  -2  -4 88105.6 1004.97   1
  -2  -2  -4 69015.2 1664.42   7
  -2  -2  -3 34192.6 526.014   1
  -2  -2  -3 27254.3 949.421   7
  -2  -2  -2 51917.7 518.435   1
  -2  -2  -2 43358.6 1078.28   7
  -2  -2  -1 464226. 1226.71   1
  -2  -2  -1 443077. 3064.23   7
  -2  -2   0 997240. 4157.94   7
  -2  -2   1 329119. 1893.54   9
  -2  -2   1 321549. 1779.09   5
  -2  -2   2 112988. 1071.92   5
  -2  -2   2 127733. 1259.09   7
  -2  -2   3 70514.8 456.254  11
  -2  -2   3 67781.9 891.019   5
  -2  -2   4 220634. 1761.86   5
  -2  -2   4 217362. 2108.39   9
  -2  -2   4 217282. 822.743  11
  -2  -2   5 11546.7 229.235  11
  -2  -2   5 12238.8 461.486   5
  -2  -2   5 12051.0 545.055   9
  -2  -2   6 87748.4 759.756  11
  -2  -2   6 92630.7 1404.81   5
  -2  -2   7 319160. 2885.04   5
  -2  -2   8 57251.6 1326.37   5
  -2  -2   9 131853. 2173.59   5
  -2  -2  10 159126. 1784.70  30
  -2  -2  10 150597. 2492.40   5
  -2  -2  10 157329. 1500.31  21
  -2  -2  10 160547. 1591.35  29
  -2  -2  10 151417. 1805.39  36
  -2  -2  11 28343.7 1117.82   5
  -2  -2  11 29582.2 681.992  21
  -2  -2  11 29876.7 824.364  30
  -2  -2  11 30109.4 730.922  29
  -2  -2  12 101042. 1596.22  36
  -2  -2  12 96501.5 1250.47  21
  -2  -2  12 100681. 1547.33  30
  -2  -2  12 102281. 1366.22  29
  -2  -2  13 71493.0 1046.92  21
  -2  -2  13 72910.6 1362.60  30
  -2  -2  13 75559.5 1361.21  36
  -2  -2  14 39288.1 933.640  36
  -2  -2  14 39137.1 705.599  21
  -2  -2  15 2618.60 155.180  21
  -2  -1 -14 1436.70 118.116  26
  -2  -1 -14 1329.37 98.3262  22
  -2  -1 -13 59980.7 844.601  22
  -2  -1 -12 83958.9 1137.18  23
  -2  -1 -12 83407.8 1134.01  22
  -2  -1 -11 40572.1 827.503  23
  -2  -1 -11 40294.1 824.246  22
  -2  -1 -10 13838.4 477.972  23
  -2  -1 -10 13389.3 478.806  22
  -2  -1  -9 13850.3 456.710  23
  -2  -1  -9 13850.6 461.483  22
  -2  -1  -8 46448.9 777.566  23
  -2  -1  -8 39277.5 1532.99   7
  -2  -1  -7 126115. 2623.75   7
  -2  -1  -6 70128.4 843.987  14
  -2  -1  -6 67704.8 1236.97   1
  -2  -1  -5 13121.0 331.214  14
  -2  -1  -5 13000.6 491.555   1
  -2  -1  -4 118.835 81.6862   7
  -2  -1  -4 255.736 46.2460  14
  -2  -1  -4 223.156 63.6054   1
  -2  -1  -3 254078. 1645.45   1
  -2  -1  -3 221943. 2565.78   7
  -2  -1  -2 195897. 1192.29   1
  -2  -1  -2 179231. 2075.82   7
  -2  -1  -1 291700. 1230.32   1
  -2  -1  -1 287830. 2387.86   7
  -2  -1   0 783532. 3590.95   7
  -2  -1   1 607805. 1818.63  11
  -2  -1   1 579915. 1987.81   5
  -2  -1   2 111320. 683.368  11
  -2  -1   2 113767. 929.732   5
  -2  -1   3 394840. 1341.16  11
  -2  -1   3 390531. 1942.72   5
  -2  -1   4 38266.3 479.526  11
  -2  -1   4 37702.7 817.486   9
  -2  -1   5 16746.6 532.202   5
  -2  -1   5 16111.0 593.359   9
  -2  -1   6 229612. 2197.69   5
  -2  -1   7 56309.3 1207.52   5
  -2  -1   8 32658.0 1003.64   5
  -2  -1   9 30708.6 1061.47   5
  -2  -1  10 117628. 1353.33  29
  -2  -1  10 114346. 1275.13  21
  -2  -1  10 116575. 1575.63  30
  -2  -1  10 113506. 1694.10  36
  -2  -1  11 249269. 2406.34  30
  -2  -1  11 247341. 2564.76  36
  -2  -1  11 251839. 2059.23  29
  -2  -1  12 45027.0 1038.02  30
  -2  -1  12 44759.0 1108.66  36
  -2  -1  12 43313.3 813.631  21
  -2  -1  13 16527.3 693.771  36
  -2  -1  13 17975.5 501.300  21
  -2  -1  13 18109.2 665.975  30
  -2  -1  14 797.088 146.155  36
  -2  -1  14 963.829 109.846  21
  -2  -1  15 21831.5 397.907  21
  -2   0 -15 6320.77 206.852  26
  -2   0 -14 35097.9 570.313  22
  -2   0 -13 48088.1 822.239  23
  -2   0 -13 48058.3 799.640  22
  -2   0 -12 3498.60 239.383  23
  -2   0 -12 3497.92 235.262  22
  -2   0 -11 640.679 109.471  23
  -2   0 -11 654.374 108.773  22
  -2   0 -10 84103.7 1150.81  23
  -2   0 -10 86974.5 1177.73  22
  -2   0  -9 59675.5 1001.50  14
  -2   0  -9 59329.4 869.291  35
  -2   0  -8 48024.1 853.753  14
  -2   0  -8 46620.3 1230.88   1
  -2   0  -7 27038.6 601.505  14
  -2   0  -7 25979.0 865.384   1
  -2   0  -6 20677.4 483.393  14
  -2   0  -6 20107.7 710.899   1
  -2   0  -5 112524. 1020.85  14
  -2   0  -5 113755. 1516.45   1
  -2   0  -4 207282. 1227.71  14
  -2   0  -4 206835. 1803.05   1
  -2   0  -3 20243.0 493.235   1
  -2   0  -3 20878.1 338.398  14
  -2   0  -3 19616.1 717.730   7
  -2   0  -2 29099.1 503.919   1
  -2   0  -2 28407.6 795.409   7
  -2   0  -1 460595. 1744.05   1
  -2   0  -1 485128. 2970.18   7
  -2   0   0 356292. 1493.69  11
  -2   0   0 365090. 1470.73   1
  -2   0   1 399659. 1457.63  11
  -2   0   1 394310. 1262.76   5
  -2   0   2 58764.4 573.051  11
  -2   0   2 59843.9 582.622   5
  -2   0   3 2637.44 137.153  11
  -2   0   3 2580.89 176.039   9
  -2   0   4 71200.8 954.174   5
  -2   0   4 69662.1 1044.78   9
  -2   0   5 122620. 1441.70   5
  -2   0   6 198731. 2066.32   5
  -2   0   7 2641.29 267.296   5
  -2   0   8 7220.93 481.404   5
  -2   0   9 162203. 2447.75   5
  -2   0  10 13412.5 605.829  36
  -2   0  10 12020.2 703.113   5
  -2   0  10 12891.6 426.929  21
  -2   0  10 12517.4 521.159  30
  -2   0  10 12484.7 447.979  29
  -2   0  11 14453.7 464.256  21
  -2   0  11 14548.2 585.203  30
  -2   0  12 33090.4 979.180  36
  -2   0  12 31301.8 674.509  21
  -2   0  12 33637.4 888.207  30
  -2   0  13 43552.0 1077.53  36
  -2   0  13 44747.0 982.381  30
  -2   0  14 72746.5 832.170  21
  -2   0  14 80271.6 1324.64  36
  -2   0  15 15333.6 282.998  21
  -2   1 -14 12008.9 383.870  23
  -2   1 -14 11677.4 357.563  22
  -2   1 -13 3556.11 232.930  23
  -2   1 -13 3009.94 208.181  22
  -2   1 -12 14153.8 488.983  23
  -2   1 -12 14821.9 486.454  22
  -2   1 -11 37614.9 737.441  35
  -2   1 -11 44470.5 855.113  23
  -2   1 -10 12686.4 706.994   1
  -2   1 -10 12933.7 443.384  23
  -2   1 -10 13173.5 423.857  35
  -2   1  -9 12448.5 479.711  14
  -2   1  -9 11948.8 400.045  23
  -2   1  -9 12265.3 697.164   1
  -2   1  -8 6680.55 332.462  14
  -2   1  -8 6386.73 470.571   1
  -2   1  -8 5526.73 516.485   7
  -2   1  -7 205130. 1703.28  14
  -2   1  -7 208309. 2512.85   1
  -2   1  -7 202800. 2995.51   7
  -2   1  -6 271616. 1805.13  14
  -2   1  -6 269459. 2621.34   1
  -2   1  -5 99287.5 997.702  14
  -2   1  -5 97169.2 1441.84   1
  -2   1  -4 8583.90 256.866  14
  -2   1  -4 8425.13 376.196   1
  -2   1  -4 8992.83 508.157   7
  -2   1  -3 8507.03 335.486   1
  -2   1  -3 8612.78 226.595  14
  -2   1  -3 8011.23 450.688   7
  -2   1  -2 5053.84 223.768   1
  -2   1  -2 5430.57 340.521   7
  -2   1  -1 441899. 1841.30   1
  -2   1  -1 460134. 2854.39   7
  -2   1   0 118471. 1355.25   7
  -2   1   0 112655. 883.931   1
  -2   1   1 108816. 471.872   2
  -2   1   1 107725. 819.033  11
  -2   1   1 109051. 422.536   5
  -2   1   2 249.159 47.5211  11
  -2   1   2 302.586 53.1241   9
  -2   1   2 195.419 40.8564   5
  -2   1   2 233.772 27.8682   2
  -2   1   3 575618. 2287.53   5
  -2   1   3 587111. 2392.27   9
  -2   1   4 123555. 1276.77   9
  -2   1   4 121595. 956.954   2
  -2   1   5 24120.7 654.487   5
  -2   1   5 22862.5 484.167   2
  -2   1   6 21602.2 704.645   5
  -2   1   6 20908.4 525.107   2
  -2   1   7 51284.8 1198.32   5
  -2   1   8 44162.0 1216.75   5
  -2   1   9 117345. 1214.24  21
  -2   1   9 116244. 1499.87  30
  -2   1   9 116841. 2114.59   5
  -2   1  10 20708.3 790.232  36
  -2   1  10 20290.0 530.856  21
  -2   1  10 21706.4 674.535  30
  -2   1  11 12661.0 647.978  36
  -2   1  11 12533.3 421.237  21
  -2   1  11 13553.5 555.315  30
  -2   1  12 7240.12 314.913  21
  -2   1  12 7599.67 415.145  30
  -2   1  12 7941.62 499.381  36
  -2   1  13 59823.4 1245.41  36
  -2   1  13 54627.7 774.359  21
  -2   1  14 18495.6 616.605  36
  -2   1  14 16863.5 355.441  21
  -2   2 -15 702.838 84.1863  23
  -2   2 -15 624.360 70.5215  22
  -2   2 -14 21436.3 536.070  23
  -2   2 -14 21879.7 507.135  22
  -2   2 -13 23420.3 608.586  23
  -2   2 -13 24126.4 593.970  22
  -2   2 -12 6936.05 341.182  23
  -2   2 -12 4838.25 266.768  35
  -2   2 -11 69987.9 1741.65   1
  -2   2 -11 69347.3 1062.93  23
  -2   2 -10 31905.8 664.134  35
  -2   2 -10 30650.3 671.837  23
  -2   2 -10 31718.0 1180.28   1
  -2   2  -9 38266.2 861.998  14
  -2   2  -9 38968.2 1264.50   1
  -2   2  -8 98727.2 1307.99  14
  -2   2  -8 99289.2 1903.84   1
  -2   2  -7 108395. 1263.52  14
  -2   2  -7 109367. 1862.03   1
  -2   2  -7 105543. 2059.21   7
  -2   2  -6 118.966 80.5052   7
  -2   2  -6 144.667 72.0034   1
  -2   2  -6 118.658 47.2784  14
  -2   2  -5 5083.02 227.174  14
  -2   2  -5 5174.97 341.042   1
  -2   2  -5 5620.22 420.521   7
  -2   2  -4 298918. 1545.88  14
  -2   2  -4 298267. 2306.12   1
  -2   2  -3 84086.5 1076.64   1
  -2   2  -3 82477.4 945.896  11
  -2   2  -3 82816.7 1403.90   7
  -2   2  -2 7959.60 412.865   7
  -2   2  -2 7783.23 293.145   1
  -2   2  -2 7729.52 251.778  11
  -2   2  -1 22486.4 260.378   3
  -2   2  -1 23248.1 453.573   1
  -2   2   0 199967. 1271.28   1
  -2   2   1 120124. 833.382   2
  -2   2   1 112416. 527.971   5
  -2   2   2 253100. 1265.50   2
  -2   2   2 258299. 1196.53   9
  -2   2   3 659.874 90.3687   5
  -2   2   3 697.669 74.9890   9
  -2   2   3 648.037 73.7609   2
  -2   2   4 128470. 1206.04   2
  -2   2   4 143550. 1492.76   5
  -2   2   5 254347. 1855.85   2
  -2   2   5 267831. 2326.54   5
  -2   2   6 159902. 2010.83   5
  -2   2   6 153316. 1573.98   2
  -2   2   7 66568.8 1420.67   5
  -2   2   7 62541.2 1084.80   2
  -2   2   8 24088.8 913.070   5
  -2   2   9 62579.7 1386.23  36
  -2   2   9 61142.9 886.551  21
  -2   2   9 63496.7 1112.06  30
  -2   2  10 2402.96 281.969  36
  -2   2  10 2157.04 173.689  21
  -2   2  10 1858.79 184.231  27
  -2   2  10 2094.83 215.397  30
  -2   2  11 45627.4 1224.97  36
  -2   2  11 43024.5 767.250  21
  -2   2  11 45893.0 993.581  30
  -2   2  11 41294.1 857.019  27
  -2   2  12 18563.7 472.376  21
  -2   2  12 20305.5 766.514  36
  -2   2  13 1079.13 177.280  36
  -2   2  13 984.721 98.5791  21
  -2   2  14 20662.2 617.077  36
  -2   3 -16 4044.88 166.530  23
  -2   3 -15 50604.6 739.385  23
  -2   3 -15 48812.2 647.065  22
  -2   3 -14 35798.1 709.445  23
  -2   3 -14 36016.9 670.047  22
  -2   3 -13 8488.95 371.902  23
  -2   3 -13 4835.96 260.377  35
  -2   3 -12 1691.36 163.432  35
  -2   3 -12 2021.90 189.416  23
  -2   3 -11 68528.5 1793.83   1
  -2   3 -11 69017.2 1013.65  35
  -2   3 -11 64380.4 1018.70  23
  -2   3 -10 21462.2 696.705  14
  -2   3 -10 21337.9 547.730  35
  -2   3 -10 20414.6 968.806   1
  -2   3  -9 48032.3 979.084  14
  -2   3  -9 48823.9 1433.36   1
  -2   3  -8 66.3086 60.8071   1
  -2   3  -8 45.6642 43.3390  14
  -2   3  -7 81506.2 1726.06   7
  -2   3  -7 78960.5 1098.53  14
  -2   3  -7 79665.7 1616.76   1
  -2   3  -6 13371.4 662.375   7
  -2   3  -6 12258.9 391.532  14
  -2   3  -6 11711.4 569.484   1
  -2   3  -5 88592.5 978.980  14
  -2   3  -5 90732.0 1438.63   1
  -2   3  -4 58224.8 703.559  14
  -2   3  -4 56525.3 1023.25   1
  -2   3  -3 1878.33 105.679  19
  -2   3  -3 1646.39 127.263  11
  -2   3  -2 599376. 1700.16  19
  -2   3  -2 576418. 2176.92  11
  -2   3  -2 613450. 2679.91   1
  -2   3  -1 606966. 2004.59   3
  -2   3  -1 618160. 2460.33   1
  -2   3   0 16438.8 398.034   1
  -2   3   1 71703.7 855.196   2
  -2   3   2 14965.7 392.164   2
  -2   3   2 14272.2 236.662   9
  -2   3   3 113528. 1152.98   2
  -2   3   4 234500. 1827.37   2
  -2   3   5 70835.6 1301.45   5
  -2   3   5 65484.4 1062.25   2
  -2   3   6 16774.4 682.262   5
  -2   3   6 15373.3 551.704   2
  -2   3   7 25435.0 910.632   5
  -2   3   7 23499.1 722.870   2
  -2   3   8 91383.1 1253.89  27
  -2   3   8 93335.8 1052.90  21
  -2   3   8 89724.5 1256.47  30
  -2   3   9 103364. 1800.08  36
  -2   3   9 95188.3 1114.65  21
  -2   3   9 101256. 1381.72  30
  -2   3   9 92641.4 1337.16  27
  -2   3  10 21439.8 537.176  21
  -2   3  10 23404.0 678.850  30
  -2   3  10 23783.5 879.988  36
  -2   3  10 20952.0 644.352  27
  -2   3  11 9489.09 423.850  27
  -2   3  11 9969.23 354.969  21
  -2   3  11 10546.6 590.927  36
  -2   3  12 25029.5 877.311  36
  -2   3  12 25204.4 509.552  21
  -2   3  12 24246.2 606.589  27
  -2   3  13 20923.2 663.666  36
  -2   3  13 18768.4 355.089  21
  -2   4 -16 45564.6 599.026  23
  -2   4 -15 18712.3 465.290  23
  -2   4 -15 18496.1 414.049  22
  -2   4 -14 15.3754 35.0348  35
  -2   4 -14 69.2974 46.2920  23
  -2   4 -13 207.625 78.5212  35
  -2   4 -13 484.693 94.6789  23
  -2   4 -12 56946.1 950.251  35
  -2   4 -12 59151.9 993.704  23
  -2   4 -11 85034.3 2057.15   1
  -2   4 -11 84345.3 1141.58  35
  -2   4 -10 12754.3 535.436  14
  -2   4 -10 12182.5 426.121  35
  -2   4 -10 11936.1 465.891  19
  -2   4 -10 12679.0 778.850   1
  -2   4  -9 1838.54 196.245  14
  -2   4  -9 1938.69 292.742   1
  -2   4  -8 81422.4 1199.49  14
  -2   4  -8 80841.3 1765.71   1
  -2   4  -7 36683.8 756.584  14
  -2   4  -7 36354.2 1100.67   1
  -2   4  -6 33980.5 665.826  14
  -2   4  -6 33937.1 625.677  19
  -2   4  -6 35196.4 997.720   1
  -2   4  -5 80247.2 925.189  14
  -2   4  -5 78152.4 1343.11   1
  -2   4  -4 6040.88 344.597   1
  -2   4  -4 5590.26 219.306  19
  -2   4  -3 119332. 1362.09   1
  -2   4  -3 122807. 1078.28  11
  -2   4  -3 119785. 935.102  19
  -2   4  -2 781735. 2693.11  11
  -2   4  -2 775508. 2875.44   3
  -2   4  -1 226721. 1535.71   3
  -2   4  -1 221969. 1473.54  11
  -2   4   0 44202.7 696.036  11
  -2   4   1 42462.3 741.732  11
  -2   4   1 43926.4 789.014   2
  -2   4   2 161964. 1529.23   2
  -2   4   3 21101.5 584.677   2
  -2   4   4 53741.5 990.144   2
  -2   4   5 47898.2 1148.01   5
  -2   4   5 47170.0 1006.08   2
  -2   4   6 36630.9 941.312   2
  -2   4   6 35618.5 1053.89   5
  -2   4   7 79638.3 1414.39  36
  -2   4   7 69687.0 1098.83  27
  -2   4   8 73338.1 951.192  21
  -2   4   8 75842.8 1217.52  27
  -2   4   9 8693.26 514.821  36
  -2   4   9 8065.72 323.424  21
  -2   4   9 7858.42 411.075  27
  -2   4  10 704.723 182.480  36
  -2   4  10 599.589 94.0546  21
  -2   4  10 565.180 114.378  27
  -2   4  11 55070.8 1008.36  27
  -2   4  11 56985.7 784.824  21
  -2   4  12 59380.9 684.238  21
  -2   4  12 55683.2 878.679  27
  -2   4  13 19163.2 571.877  36
  -2   5 -16 5620.40 219.293  23
  -2   5 -15 363.478 70.1530  23
  -2   5 -15 391.673 66.7725  22
  -2   5 -14 9147.95 371.030  23
  -2   5 -14 4710.23 247.025  35
  -2   5 -13 55069.5 951.578  23
  -2   5 -13 47958.0 863.887  35
  -2   5 -12 57571.4 972.377  35
  -2   5 -11 229.933 111.204   1
  -2   5 -11 394.702 101.625  35
  -2   5 -10 1476.90 270.882   1
  -2   5 -10 1776.47 208.680  14
  -2   5 -10 1797.70 176.690  35
  -2   5 -10 1630.10 181.579  19
  -2   5  -9 116004. 1561.66  14
  -2   5  -9 113608. 1448.83  19
  -2   5  -8 183341. 1842.19  14
  -2   5  -8 181471. 1743.08  19
  -2   5  -8 178380. 2620.53   1
  -2   5  -7 49380.1 884.853  14
  -2   5  -7 49250.1 857.166  19
  -2   5  -7 47534.0 1267.69   1
  -2   5  -6 16137.9 682.387   1
  -2   5  -6 17282.4 479.756  14
  -2   5  -6 16573.8 466.058  19
  -2   5  -5 52319.9 1113.69   1
  -2   5  -5 52415.1 770.464  19
  -2   5  -4 20641.4 453.148  19
  -2   5  -4 21349.2 653.277   1
  -2   5  -4 21391.7 621.653   3
  -2   5  -3 233027. 1932.76   3
  -2   5  -3 239248. 1574.21  11
  -2   5  -3 236142. 1964.79   1
  -2   5  -3 234269. 1426.18  19
  -2   5  -2 148458. 1486.25   3
  -2   5  -2 148924. 1267.48  11
  -2   5  -2 154967. 1096.59  19
  -2   5  -2 155748. 1443.95   1
  -2   5  -1 274641. 2018.07   3
  -2   5  -1 272445. 1798.25  11
  -2   5  -1 274003. 1833.56   1
  -2   5  -1 274646. 1134.71  16
  -2   5   0 96026.3 699.286  16
  -2   5   0 95368.4 1136.94  11
  -2   5   1 354702. 2569.87   2
  -2   5   1 343484. 2331.01  11
  -2   5   2 983.412 142.466   2
  -2   5   3 11160.1 483.709   2
  -2   5   4 9173.21 460.274   2
  -2   5   5 29287.2 868.405   2
  -2   5   6 74364.7 1440.99   2
  -2   5   7 33484.8 629.862  21
  -2   5   7 35572.5 837.208  27
  -2   5   8 2525.69 182.033  21
  -2   5   8 2245.86 284.995  36
  -2   5   8 2512.93 239.223  27
  -2   5   9 4565.83 241.179  21
  -2   5   9 5119.60 389.972  36
  -2   5   9 5002.00 336.115  27
  -2   5  10 48990.0 745.250  21
  -2   5  10 48329.6 1002.67  27
  -2   5  11 105022. 958.586  21
  -2   5  11 105742. 1600.68  36
  -2   5  12 172.640 69.4468  36
  -2   5  12 213.650 55.9183  27
  -2   6 -16 35198.3 557.209  23
  -2   6 -15 23519.8 537.635  23
  -2   6 -15 9278.13 305.410  35
  -2   6 -14 14277.0 442.353  35
[truncated: 502,934 more chars]
