# Supplementary material for: Crystal structure of 1-{1-[2-(phenyl­selan­yl)phen­yl]-1H-1,2,3-triazol-4-yl}cyclo­hexan-1-ol
Source: Acta Crystallogr E Crystallogr Commun. 2015 Feb 25;71(Pt 3):o200–1. doi: 10.1107/S2056989015003242 (PMC4350684; doi:10.1107/S2056989015003242)
Supplement: Supplementary file 2 [file e-71-0o200-Isup2.hkl]

#
# h,k,l, Fc-squared, Fo-squared, sigma(Fo-squared), status flag
#
data_I
_shelx_title ' Se'
_shelx_refln_list_code          4
_shelx_F_calc_maximum      227.83
_exptl_crystal_F_000       816.00
_reflns_d_resolution_high  0.8000

loop_
 _space_group_symop_operation_xyz
 'x, y, z'
 '-x, -y, -z'

_cell_length_a    10.7480
_cell_length_b    13.7497
_cell_length_c    13.8849
_cell_angle_alpha 112.432
_cell_angle_beta   92.889
_cell_angle_gamma 104.059

_shelx_F_squared_multiplier     1.000

loop_
 _refln_index_h
 _refln_index_k
 _refln_index_l
 _refln_F_squared_calc
 _refln_F_squared_meas
 _refln_F_squared_sigma
 _refln_observed_status
   1   0   0        141.39        146.99         4.01 o
   2   0   0      18952.17      17988.77       236.94 o
   3   0   0       4652.01       4651.90        60.74 o
   4   0   0         42.82         14.58         1.59 o
   5   0   0       7559.64       7637.02       133.44 o
   6   0   0       4244.08       4346.45        50.00 o
   7   0   0       1005.55        887.03        15.71 o
   8   0   0       1011.71       1017.85        15.94 o
   9   0   0       1363.57       1403.79        22.57 o
  10   0   0        227.48        215.37         7.47 o
  11   0   0        210.65        232.99        27.55 o
  12   0   0         24.00         17.60         3.66 o
 -12   1   0        198.10        163.56        39.33 o
 -11   1   0       3953.43       4108.45       109.34 o
 -10   1   0         62.25         65.47         4.91 o
  -9   1   0       2927.43       3164.23        33.13 o
  -8   1   0        338.62        298.95         7.89 o
  -7   1   0       2782.71       2688.12        31.94 o
  -6   1   0       2137.38       2156.96        24.78 o
  -5   1   0       1486.60       1391.86        27.03 o
  -4   1   0       3326.22       3530.19        50.82 o
  -3   1   0        271.68        264.66         8.06 o
  -2   1   0       5542.46       5576.84       233.83 o
  -1   1   0        100.83        105.27         3.14 o
   0   1   0          8.97         12.88         1.08 o
   1   1   0         29.73         38.02         2.78 o
   2   1   0      38348.70      37414.76       817.75 o
   3   1   0       2599.92       2700.11        38.78 o
   4   1   0         26.24         27.85         2.98 o
   5   1   0        407.98        469.96        10.12 o
   6   1   0        450.43        523.55        11.43 o
   7   1   0          1.80          9.04         1.89 o
   8   1   0         54.12         69.23         3.43 o
   9   1   0          1.41          7.19         3.99 o
  10   1   0         35.53         45.99         5.15 o
  11   1   0        426.78        459.01        21.01 o
  12   1   0         60.64         60.99         6.13 o
 -13   2   0         97.07         91.79         6.10 o
 -12   2   0         27.55         30.61         3.98 o
 -11   2   0         45.70         45.95         5.21 o
 -10   2   0        642.46        632.28        14.81 o
  -9   2   0        294.28        326.23         7.88 o
  -8   2   0         86.57         79.45         3.56 o
  -7   2   0          6.81         10.89         2.25 o
  -6   2   0       2470.24       2798.66        32.79 o
  -5   2   0        323.59        321.00         8.44 o
  -4   2   0        315.56        278.50         8.50 o
  -3   2   0        254.09        259.89         5.54 o
  -2   2   0      10062.24      10089.20        92.94 o
  -1   2   0          9.46         12.47         0.83 o
   0   2   0      23736.53      22310.57       258.53 o
   1   2   0       1272.00       1289.54        14.30 o
   2   2   0      51904.77      49025.14       571.64 o
   3   2   0        166.14        133.24         4.38 o
   4   2   0       9362.24       9260.66       291.16 o
   5   2   0      13769.88      14095.97       234.60 o
   6   2   0        467.54        476.66        11.23 o
   7   2   0       1603.24       1559.68        19.70 o
   8   2   0        308.23        325.34         7.58 o
   9   2   0       1694.10       1691.89        37.50 o
  10   2   0        176.21        193.98        14.92 o
  11   2   0        204.05        243.74        14.42 o
  12   2   0         23.69         14.64         6.92 o
 -13   3   0        301.34        246.27        31.25 o
 -12   3   0          4.87          7.13         2.87 o
 -11   3   0       1568.55       1604.21        28.07 o
 -10   3   0        252.49        232.24         7.18 o
  -9   3   0       4899.49       5167.64        33.63 o
  -8   3   0        234.23        217.32         5.40 o
  -7   3   0       4208.72       4269.54        39.68 o
  -6   3   0       2062.05       2055.89        24.16 o
  -5   3   0       6545.09       6706.97        63.28 o
  -4   3   0       5255.30       5355.94        82.10 o
  -3   3   0          4.84          7.21         1.10 o
  -2   3   0        861.94        837.28         9.64 o
  -1   3   0        291.77        313.12         5.53 o
   0   3   0       4872.66       4977.81        21.50 o
   1   3   0       4140.92       4191.54        66.86 o
   2   3   0         13.90         33.56         2.28 o
   3   3   0       3583.54       3418.12        62.48 o
   4   3   0       4606.24       4820.01       105.73 o
   5   3   0        144.79        132.78         8.70 o
   6   3   0        514.83        535.89        11.87 o
   7   3   0        982.44       1016.74        21.07 o
   8   3   0        149.13        140.54         6.42 o
   9   3   0        900.89        885.17        31.03 o
  10   3   0         41.83         41.39         6.88 o
  11   3   0        292.73        218.45        91.64 o
 -13   4   0        983.82        904.87        49.17 o
 -12   4   0         48.85         40.32         6.04 o
 -11   4   0       1913.28       1979.29        22.82 o
 -10   4   0        136.90        151.70         6.26 o
  -9   4   0       1087.44       1182.07        13.36 o
  -8   4   0        483.75        538.80         8.39 o
  -7   4   0       1005.33       1041.95        19.82 o
  -6   4   0         25.14         83.55        20.88 o
  -5   4   0       2139.40       2276.10        30.76 o
  -4   4   0       2770.00       2884.02        45.18 o
  -3   4   0         15.09         19.35         1.70 o
  -2   4   0       2147.39       2382.10        54.02 o
  -1   4   0       1666.47       1653.40        12.49 o
   0   4   0       3617.49       3694.85        21.85 o
   1   4   0        106.69        117.42         3.90 o
   2   4   0        531.06        550.73         9.09 o
   3   4   0          1.20          5.53         2.54 o
   4   4   0        649.49        654.23        13.43 o
   5   4   0         89.96         80.37         5.25 o
   6   4   0        574.84        622.23        12.96 o
   7   4   0       2008.08       2029.09        26.99 o
   8   4   0         25.58         19.93         2.97 o
   9   4   0       2053.05       2131.47        49.58 o
  10   4   0       1397.33       1094.05       470.45 o
  11   4   0         97.16        103.99         7.39 o
 -13   5   0         13.10          8.56         1.61 o
 -12   5   0        232.51        225.43        21.71 o
 -11   5   0         11.08         14.31         2.75 o
 -10   5   0        989.51       1018.73        14.69 o
  -9   5   0         40.45         43.43         3.02 o
  -8   5   0        126.36        156.37         4.81 o
  -7   5   0       1171.27       1165.13        17.99 o
  -6   5   0        415.89        430.19        12.11 o
  -5   5   0       4051.68       4357.82        74.73 o
  -4   5   0       3543.52       3611.21        32.62 o
  -3   5   0         10.21         11.81         1.52 o
  -2   5   0       5195.27       5064.93       110.55 o
  -1   5   0         32.98         41.02         1.92 o
   0   5   0       5487.26       5389.38        38.26 o
   1   5   0       3230.54       3344.26        48.31 o
   2   5   0         87.42        169.70         6.18 o
   3   5   0       6183.02       6171.89       188.83 o
   4   5   0        256.48        217.67         8.46 o
   5   5   0       3908.90       3825.87        90.34 o
   6   5   0        242.81        250.65         7.57 o
   7   5   0        261.13        263.69        12.54 o
   8   5   0          0.03          2.04         1.55 o
   9   5   0        908.44        691.18       341.10 o
  10   5   0          1.82          2.50         1.85 o
 -13   6   0        381.05        457.05        18.01 o
 -12   6   0        139.91        135.72         9.03 o
 -11   6   0       3003.62       3150.93        74.05 o
 -10   6   0         10.73          8.30         2.02 o
  -9   6   0       2417.30       2588.25        27.48 o
  -8   6   0       3915.23       4425.04        73.30 o
  -7   6   0       2849.25       3074.93        40.68 o
  -6   6   0       9097.43       9880.15       237.07 o
  -5   6   0       1793.82       1923.02        30.22 o
  -4   6   0       4203.56       4304.99       147.61 o
  -3   6   0         14.49         23.49         2.01 o
  -2   6   0       9199.37       9599.55       219.95 o
  -1   6   0       3040.03       3157.99        26.20 o
   0   6   0      14773.79      14897.88       269.03 o
   1   6   0        588.25        566.82        15.04 o
   2   6   0       3397.77       3436.75        92.20 o
   3   6   0         14.10         18.52         4.48 o
   4   6   0        763.96        695.90        18.25 o
   5   6   0         18.99         24.16         2.37 o
   6   6   0         10.75          8.93         1.86 o
   7   6   0         88.97         87.07         4.92 o
   8   6   0          0.14          3.04         1.91 o
   9   6   0        236.59        214.63        13.14 o
  10   6   0         35.46         32.79         2.71 o
 -13   7   0       1172.38       1284.70        28.18 o
 -12   7   0        122.19        118.89         5.58 o
 -11   7   0        163.86        184.45        10.07 o
 -10   7   0         78.13         81.07         4.54 o
  -9   7   0        777.62        828.28        13.34 o
  -8   7   0        428.59        481.46         8.93 o
  -7   7   0        254.19        267.88         6.64 o
  -6   7   0        351.07        467.28        11.86 o
  -5   7   0         65.82         92.30         5.56 o
  -4   7   0         65.23         79.03         5.11 o
  -3   7   0        329.79        365.74        10.55 o
  -2   7   0       1351.46       1480.65        26.48 o
  -1   7   0       1015.00       1030.88        28.26 o
   0   7   0       1938.37       1892.79        57.57 o
   1   7   0       2602.98       2605.55        85.25 o
   2   7   0         56.48         33.11         4.08 o
   3   7   0        506.99        493.93        15.29 o
   4   7   0         14.48          9.87         1.54 o
   5   7   0       3209.17       3245.62        80.18 o
   6   7   0          3.84          3.50         1.27 o
   7   7   0       1566.73       1491.58        85.47 o
   8   7   0         16.03         17.62         2.38 o
   9   7   0        174.94        167.05        14.66 o
 -12   8   0          4.59          4.79         2.05 o
 -11   8   0        504.05        522.14        16.24 o
 -10   8   0        249.07        261.08        10.73 o
  -9   8   0       1287.59       1357.88        16.88 o
  -8   8   0        361.78        385.36        12.37 o
  -7   8   0       3286.04       3401.69        96.34 o
  -6   8   0       4167.53       4291.37       150.70 o
  -5   8   0        929.33       1030.07        23.44 o
  -4   8   0       5380.82       5445.03       182.14 o
  -3   8   0        589.35        700.68        21.79 o
  -2   8   0       6372.56       6198.93       280.24 o
  -1   8   0         84.03        103.10         7.27 o
   0   8   0       4447.56       4528.20       376.84 o
   1   8   0         18.91         16.89         4.54 o
   2   8   0       2847.48       2831.76        72.70 o
   3   8   0       2704.76       2680.10        71.31 o
   4   8   0       2257.17       2302.79        91.70 o
   5   8   0        295.45        334.23        13.34 o
   6   8   0         77.37         70.80         4.34 o
   7   8   0        740.80        723.96        34.32 o
   8   8   0          8.61          7.08         1.33 o
   9   8   0        314.57        286.04         9.41 o
 -12   9   0          2.70          2.12         1.14 o
 -11   9   0        890.48        755.93       235.28 o
 -10   9   0        111.23        112.70         5.06 o
  -9   9   0        900.31        995.44        22.21 o
  -8   9   0        655.28        704.91        25.68 o
  -7   9   0        785.44        781.38        21.09 o
  -6   9   0          7.32         11.40         1.60 o
  -5   9   0       1287.52       1294.55        41.08 o
  -4   9   0        532.90        549.80        19.41 o
  -3   9   0         91.17         85.12         5.83 o
  -2   9   0        128.75        111.16         7.00 o
  -1   9   0        665.14        738.13        42.11 o
   0   9   0         51.09         65.80         3.33 o
   1   9   0        111.48        109.54         3.66 o
   2   9   0        382.51        394.02        13.17 o
   3   9   0         36.01         36.47         2.72 o
   4   9   0          0.12          0.79         1.06 o
   5   9   0          1.70          1.73         0.93 o
   6   9   0        136.10        135.37         6.25 o
   7   9   0        173.63        185.29        12.70 o
   8   9   0          6.22          1.90         0.73 o
 -12  10   0         14.87         15.67         2.27 o
 -11  10   0        136.39        112.22        30.17 o
 -10  10   0         35.21         40.75         3.52 o
  -9  10   0          3.32          4.24         1.85 o
  -8  10   0        315.52        348.50        12.11 o
  -7  10   0        941.89        999.10        52.77 o
  -6  10   0        417.98        455.57        20.33 o
  -5  10   0        195.02        213.06         7.47 o
  -4  10   0       2912.64       2830.14        95.02 o
  -3  10   0        167.70        168.80         4.88 o
  -2  10   0       4025.37       3926.64        72.46 o
  -1  10   0        333.07        331.99         9.35 o
   0  10   0       1349.12       1316.56        33.10 o
   1  10   0        537.60        535.94        12.94 o
   2  10   0        967.62        874.62        47.69 o
   3  10   0       1920.42       1820.74        95.44 o
   4  10   0       1534.52       1506.92        79.62 o
   5  10   0        959.92        952.30        45.90 o
   6  10   0         85.71         68.87         5.26 o
   7  10   0        554.35        585.22        48.40 o
 -11  11   0       1407.21       1202.49       335.20 o
 -10  11   0        105.33        118.75         6.65 o
  -9  11   0        182.11        217.02         8.94 o
  -8  11   0        880.09        961.42        29.27 o
  -7  11   0        531.53        575.87        13.73 o
  -6  11   0       1112.63       1211.44        43.47 o
  -5  11   0        900.36        889.86        46.86 o
  -4  11   0       2730.47       2829.87       108.88 o
  -3  11   0        446.15        427.45        10.38 o
  -2  11   0       2457.70       2454.08        65.11 o
  -1  11   0         52.12         52.48         4.33 o
   0  11   0        972.94        966.61        15.52 o
   1  11   0       1171.31       1237.17        27.33 o
   2  11   0         52.99         62.58         4.65 o
   3  11   0        800.59        785.61        36.24 o
   4  11   0        355.55        329.12        15.82 o
   5  11   0        560.23        582.42        25.72 o
   6  11   0        185.31        158.14        18.90 o
 -10  12   0        369.21        385.39        11.66 o
  -9  12   0       1188.77       1239.74        46.39 o
  -8  12   0       1122.41       1227.23        61.73 o
  -7  12   0        108.33        133.15         6.44 o
  -6  12   0        759.96        812.50        36.15 o
  -5  12   0          0.31          3.26         1.75 o
  -4  12   0        412.03        460.98        11.69 o
  -3  12   0         40.61         41.92         3.29 o
  -2  12   0         16.66         29.31         4.71 o
  -1  12   0         19.11         21.98         2.44 o
   0  12   0          0.11          1.50         1.31 o
   1  12   0        450.17        458.07        10.18 o
   2  12   0          1.04          2.03         1.25 o
   3  12   0        523.51        526.83        13.89 o
   4  12   0          3.79          6.52         1.59 o
   5  12   0        194.03        201.27        24.42 o
 -10  13   0        250.69        242.86        18.52 o
  -9  13   0        319.13        350.20        29.09 o
  -8  13   0        552.78        563.62        34.01 o
  -7  13   0         65.66         65.22         3.88 o
  -6  13   0        692.04        710.20        13.84 o
  -5  13   0          6.56          9.84         2.02 o
  -4  13   0       1147.47       1122.56        79.47 o
  -3  13   0         33.62         32.50         3.32 o
  -2  13   0       1676.76       1717.12        39.72 o
  -1  13   0        370.42        371.30        11.13 o
   0  13   0       1039.60       1071.41        26.29 o
   1  13   0       1122.81       1165.57        45.97 o
   2  13   0         48.85         55.36         3.42 o
   3  13   0       1001.60        928.21        47.20 o
   4  13   0         15.91         19.46         2.75 o
  -9  14   0       1495.12       1299.82        74.01 o
  -8  14   0       1829.67       1581.23       139.03 o
  -7  14   0       1295.98       1232.69        61.20 o
  -6  14   0       1939.12       1789.30       139.03 o
  -5  14   0        149.50        142.65        15.88 o
  -4  14   0       2209.33       2262.94        70.71 o
  -3  14   0         12.30         13.68         1.68 o
  -2  14   0       1225.09       1238.19        29.22 o
  -1  14   0         51.79         54.91         2.98 o
   0  14   0        547.89        562.33        22.67 o
   1  14   0        231.16        218.45        12.72 o
   2  14   0        355.68        346.61        16.42 o
  -7  15   0         92.10         79.51        20.41 o
  -6  15   0          9.38         10.96         1.75 o
  -5  15   0        158.45        133.71        22.39 o
  -4  15   0        255.55        244.43        36.39 o
  -3  15   0         57.57         58.53         5.96 o
  -2  15   0        333.93        319.62        19.30 o
  -1  15   0         36.92         37.34         2.79 o
   0  15   0         43.94         43.72         3.23 o
   3 -16   1         48.89         41.77         3.93 o
   4 -16   1        386.41        413.77        12.44 o
   5 -16   1        106.28        117.63         6.36 o
  -1 -15   1         12.52         12.46         2.57 o
   0 -15   1         14.60         11.93         1.63 o
   1 -15   1          0.83          0.59         0.71 o
   2 -15   1         81.36         76.20         3.37 o
   3 -15   1        114.06        125.94         6.40 o
   4 -15   1        604.46        600.35        28.90 o
   5 -15   1          2.35          2.76         1.02 o
   6 -15   1       1975.59       1742.96       167.31 o
   7 -15   1         63.97         54.32         2.44 o
   8 -15   1        551.66        252.81        12.06 o
  -3 -14   1        427.18        421.17        44.24 o
  -2 -14   1        288.65        304.67        19.69 o
  -1 -14   1        598.27        596.60        27.09 o
   0 -14   1        956.19        977.61        36.24 o
   1 -14   1        561.11        587.99        18.67 o
   2 -14   1        836.26        880.76        29.88 o
   3 -14   1        197.09        189.77         6.01 o
   4 -14   1       1505.31       1418.30       129.10 o
   5 -14   1        173.92        176.71         9.76 o
   6 -14   1       2899.87       2907.33       100.58 o
   7 -14   1        231.08        235.58         6.48 o
   8 -14   1       1083.55       1086.51        27.93 o
   9 -14   1         98.58         98.14        11.90 o
  -4 -13   1          1.28          0.48         0.68 o
  -3 -13   1       1146.17       1117.62        90.35 o
  -2 -13   1         45.57         41.86         4.03 o
  -1 -13   1        768.79        785.31        23.82 o
   0 -13   1        322.37        296.28         8.03 o
   1 -13   1        440.44        445.44        12.11 o
   2 -13   1        401.78        416.14        12.19 o
   3 -13   1          0.09         -0.29         1.15 o
   4 -13   1        528.24        508.23        22.34 o
   5 -13   1          0.79          1.05         1.33 o
   6 -13   1        116.63        119.27         5.62 o
   7 -13   1          7.17          7.09         1.61 o
   8 -13   1          2.28          8.87         2.33 o
   9 -13   1         22.69         22.69         2.49 o
  10 -13   1         10.52          7.31         1.16 o
  -5 -12   1         43.16         39.70         3.38 o
  -4 -12   1         44.07         42.64         3.76 o
  -3 -12   1        341.08        342.79        14.17 o
  -2 -12   1          6.38          6.81         1.88 o
  -1 -12   1         51.96         54.98         3.75 o
   0 -12   1        259.04        255.60        10.73 o
   1 -12   1         21.32         26.46         2.73 o
   2 -12   1        955.15       1038.36        28.68 o
   3 -12   1         81.24         84.31         4.25 o
   4 -12   1        966.73        974.88        21.00 o
   5 -12   1         46.63         52.42         3.97 o
   6 -12   1        482.07        516.38        20.70 o
   7 -12   1        794.79        798.29        28.76 o
   8 -12   1        304.38        327.95        14.35 o
   9 -12   1        534.54        578.62        11.96 o
  10 -12   1         10.71         12.79         1.75 o
  11 -12   1        897.22        864.19        28.80 o
  -7 -11   1        223.33        178.14         6.59 o
  -6 -11   1        204.35        204.78        29.00 o
  -5 -11   1        715.48        753.08        21.16 o
  -4 -11   1        188.88        200.00        11.30 o
  -3 -11   1        871.02        833.39        81.96 o
  -2 -11   1       1165.22       1137.13        71.58 o
  -1 -11   1       1112.65       1031.91        27.18 o
   0 -11   1       1601.10       1546.27        35.90 o
   1 -11   1       1237.52       1175.52        43.58 o
   2 -11   1       2074.73       2011.69        47.91 o
   3 -11   1        269.04        249.13         8.98 o
   4 -11   1       2644.33       2714.59       148.50 o
   5 -11   1         50.75         50.24         3.90 o
   6 -11   1       3586.13       3657.71       149.07 o
   7 -11   1        395.81        435.04        15.45 o
   8 -11   1        134.88        155.40         8.03 o
   9 -11   1       1356.60       1485.24        31.29 o
  10 -11   1         23.72         23.38         2.60 o
  11 -11   1        207.54        167.80        55.96 o
  12 -11   1         58.12         72.71         6.98 o
  -7 -10   1        641.24        663.70        18.43 o
  -6 -10   1         14.84         12.94         1.98 o
  -5 -10   1       1314.64       1299.35        67.76 o
  -4 -10   1        309.74        306.47        17.32 o
  -3 -10   1        155.09        159.74         6.36 o
  -2 -10   1        698.40        693.80        30.42 o
  -1 -10   1          1.23          4.19         1.19 o
   0 -10   1       1718.29       1746.34        47.64 o
   1 -10   1        102.43        107.95         5.10 o
   2 -10   1         43.30         39.65         3.08 o
   3 -10   1          0.33          2.56         1.27 o
   4 -10   1        111.12        118.51         6.84 o
   5 -10   1        111.20        117.02         5.53 o
   6 -10   1        426.04        457.53        13.92 o
   7 -10   1        869.63        930.93        42.43 o
   8 -10   1        202.68        233.22        12.89 o
   9 -10   1        687.76        726.72        20.01 o
  10 -10   1         64.92         70.27         7.08 o
  11 -10   1        319.47        271.81        95.19 o
  12 -10   1          0.70          0.73         1.20 o
  -8  -9   1          6.34          4.61         0.90 o
  -7  -9   1          8.20         12.81         1.86 o
  -6  -9   1         85.45         78.02         5.34 o
  -5  -9   1        319.39        317.32        15.24 o
  -4  -9   1        601.18        607.09        26.79 o
  -3  -9   1        139.81        145.67         8.68 o
  -2  -9   1       1054.42       1025.65        34.19 o
  -1  -9   1         68.69         58.10         3.38 o
   0  -9   1       3163.12       3062.18       251.50 o
   1  -9   1       1054.88       1040.52        57.59 o
   2  -9   1       2691.11       2580.96       127.29 o
   3  -9   1        598.32        630.97        37.59 o
   4  -9   1       3429.51       3545.46       184.31 o
   5  -9   1        460.67        458.45        20.89 o
   6  -9   1       6414.40       6708.10       411.27 o
   7  -9   1       1617.50       1734.11        55.82 o
   8  -9   1       2457.60       2804.42       107.02 o
   9  -9   1       2443.86       2680.82        66.84 o
  10  -9   1       1207.26       1250.52        96.07 o
  11  -9   1       1947.53       2144.00        55.54 o
  12  -9   1          6.66          6.01         1.98 o
  -9  -8   1        235.26        201.07        29.44 o
  -8  -8   1        155.80        158.09         9.26 o
  -7  -8   1       1818.16       1920.32        29.71 o
  -6  -8   1          1.17          0.82         1.24 o
  -5  -8   1       2361.11       2336.52        90.07 o
  -4  -8   1         35.15         26.16         2.45 o
  -3  -8   1       2344.67       2256.63        68.77 o
  -2  -8   1        620.87        556.95        40.64 o
  -1  -8   1       1852.06       1759.68       121.11 o
   0  -8   1       2858.76       2585.00        87.90 o
   1  -8   1        184.97        182.75         6.31 o
   2  -8   1       6226.84       6428.43       318.86 o
   3  -8   1         15.79         22.63         2.17 o
   4  -8   1       2510.24       2590.22       130.95 o
   5  -8   1        337.69        325.28        14.63 o
   6  -8   1         42.16         59.11         3.73 o
   7  -8   1         30.34         30.13         2.61 o
   8  -8   1        152.34        169.22         6.58 o
   9  -8   1        104.78        122.06         6.40 o
  10  -8   1          7.79         14.55         2.71 o
  11  -8   1        301.25        331.05        14.06 o
  12  -8   1          3.38          5.55         1.68 o
  -9  -7   1        149.02        150.99         9.81 o
  -8  -7   1        219.12        232.43         9.75 o
  -7  -7   1        326.40        323.66        20.55 o
  -6  -7   1          9.58         10.03         3.20 o
  -5  -7   1        832.94        898.99        16.27 o
  -4  -7   1        381.55        390.16        12.80 o
  -3  -7   1          2.77         14.37         4.10 o
  -2  -7   1       1279.87       1314.28        67.19 o
  -1  -7   1          7.33         13.05         2.24 o
   0  -7   1       9397.87       9468.63       333.87 o
   1  -7   1        781.27        846.53        32.65 o
   2  -7   1       1997.60       2214.95        74.58 o
   3  -7   1        100.18        117.79         4.83 o
   4  -7   1          7.55         42.29         5.20 o
   5  -7   1        761.89        821.30        19.64 o
   6  -7   1       2523.82       2807.73        64.27 o
   7  -7   1       2027.61       2238.52        52.42 o
   8  -7   1       2366.15       2654.16        33.23 o
   9  -7   1       1791.85       1913.52        29.89 o
  10  -7   1        590.10        647.91        21.51 o
  11  -7   1       2033.73       2206.88        60.58 o
  12  -7   1         75.06         86.36        10.22 o
  13  -7   1       1324.68       1398.79        29.83 o
 -10  -6   1          3.15          5.39         1.96 o
  -9  -6   1         24.90         37.69         5.99 o
  -8  -6   1        141.90        140.88         7.17 o
  -7  -6   1        564.63        579.13        27.04 o
  -6  -6   1         21.20         16.66         3.51 o
  -5  -6   1       2992.75       2991.84        88.33 o
  -4  -6   1          9.64         11.42         2.29 o
  -3  -6   1        742.34        637.19        16.88 o
  -2  -6   1       5018.28       5021.99       151.71 o
  -1  -6   1       2745.47       2653.47        43.88 o
   0  -6   1        617.08        486.41        14.30 o
   1  -6   1       2880.59       2939.24        64.11 o
   2  -6   1       7050.43       6962.09       128.69 o
   3  -6   1       2635.97       2754.86        99.09 o
   4  -6   1       7661.33       8638.00       258.09 o
   5  -6   1        400.16        358.07         9.05 o
   6  -6   1        771.76        780.32        18.32 o
   7  -6   1       2440.70       2685.33        46.53 o
   8  -6   1          1.96          4.19         0.92 o
   9  -6   1       3551.51       3857.17        63.99 o
  10  -6   1         91.59         96.14         4.51 o
  11  -6   1        502.81        528.16        15.95 o
  12  -6   1        333.35        312.98        25.76 o
  13  -6   1        126.95        139.68        10.11 o
 -11  -5   1        510.49        498.26        13.92 o
 -10  -5   1        202.30        214.21        12.81 o
  -9  -5   1       2025.63       2172.29        47.36 o
  -8  -5   1         87.94         82.42         4.64 o
  -7  -5   1        717.48        709.08        24.42 o
  -6  -5   1        108.77        120.10         5.59 o
  -5  -5   1       1673.41       1602.84        40.83 o
  -4  -5   1       1106.98       1079.70        34.50 o
  -3  -5   1       2929.47       2933.52        52.24 o
  -2  -5   1       6307.48       6504.46       146.17 o
  -1  -5   1         69.64        103.95        11.34 o
   0  -5   1        487.89        433.87        11.01 o
   1  -5   1       1162.00       1157.87        11.14 o
   2  -5   1      13122.83      14453.88       309.20 o
   3  -5   1       1046.86       1098.72        18.13 o
   4  -5   1        232.48        218.72         5.64 o
   5  -5   1          1.26          2.12         0.84 o
   6  -5   1       3584.90       4199.27        55.25 o
   7  -5   1         32.90         43.12         3.66 o
   8  -5   1        129.44        143.16         4.39 o
   9  -5   1         96.83        105.57         4.52 o
  10  -5   1        113.24        134.84         4.83 o
  11  -5   1        439.33        477.39        11.16 o
  12  -5   1          4.79          3.53         1.66 o
  13  -5   1        274.87        322.61        15.39 o
 -11  -4   1         19.51         21.75         3.87 o
 -10  -4   1          6.69          5.93         3.14 o
  -9  -4   1         67.07         68.36         8.25 o
  -8  -4   1         28.37         26.05         3.26 o
  -7  -4   1        132.16        135.40         5.38 o
  -6  -4   1          0.32          0.61         1.16 o
  -5  -4   1        848.23        856.67        26.95 o
  -4  -4   1       1349.65       1446.04        37.31 o
  -3  -4   1       1101.06       1084.62        17.30 o
  -2  -4   1         79.80        108.47         8.26 o
  -1  -4   1        480.35        498.96         7.08 o
   0  -4   1        228.13        219.81         4.90 o
   1  -4   1       2090.44       2146.26        23.03 o
   2  -4   1      11519.95      11778.92       161.90 o
   3  -4   1       4260.24       4691.34        60.91 o
   4  -4   1      10616.39      11805.27       105.58 o
   5  -4   1        301.08        284.82         8.30 o
   6  -4   1       2319.95       2536.69        27.01 o
   7  -4   1       4106.34       4320.88        71.57 o
   8  -4   1         22.31         46.52         2.59 o
   9  -4   1       4191.83       4466.98        50.46 o
  10  -4   1        553.72        664.16        11.97 o
  11  -4   1       2586.28       2663.64        82.28 o
  12  -4   1         64.68         69.96         4.45 o
  13  -4   1        757.03        679.55        21.55 o
 -12  -3   1         24.39         29.23         3.39 o
 -11  -3   1        307.32        353.23        16.48 o
 -10  -3   1        117.11        103.96        10.76 o
  -9  -3   1       1467.33       1457.34        77.06 o
  -8  -3   1         24.86         27.12         3.31 o
  -7  -3   1       5299.39       5186.10        77.98 o
  -6  -3   1       1846.62       1854.90        67.29 o
  -5  -3   1       3863.93       3606.93        89.57 o
  -4  -3   1      10709.52      10738.24       260.84 o
  -3  -3   1       1860.52       1895.75        29.80 o
  -2  -3   1      12434.25      12429.30       346.71 o
  -1  -3   1       3352.44       3202.07        69.90 o
   0  -3   1      22474.64      22031.38       230.39 o
   1  -3   1         42.19         52.16         1.94 o
   2  -3   1      31130.91      31770.93       233.00 o
   3  -3   1       2926.60       3044.81        34.00 o
   4  -3   1       4689.09       4729.84        35.29 o
   5  -3   1       2122.06       2231.49        29.79 o
   6  -3   1       2459.64       2569.15        28.83 o
   7  -3   1       1261.52       1303.04        21.49 o
   8  -3   1       2184.83       2355.10        25.44 o
   9  -3   1        961.73       1003.39        14.17 o
  10  -3   1       2197.39       2359.39        24.37 o
  11  -3   1        361.26        391.12        13.94 o
  12  -3   1        136.85        138.11         6.20 o
  13  -3   1         23.79         14.64         3.60 o
 -12  -2   1        423.68        348.16       131.23 o
 -11  -2   1        694.48        708.85        25.55 o
 -10  -2   1         19.78         14.94         4.99 o
  -9  -2   1        609.09        646.43        33.78 o
  -8  -2   1        238.41        254.67         6.75 o
  -7  -2   1       2564.41       2554.58        28.31 o
  -6  -2   1        201.15        212.84         8.40 o
  -5  -2   1       1004.73        914.71        16.49 o
  -4  -2   1       1105.91       1154.75        28.83 o
  -3  -2   1       1584.34       1589.03        44.04 o
  -2  -2   1      16358.42      16157.10       238.25 o
  -1  -2   1        175.47        170.71         3.37 o
   0  -2   1          2.17          5.36         0.77 o
   1  -2   1         24.35         28.66         1.24 o
   2  -2   1       1058.56       1157.10        15.97 o
   3  -2   1        215.86        219.75         4.40 o
   4  -2   1         32.16         34.00         2.25 o
   5  -2   1       1732.12       1796.84        28.30 o
   6  -2   1       4384.79       4966.75        38.96 o
   7  -2   1        556.74        551.56        14.54 o
   8  -2   1          2.03          3.29         1.36 o
   9  -2   1        695.27        719.94        13.66 o
  10  -2   1        230.81        273.61         9.66 o
  11  -2   1       1681.16       1744.31        29.73 o
  12  -2   1        529.29        481.48        34.33 o
 -12  -1   1         22.94         20.74         4.11 o
 -11  -1   1          1.07          2.07         2.70 o
 -10  -1   1       1262.42       1291.15        47.99 o
  -9  -1   1         90.20        112.06         6.52 o
  -8  -1   1        746.39        750.22        15.68 o
  -7  -1   1        660.16        571.54        11.91 o
  -6  -1   1       1917.10       1861.73        26.93 o
  -5  -1   1       1205.74       1159.40        25.02 o
  -4  -1   1       5969.12       6012.37       143.09 o
  -3  -1   1       2745.96       2774.59       115.90 o
  -2  -1   1      30949.64      30212.24       382.64 o
  -1  -1   1        603.84        618.47         6.93 o
   0  -1   1      26378.68      22490.84       609.63 o
   1  -1   1        408.74        407.54         8.82 o
   2  -1   1      22528.03      22182.79       575.08 o
   3  -1   1        712.75        693.00        17.29 o
   4  -1   1      10144.74       9703.45       189.91 o
   5  -1   1       2481.02       2354.55        21.59 o
   6  -1   1       1788.34       1678.72        17.93 o
   7  -1   1       7305.54       7613.97        59.46 o
   8  -1   1        765.52        831.97        13.34 o
   9  -1   1       2334.01       2487.54        32.03 o
  10  -1   1         55.54         54.03         4.47 o
  11  -1   1        596.84        625.04        14.99 o
  12  -1   1          3.20         -0.26         1.61 o
 -12   0   1        517.47        445.54       162.23 o
 -11   0   1       1765.96       1837.19        44.62 o
 -10   0   1          0.24          3.14         1.34 o
  -9   0   1       2629.88       2662.97        51.15 o
  -8   0   1       1977.71       1926.02        23.86 o
  -7   0   1       8407.15       8305.21        48.23 o
  -6   0   1          4.66         24.35         2.14 o
  -5   0   1        940.71        804.35        10.35 o
  -4   0   1       1261.67       1285.31        33.53 o
  -3   0   1       3381.54       3329.78        71.07 o
  -2   0   1      22304.63      19633.45       225.87 o
  -1   0   1        503.12        490.07         5.35 o
   0   0   1       4288.36       4226.35       104.04 o
   1   0   1         11.51         15.43         1.51 o
   2   0   1      23564.26      22991.39       497.05 o
   3   0   1       7043.95       7098.46       109.33 o
   4   0   1        130.94        131.33         3.67 o
   5   0   1          3.18          4.02         0.97 o
   6   0   1        633.05        759.68        13.69 o
   7   0   1        569.29        549.35        12.86 o
   8   0   1        772.63        839.77        13.28 o
   9   0   1        533.54        601.48        12.80 o
  10   0   1        178.23        156.60         6.35 o
  11   0   1         46.84         51.91        16.32 o
  12   0   1          0.94          1.60         1.76 o
 -13   1   1         25.62         32.45         3.78 o
 -12   1   1          0.78          2.81         2.13 o
 -11   1   1       1048.19       1198.13        36.74 o
 -10   1   1         93.61         91.30         5.75 o
  -9   1   1       1978.64       1915.11        20.99 o
  -8   1   1        459.69        526.27         8.82 o
  -7   1   1        303.51        298.58        10.33 o
  -6   1   1        212.51        276.53         8.81 o
  -5   1   1        419.57        417.12         7.13 o
  -4   1   1       3869.26       4038.53        52.28 o
  -3   1   1         19.28         20.78         2.11 o
  -2   1   1       5673.16       5550.40        27.52 o
  -1   1   1        609.00        598.16        10.38 o
   0   1   1        782.43        783.52        18.79 o
   1   1   1       1443.28       1552.43        30.20 o
   2   1   1      14616.08      14522.90       130.78 o
   3   1   1       3480.97       3480.06        57.36 o
   4   1   1        127.16         78.05         4.40 o
   5   1   1        626.91        611.54        10.20 o
   6   1   1         21.90         14.20         2.14 o
   7   1   1        974.72       1006.94        13.89 o
   8   1   1         10.30         14.95         1.88 o
   9   1   1       1814.04       1928.53        23.48 o
  10   1   1         37.28         36.34         4.77 o
  11   1   1        303.69        330.49        17.03 o
  12   1   1        154.74        153.17        22.48 o
 -13   2   1         14.80         13.61         2.06 o
 -12   2   1          4.81          5.49         2.53 o
 -11   2   1        837.02        788.45        24.40 o
 -10   2   1       2226.31       2254.04        27.75 o
  -9   2   1       1134.73       1099.13        17.08 o
  -8   2   1          4.33          4.13         0.89 o
  -7   2   1       1930.24       1943.21        20.80 o
  -6   2   1         66.40        135.31         6.06 o
  -5   2   1       4608.21       4489.47        30.14 o
  -4   2   1       5185.53       5064.99        63.91 o
  -3   2   1       2425.95       2385.33        15.58 o
  -2   2   1       6389.67       6007.70        82.57 o
  -1   2   1        198.56        196.50         6.19 o
   0   2   1      14019.22      13498.31       336.38 o
   1   2   1       5920.59       5867.13        90.50 o
   2   2   1      24016.40      23478.09       202.14 o
   3   2   1       1049.03        952.19        14.43 o
   4   2   1      12179.04      12791.74       129.06 o
   5   2   1       3112.75       2953.72        23.91 o
   6   2   1        145.17        133.11         6.36 o
   7   2   1       4307.27       4402.34        66.68 o
   8   2   1        878.96        927.72        14.45 o
   9   2   1        213.60        238.90         8.37 o
  10   2   1        358.70        379.10        20.24 o
  11   2   1        598.94        596.26        62.46 o
  12   2   1        193.88        186.66         8.13 o
 -13   3   1       1029.92        916.52        50.75 o
 -12   3   1         61.03         66.96         7.89 o
 -11   3   1       1322.19       1328.60        23.60 o
 -10   3   1        571.22        585.40        12.24 o
  -9   3   1       4610.01       4704.44        53.84 o
  -8   3   1        212.84        258.06         6.50 o
  -7   3   1       5981.99       6206.38        46.41 o
  -6   3   1       6335.01       6557.93        40.69 o
  -5   3   1        150.83        124.11         4.89 o
  -4   3   1       3400.11       3106.54        21.19 o
  -3   3   1       2463.67       2482.04        16.18 o
  -2   3   1       3638.92       3792.18        40.19 o
  -1   3   1       2769.97       2668.86        52.24 o
   0   3   1       3455.66       3301.72        23.86 o
   1   3   1       1248.74       1263.44        32.10 o
   2   3   1         46.97         41.31         2.17 o
   3   3   1        979.41       1081.03        16.94 o
   4   3   1       1188.61       1345.93        29.52 o
   5   3   1       1152.94       1211.66        17.95 o
   6   3   1        758.68        846.30        14.72 o
   7   3   1        218.92        230.41         7.02 o
   8   3   1       2047.08       2085.17        57.06 o
   9   3   1        233.45        246.93        11.55 o
  10   3   1         94.43        109.76        10.37 o
  11   3   1        144.57        101.41        55.94 o
 -13   4   1        185.13        166.87         7.85 o
 -12   4   1        567.19        489.20        64.65 o
 -11   4   1        483.19        508.70        14.18 o
 -10   4   1          9.75          9.04         1.74 o
  -9   4   1         70.42         81.48         4.23 o
  -8   4   1        443.87        455.50         8.62 o
  -7   4   1        221.73        309.48        13.38 o
  -6   4   1       1398.26       1641.17        20.03 o
  -5   4   1        107.62         99.22         3.84 o
  -4   4   1         24.02         57.01         2.38 o
  -3   4   1        245.98        256.87         5.52 o
  -2   4   1       2134.50       2229.26        17.62 o
  -1   4   1        729.81        682.68        15.70 o
   0   4   1        497.21        449.57         8.35 o
   1   4   1       5819.58       5900.28        48.97 o
   2   4   1        365.76        498.66         9.21 o
   3   4   1       2637.97       2617.94        59.38 o
   4   4   1       2185.77       2146.55        41.32 o
   5   4   1        752.71        667.30        15.56 o
   6   4   1       1173.36       1253.27        25.42 o
   7   4   1       4378.78       4411.62       119.01 o
   8   4   1          5.36          8.56         2.03 o
   9   4   1       1467.93       1267.84       327.39 o
  10   4   1       1023.72        745.21       401.14 o
  11   4   1        686.83        683.09        17.03 o
 -13   5   1        273.08        265.74        28.78 o
 -12   5   1        525.20        493.63        15.14 o
 -11   5   1       1027.59       1079.06        33.85 o
 -10   5   1       1251.70       1282.00        21.68 o
  -9   5   1       2195.38       2353.19        21.90 o
  -8   5   1       3400.40       3627.27        23.98 o
  -7   5   1       6053.07       6364.68        63.25 o
  -6   5   1       5576.57       6066.44        95.02 o
  -5   5   1        685.69        616.84        11.94 o
  -4   5   1       9255.35       9342.12        47.06 o
  -3   5   1       1581.73       1525.01        16.83 o
  -2   5   1      17939.68      17599.91       152.99 o
  -1   5   1          7.25          8.40         2.09 o
   0   5   1       7116.46       6877.60       180.73 o
   1   5   1         13.98          9.92         2.06 o
   2   5   1       3851.91       3650.79        67.20 o
   3   5   1       1708.87       1696.06        25.33 o
   4   5   1         43.56         81.33        10.43 o
   5   5   1       1308.39       1309.16        21.78 o
   6   5   1        158.60        176.63         6.34 o
   7   5   1        396.26        408.90        11.32 o
   8   5   1        524.64        522.75        11.52 o
   9   5   1          2.10          4.51         2.04 o
  10   5   1        229.53        229.19        11.66 o
 -13   6   1        524.73        601.91        20.44 o
 -12   6   1        224.57        231.02        10.27 o
 -11   6   1        250.66        265.53        10.02 o
 -10   6   1        349.77        348.19         9.61 o
  -9   6   1       1846.82       1851.84        26.06 o
  -8   6   1         98.06        101.10         4.63 o
  -7   6   1        932.55       1030.38        18.57 o
  -6   6   1       2125.53       2218.92        35.29 o
  -5   6   1       1219.82       1337.99        24.91 o
  -4   6   1       1121.10       1197.16        16.78 o
  -3   6   1        153.08        169.44         5.40 o
  -2   6   1          8.85         26.33        11.91 o
  -1   6   1        953.66        986.08        21.06 o
   0   6   1         37.39         47.34         6.04 o
   1   6   1         10.74          7.62         1.67 o
   2   6   1         83.19         73.32         5.28 o
   3   6   1        442.79        484.14        14.78 o
   4   6   1        758.31        753.65        13.57 o
   5   6   1        739.27        719.28        17.48 o
   6   6   1        837.76        816.93        38.44 o
   7   6   1        234.85        236.42         8.51 o
   8   6   1        295.31        276.76        19.49 o
   9   6   1        138.75        167.89        10.97 o
  10   6   1          1.15          1.10         0.75 o
 -13   7   1         53.44         58.43         6.06 o
 -12   7   1         33.56         28.11         3.61 o
 -11   7   1          3.94          9.59         3.01 o
 -10   7   1        129.52        136.56         5.43 o
  -9   7   1        690.32        727.87        12.70 o
  -8   7   1        777.46        779.84        12.96 o
  -7   7   1       1240.12       1318.65        14.51 o
  -6   7   1       3068.75       3184.63        35.47 o
  -5   7   1       1837.62       1912.01        31.03 o
  -4   7   1       3954.24       4213.57       110.64 o
  -3   7   1         11.08         17.00         1.86 o
  -2   7   1       9426.06       9444.98        73.19 o
  -1   7   1        359.20        367.05        14.05 o
   0   7   1       6865.76       6783.87       166.81 o
   1   7   1         47.51         45.67         4.19 o
   2   7   1       6297.43       6107.85       152.71 o
   3   7   1       1790.90       1769.78        37.63 o
   4   7   1         75.72         70.61         3.89 o
   5   7   1       1287.58       1319.66        33.75 o
   6   7   1        150.62        133.32         9.82 o
   7   7   1       3128.45       3286.88        39.98 o
   8   7   1        106.42         97.52         4.61 o
   9   7   1        297.12        287.42        23.27 o
 -12   8   1         92.76        111.39         4.97 o
 -11   8   1       1224.30       1298.54        39.34 o
 -10   8   1          2.97          8.06         1.90 o
  -9   8   1       1731.27       1794.60        33.23 o
  -8   8   1        101.01        114.54         5.72 o
  -7   8   1        182.04        187.27         6.27 o
  -6   8   1        493.23        463.34         8.42 o
  -5   8   1        979.17       1035.73        57.88 o
  -4   8   1       3013.60       2979.56        35.02 o
  -3   8   1       1761.39       1834.31        25.86 o
  -2   8   1        447.23        440.01        13.58 o
  -1   8   1       3150.21       3225.94        84.40 o
   0   8   1       1861.19       1788.56        60.56 o
   1   8   1        560.09        522.49        13.79 o
   2   8   1       1192.75       1190.65        23.68 o
   3   8   1         63.95         58.36         3.16 o
   4   8   1        200.92        212.97         8.02 o
   5   8   1        365.30        361.77        16.20 o
   6   8   1          1.62          2.85         1.54 o
   7   8   1         17.27         22.28         2.53 o
   8   8   1         28.83         23.59         1.97 o
 -12   9   1         17.78         16.66         2.70 o
 -11   9   1       1180.13       1126.86       150.48 o
 -10   9   1         93.37         89.66         4.46 o
  -9   9   1        744.76        787.03        22.95 o
  -8   9   1         22.11         22.40         2.64 o
  -7   9   1        423.86        429.33        10.40 o
  -6   9   1         99.12         97.22         3.90 o
  -5   9   1       1883.34       1898.55        36.27 o
  -4   9   1        461.79        473.90        12.93 o
  -3   9   1        181.02        181.06         5.15 o
  -2   9   1        691.76        684.61        10.55 o
  -1   9   1        998.63       1007.68        27.01 o
   0   9   1       1544.55       1475.13        29.24 o
   1   9   1          6.47         11.05         1.80 o
   2   9   1        151.38        152.44         5.05 o
   3   9   1       1297.43       1263.59        45.19 o
   4   9   1        113.18        106.49         6.44 o
   5   9   1        833.76        913.60        29.43 o
   6   9   1        250.69        255.81        16.73 o
   7   9   1        927.02       1003.34        45.17 o
   8   9   1        202.00        143.56         5.97 o
 -12  10   1          3.96          6.83         3.08 o
 -11  10   1        918.03        786.91       192.94 o
 -10  10   1          8.78          7.29         1.37 o
  -9  10   1       1140.87       1210.05        31.26 o
  -8  10   1        311.87        347.32        13.45 o
  -7  10   1        144.75        160.22         7.61 o
  -6  10   1       2137.29       2227.10        72.09 o
  -5  10   1         92.36        103.23         5.02 o
  -4  10   1       3191.98       3308.39        98.23 o
  -3  10   1       1336.88       1348.12        28.98 o
  -2  10   1        897.01        868.09        21.76 o
  -1  10   1       1166.16       1127.39        29.88 o
   0  10   1       2073.18       2057.56        49.70 o
   1  10   1       3643.17       3514.76        91.89 o
   2  10   1       1682.61       1650.00        42.71 o
   3  10   1        752.50        740.35        41.55 o
   4  10   1         16.38         21.17         2.76 o
   5  10   1       1452.25       1416.18        64.71 o
   6  10   1        253.43        230.77         9.20 o
   7  10   1        300.30        297.49         9.07 o
 -11  11   1       1338.39       1057.98       253.60 o
 -10  11   1       1095.36       1137.87        17.88 o
  -9  11   1       2423.60       2537.87        95.91 o
  -8  11   1        618.38        712.46        22.52 o
  -7  11   1       2016.05       2044.50        76.12 o
  -6  11   1       4187.89       4431.41       132.93 o
  -5  11   1         83.52         88.73         5.08 o
  -4  11   1       5016.90       5263.15       162.43 o
  -3  11   1          5.35          4.87         1.38 o
  -2  11   1       1254.22       1297.91        23.39 o
  -1  11   1         64.18         61.03         3.91 o
   0  11   1        117.51        131.81         5.08 o
   1  11   1          0.49          0.92         0.99 o
   2  11   1        517.43        510.94        10.69 o
   3  11   1        147.92        152.18         6.26 o
   4  11   1        113.94        102.47         4.19 o
   5  11   1         73.90         60.87         4.04 o
   6  11   1         35.65         35.16         4.49 o
 -10  12   1          0.30          0.31         0.94 o
  -9  12   1        117.39        111.84        12.74 o
  -8  12   1          7.62          8.14         1.66 o
  -7  12   1          0.49          3.46         1.62 o
  -6  12   1         65.35         65.72         4.28 o
  -5  12   1         44.21         47.50         3.71 o
  -4  12   1        222.83        225.01        12.25 o
  -3  12   1          1.54          4.18         1.42 o
  -2  12   1        486.20        491.13        18.17 o
  -1  12   1        174.34        176.22         6.39 o
   0  12   1        950.10        966.56        15.83 o
   1  12   1        988.83        975.70        15.81 o
   2  12   1       1005.55       1027.99        23.69 o
   3  12   1        633.24        659.06        18.84 o
   4  12   1         36.54         34.97         2.82 o
   5  12   1        584.90        554.63        68.25 o
 -10  13   1        408.71        384.10        15.15 o
  -9  13   1       2023.20       1668.51       371.12 o
  -8  13   1       1873.69       1737.05       141.41 o
  -7  13   1        722.49        688.67        41.61 o
  -6  13   1       1919.40       1838.16       129.84 o
  -5  13   1        281.70        267.43        26.59 o
  -4  13   1       2584.80       2571.80       102.12 o
  -3  13   1         10.26          9.09         2.02 o
  -2  13   1       3524.97       3606.32        92.05 o
  -1  13   1        262.77        278.97         7.22 o
   0  13   1       2141.76       2247.15        59.34 o
   1  13   1         80.04         79.88         4.54 o
   2  13   1        336.66        354.80        18.36 o
   3  13   1        314.73        320.51        13.53 o
  -8  14   1         21.66         15.49         2.23 o
  -7  14   1         11.40         13.03         1.76 o
  -6  14   1        436.43        390.83        62.96 o
  -5  14   1         89.92         78.95        13.59 o
  -4  14   1         71.87         62.27         8.55 o
  -3  14   1         12.60         14.59         1.54 o
  -2  14   1        232.73        243.57         7.17 o
  -1  14   1        101.33        101.47         4.41 o
   0  14   1        178.80        167.55         7.49 o
   1  14   1         19.58         21.38         2.24 o
  -6  15   1        978.82        967.37        13.18 o
  -5  15   1        113.19        114.67         5.03 o
  -4  15   1        842.22        886.06        33.59 o
  -3  15   1        320.78        325.21         8.32 o
  -2  15   1        241.71        231.89         6.42 o
  -1  15   1        221.62        216.78         8.21 o
   1 -16   2        220.60        141.31         6.56 o
   2 -16   2          1.35          0.67         0.58 o
   3 -16   2          6.90          9.23         1.19 o
   4 -16   2        111.91        111.82        11.30 o
   5 -16   2         34.22         37.75         5.68 o
   6 -16   2         65.32         44.43         3.97 o
  -2 -15   2        317.14        362.23        10.66 o
  -1 -15   2        214.98        190.32        15.00 o
   0 -15   2        355.82        339.13        17.47 o
   1 -15   2        232.13        236.68        12.99 o
   2 -15   2        624.23        653.13        32.11 o
   3 -15   2        106.56        113.62         5.02 o
   4 -15   2       2260.47       2385.63        84.15 o
   5 -15   2         46.22         46.84         4.63 o
   6 -15   2        844.27        791.78        32.37 o
   7 -15   2        309.30        319.68         6.14 o
   8 -15   2        930.32        754.17        14.08 o
  -3 -14   2       1060.26       1012.91        71.39 o
  -2 -14   2        289.83        329.92        16.50 o
  -1 -14   2        438.88        448.01        22.00 o
   0 -14   2        616.36        621.17        29.61 o
   1 -14   2        393.43        374.24        17.31 o
   2 -14   2        923.01        875.24        30.71 o
   3 -14   2         48.84         53.44         3.30 o
   4 -14   2       1624.65       1573.17        59.75 o
   5 -14   2         95.89        104.91         4.94 o
   6 -14   2       1176.53       1227.59        16.14 o
   7 -14   2        457.77        483.05         9.64 o
   8 -14   2        261.57        254.81        12.18 o
   9 -14   2        411.20        461.30        35.82 o
  -5 -13   2          0.75          1.90         0.72 o
  -4 -13   2         97.80         89.67         7.03 o
  -3 -13   2        297.71        250.80        25.48 o
  -2 -13   2         79.18         68.43         7.48 o
  -1 -13   2        161.10        170.18         7.20 o
   0 -13   2          1.14          5.37         1.61 o
   1 -13   2         77.66         72.16         4.17 o
   2 -13   2         71.58         78.70         4.65 o
   3 -13   2         23.31         29.95         2.52 o
   4 -13   2         52.51         59.28         4.13 o
   5 -13   2          6.93          7.02         1.80 o
   6 -13   2        370.00        377.10         9.87 o
   7 -13   2        291.21        301.83         8.40 o
   8 -13   2        192.10        186.93         8.11 o
   9 -13   2        462.75        472.31        18.37 o
  10 -13   2          2.78          3.30         1.72 o
  -6 -12   2         16.62         16.21         1.79 o
  -5 -12   2        348.93        370.54        25.94 o
  -4 -12   2        115.13        111.56         9.90 o
  -3 -12   2        932.44        923.38        88.67 o
  -2 -12   2        262.56        262.38        13.74 o
  -1 -12   2        569.21        577.68        28.61 o
   0 -12   2        791.94        831.82        32.89 o
   1 -12   2        179.41        161.37         7.35 o
   2 -12   2       2034.10       1967.27        64.98 o
   3 -12   2          5.98          3.41         1.16 o
   4 -12   2       2426.89       2359.93        96.97 o
   5 -12   2         85.77         87.65         5.02 o
   6 -12   2       1746.05       1837.08        81.87 o
   7 -12   2        635.35        634.15        12.48 o
   8 -12   2       1040.34       1164.08        37.22 o
   9 -12   2       1632.47       1765.62        29.84 o
  10 -12   2        394.38        392.70        37.50 o
  11 -12   2        625.71        689.81        14.84 o
  -7 -11   2       1389.99       1216.66       172.85 o
  -6 -11   2          5.91          6.34         2.36 o
  -5 -11   2        681.50        754.82        22.53 o
  -4 -11   2         88.34         89.56         6.75 o
  -3 -11   2        959.56        883.58        78.73 o
  -2 -11   2        822.32        751.54        40.54 o
  -1 -11   2       1565.65       1497.04        91.29 o
   0 -11   2        192.37        178.46         7.46 o
   1 -11   2         94.08         93.04         6.40 o
   2 -11   2        503.12        499.04        14.67 o
   3 -11   2        186.86        169.35         5.57 o
   4 -11   2       1395.83       1381.31        83.54 o
   5 -11   2        170.16        162.92         9.53 o
   6 -11   2          6.77          6.95         1.60 o
   7 -11   2         27.78         34.09         3.47 o
   8 -11   2        111.90        108.73         5.84 o
   9 -11   2         61.60         65.53         4.49 o
  10 -11   2        204.53        180.55        20.33 o
  11 -11   2        118.58        134.84        13.16 o
  12 -11   2         11.81         11.44         1.77 o
  -7 -10   2         61.02         55.76         8.68 o
  -6 -10   2         54.60         52.27         5.78 o
  -5 -10   2        124.73        124.30         6.09 o
  -4 -10   2        210.27        194.95        12.14 o
  -3 -10   2         90.87         85.26         5.52 o
  -2 -10   2        238.36        224.88         7.78 o
  -1 -10   2        321.81        329.07        13.05 o
   0 -10   2        966.32       1001.33        38.76 o
   1 -10   2        120.62        116.14         5.32 o
   2 -10   2       2413.58       2320.06        88.01 o
   3 -10   2         25.71         34.82         3.42 o
   4 -10   2       4347.51       4405.56       281.85 o
   5 -10   2        957.08        969.68        53.62 o
   6 -10   2       2282.98       2433.66       102.52 o
   7 -10   2        713.94        781.46        37.25 o
   8 -10   2       2359.06       2773.70       122.11 o
   9 -10   2       2863.87       3032.71        87.78 o
  10 -10   2       1144.92       1188.72       127.09 o
  11 -10   2       1481.45       1695.44        96.58 o
  12 -10   2          3.57          4.20         1.52 o
  -8  -9   2         37.05         42.00         3.18 o
  -7  -9   2       1308.77       1279.05       108.96 o
  -6  -9   2         19.84         16.92         2.29 o
  -5  -9   2       1136.92       1163.05        63.80 o
  -4  -9   2        305.24        315.02        14.00 o
  -3  -9   2       1914.74       1718.53       123.57 o
  -2  -9   2       3321.76       3047.56       135.54 o
  -1  -9   2       1112.15       1037.50        77.09 o
   0  -9   2       3146.69       2981.73       282.92 o
   1  -9   2        377.64        371.58        35.21 o
   2  -9   2       1960.08       1869.98       123.50 o
   3  -9   2        574.86        642.37        44.24 o
   4  -9   2       2627.84       2743.86       194.38 o
   5  -9   2        435.10        453.16        24.81 o
   6  -9   2       1787.84       1851.96        72.13 o
   7  -9   2        981.51       1076.80        39.40 o
   8  -9   2       1231.86       1373.31        56.13 o
   9  -9   2        686.81        759.18        22.61 o
  10  -9   2         50.28         49.18         7.98 o
  11  -9   2        485.25        540.89        14.17 o
  12  -9   2        310.32        322.32         9.14 o
  -9  -8   2        323.63        287.50        22.72 o
  -8  -8   2         82.90         91.42         5.63 o
  -7  -8   2        740.00        786.76        25.48 o
  -6  -8   2          0.42          1.11         1.51 o
  -5  -8   2        581.45        592.83        22.26 o
  -4  -8   2          2.34          3.40         1.74 o
  -3  -8   2       1035.82        959.21        46.49 o
  -2  -8   2         10.03         11.73         3.29 o
  -1  -8   2       1262.25       1222.21        73.10 o
   0  -8   2        902.59        902.37        43.17 o
   1  -8   2        157.82        197.75         8.60 o
   2  -8   2       1327.70       1394.98        63.55 o
   3  -8   2          0.57          2.72         0.95 o
   4  -8   2       2322.17       2818.46       161.17 o
   5  -8   2        116.45        156.25        10.98 o
   6  -8   2        359.63        402.80        21.41 o
   7  -8   2          2.75          6.13         1.23 o
   8  -8   2          8.43         12.69         1.69 o
   9  -8   2       2077.17       2213.97        44.90 o
  10  -8   2        459.06        528.48        23.68 o
  11  -8   2       1008.02       1127.93        30.67 o
  12  -8   2        345.20        389.05        16.05 o
 -10  -7   2         59.29         59.03         4.50 o
  -9  -7   2          2.93          6.78         3.88 o
  -8  -7   2         83.37         95.99         6.46 o
  -7  -7   2        205.35        181.70        11.93 o
  -6  -7   2        288.36        288.13        17.24 o
  -5  -7   2        339.84        343.36        16.59 o
  -4  -7   2         15.48          8.03         3.41 o
  -3  -7   2       1637.22       1503.21        83.06 o
  -2  -7   2       3932.42       3723.38       207.29 o
  -1  -7   2       1627.37       1523.39        50.70 o
   0  -7   2       4137.33       3928.57        98.28 o
   1  -7   2          3.61          7.47         1.24 o
   2  -7   2       1600.70       1475.61        53.20 o
   3  -7   2        310.17        294.74        12.40 o
   4  -7   2        799.03        739.36        28.17 o
   5  -7   2        816.97        906.60        24.33 o
   6  -7   2       2686.78       2941.88        66.23 o
   7  -7   2       1539.61       1577.32        45.45 o
   8  -7   2        138.45        143.45         4.82 o
   9  -7   2       2224.61       2470.11        56.52 o
  10  -7   2          9.28          9.24         2.16 o
  11  -7   2       2671.79       2723.65       169.13 o
  12  -7   2        195.65        216.94        33.96 o
  13  -7   2       1392.29       1429.75        29.84 o
 -10  -6   2          0.65          2.23         1.75 o
  -9  -6   2       1172.31       1257.58        21.02 o
  -8  -6   2         69.56         64.57         4.05 o
  -7  -6   2       1395.80       1265.70        62.31 o
  -6  -6   2        138.83        139.26         9.68 o
  -5  -6   2       2838.45       2758.10        89.95 o
  -4  -6   2       1410.28       1365.26        76.17 o
  -3  -6   2       2470.22       2300.25        96.04 o
  -2  -6   2       4036.22       3745.93       123.88 o
  -1  -6   2       3298.83       3030.69        65.93 o
   0  -6   2       8369.10       8184.06       280.57 o
   1  -6   2          1.94          6.65         0.93 o
   2  -6   2       4009.38       4246.29       119.72 o
   3  -6   2         92.29        106.10         4.36 o
   4  -6   2       3502.17       3831.85       100.63 o
   5  -6   2       2505.92       2819.14        54.93 o
   6  -6   2       1230.65       1323.51        25.42 o
   7  -6   2       1893.89       2103.65        34.92 o
   8  -6   2       1060.71       1115.40        14.88 o
   9  -6   2         11.48         17.74         2.83 o
  10  -6   2         96.08        103.99         5.42 o
  11  -6   2         21.99         22.66         2.80 o
  12  -6   2          4.44          7.78         1.89 o
  13  -6   2         16.81         22.37         4.13 o
 -11  -5   2        344.69        338.18        12.05 o
 -10  -5   2         43.69         40.97         5.87 o
  -9  -5   2        281.98        303.91        18.03 o
  -8  -5   2        229.11        218.44        11.58 o
  -7  -5   2        701.24        673.02        30.40 o
  -6  -5   2          0.52          3.81         1.04 o
  -5  -5   2          2.32          6.18         2.03 o
  -4  -5   2        556.82        612.16        20.63 o
  -3  -5   2       1001.23        965.89        27.94 o
  -2  -5   2        161.15        139.17         7.16 o
  -1  -5   2        234.39        224.02         7.33 o
   0  -5   2        651.41        707.37        19.65 o
   1  -5   2        611.75        609.99        12.28 o
   2  -5   2       7698.77       8065.30       184.90 o
   3  -5   2       1590.83       1770.12        29.26 o
   4  -5   2       4511.37       5272.30        92.98 o
   5  -5   2       1027.35       1098.31        14.77 o
   6  -5   2        216.96        191.38         7.42 o
   7  -5   2       1235.82       1303.17        21.34 o
   8  -5   2         66.21         92.34         3.53 o
   9  -5   2       1245.17       1389.25        16.76 o
  10  -5   2        172.78        183.57         5.57 o
  11  -5   2       1751.98       1850.14        21.65 o
  12  -5   2          2.94          2.21         2.09 o
  13  -5   2        774.78        794.72        23.59 o
 -11  -4   2          9.25          9.27         2.76 o
 -10  -4   2         41.25         38.56         6.41 o
  -9  -4   2        882.20        863.06        91.32 o
  -8  -4   2        779.69        766.21        35.54 o
  -7  -4   2       2599.07       2517.51        97.50 o
  -6  -4   2       1324.01       1262.71        65.73 o
  -5  -4   2        452.19        389.26        14.96 o
  -4  -4   2       1674.07       1521.22        54.85 o
  -3  -4   2       4263.67       4192.61       119.53 o
  -2  -4   2       2030.37       1737.09        99.14 o
  -1  -4   2       1469.77       1390.59        50.45 o
   0  -4   2      49350.68      45092.66      1228.72 o
   1  -4   2        358.32        373.82         6.44 o
   2  -4   2      41270.66      41986.87      1375.23 o
   3  -4   2        109.87        143.02         3.26 o
   4  -4   2      17280.21      18380.61       270.77 o
   5  -4   2       4317.95       4698.79        66.94 o
   6  -4   2       6684.19       7413.19        63.48 o
   7  -4   2       3737.77       3902.69        49.32 o
   8  -4   2       5618.34       5978.83        95.69 o
   9  -4   2       4047.19       4338.59        43.84 o
  10  -4   2         10.21         11.80         2.00 o
  11  -4   2       1121.93       1261.43        24.14 o
  12  -4   2        160.04        161.86         6.44 o
  13  -4   2        436.31        324.03         9.99 o
 -12  -3   2        241.24        234.34         9.82 o
 -11  -3   2        804.10        859.00        26.28 o
 -10  -3   2         50.80         63.92         8.69 o
  -9  -3   2       2087.31       2038.33       176.55 o
  -8  -3   2        133.45        131.51        11.29 o
  -7  -3   2       4889.83       4655.27        93.70 o
  -6  -3   2       1894.04       1789.74        75.34 o
  -5  -3   2       4809.81       4727.27       181.62 o
  -4  -3   2       3515.21       3423.98       188.20 o
  -3  -3   2       1517.39       1423.50        42.52 o
  -2  -3   2       1908.94       1881.88        48.68 o
  -1  -3   2        453.73        437.45        18.47 o
   0  -3   2      17609.30      16958.74       717.40 o
   1  -3   2         44.43         42.32         2.44 o
   2  -3   2      31074.58      31129.41       516.71 o
   3  -3   2         10.55         12.11         0.98 o
   4  -3   2       1365.02       1551.51        18.88 o
   5  -3   2        271.31        299.13        10.46 o
   6  -3   2       1638.93       1990.60        30.09 o
   7  -3   2         28.64         29.50         3.38 o
   8  -3   2         90.32        115.90         4.27 o
   9  -3   2        162.09        174.86         6.09 o
  10  -3   2        854.15        937.22        15.42 o
  11  -3   2         52.69         50.08         4.89 o
  12  -3   2        105.23        113.23         5.44 o
  13  -3   2         38.78         21.95         3.98 o
 -12  -2   2        295.09        306.56        13.25 o
 -11  -2   2        161.12        188.38        13.38 o
 -10  -2   2        634.24        683.48        28.59 o
  -9  -2   2        497.50        504.82        34.30 o
  -8  -2   2        235.05        243.43         8.60 o
  -7  -2   2        174.29        215.59         5.95 o
  -6  -2   2         15.15         17.39         3.43 o
  -5  -2   2        162.74        181.48         5.00 o
  -4  -2   2       1590.55       1682.47        70.86 o
  -3  -2   2          0.59          6.76         1.25 o
  -2  -2   2       5689.32       5780.43       282.75 o
  -1  -2   2        656.28        669.47        24.77 o
   0  -2   2       3952.94       4000.87       120.82 o
   1  -2   2         78.11         79.13         2.57 o
   2  -2   2        393.31        393.54         6.30 o
   3  -2   2        931.60        927.13        12.32 o
   4  -2   2       7694.32       7569.18        59.09 o
   5  -2   2       2326.88       2369.00        21.41 o
   6  -2   2       4565.39       4769.00        37.89 o
   7  -2   2       1773.33       1821.40        58.75 o
   8  -2   2       3411.77       3778.19        36.04 o
   9  -2   2       2946.17       3103.60        28.18 o
  10  -2   2         45.19         44.06         3.91 o
  11  -2   2       1031.93       1091.83        19.69 o
  12  -2   2        169.42        150.08        25.68 o
 -12  -1   2        771.07        841.60        24.08 o
 -11  -1   2        109.48        109.59        10.76 o
 -10  -1   2        100.06        101.20         5.80 o
  -9  -1   2       2880.61       2871.85       142.35 o
  -8  -1   2        268.12        273.91         8.03 o
  -7  -1   2       2071.59       1953.25        46.56 o
  -6  -1   2        603.99        589.80         9.62 o
  -5  -1   2       8210.52       8278.29       251.87 o
  -4  -1   2       3249.62       3050.37       101.94 o
  -3  -1   2       5304.66       5227.62       114.88 o
  -2  -1   2       5623.22       5629.04        80.02 o
  -1  -1   2        297.11        293.44         3.63 o
   0  -1   2      13004.77      12686.02       380.82 o
   1  -1   2        261.82        253.40         5.03 o
   2  -1   2        312.95        256.70         4.46 o
   3  -1   2       1441.07       1405.97        27.29 o
   4  -1   2       2501.17       2433.41        32.94 o
   5  -1   2       4314.93       4334.22        36.30 o
   6  -1   2         85.85         86.83         6.31 o
   7  -1   2       2247.86       2311.88        40.72 o
   8  -1   2        903.62        993.92        13.20 o
   9  -1   2        268.47        290.38         9.90 o
  10  -1   2        281.16        308.25         9.10 o
  11  -1   2        223.56        218.56         8.96 o
  12  -1   2         95.12         74.61        31.30 o
 -13   0   2        507.64        471.95        13.16 o
 -12   0   2        103.84         95.10        32.35 o
 -11   0   2       2300.38       2451.11        52.01 o
 -10   0   2         21.48         38.67         4.84 o
  -9   0   2       2326.54       2284.20        43.58 o
  -8   0   2         79.83         95.50         4.22 o
  -7   0   2       2266.62       2151.44        41.13 o
  -6   0   2        968.36        950.53        22.10 o
  -5   0   2       2175.02       2145.91        40.19 o
  -4   0   2       1821.25       1733.99        62.00 o
  -3   0   2        480.04        455.18         8.09 o
  -2   0   2       3043.84       2985.19        37.41 o
  -1   0   2         67.15         69.41         1.68 o
   0   0   2       1268.49       1277.29        39.74 o
   1   0   2         13.84         14.04         1.25 o
   2   0   2       1299.64       1380.06        18.54 o
   3   0   2       2234.27       2285.79        43.48 o
   4   0   2       1211.40       1407.48        20.99 o
   5   0   2        360.15        402.82         8.34 o
   6   0   2        317.51        411.88        10.51 o
   7   0   2       1231.75       1253.74        28.93 o
   8   0   2        137.01        177.43         7.08 o
   9   0   2        696.81        771.01        14.63 o
  10   0   2        167.10        171.76         7.07 o
  11   0   2        161.99        130.70        43.47 o
  12   0   2        112.31        126.72         6.32 o
 -13   1   2         14.83         14.18         2.73 o
 -12   1   2         87.43         92.06         9.02 o
 -11   1   2         85.18         76.31         9.54 o
 -10   1   2       1659.42       1653.87        40.62 o
  -9   1   2         91.35        113.46         4.15 o
  -8   1   2        230.70        237.50         5.93 o
  -7   1   2        221.37        213.86         7.11 o
  -6   1   2        118.73        141.24         5.53 o
  -5   1   2        440.99        388.28         7.96 o
  -4   1   2       2114.25       1970.10        19.99 o
  -3   1   2       1448.07       1392.96        14.77 o
  -2   1   2          8.67         11.36         1.00 o
  -1   1   2       1048.37        994.72         7.02 o
   0   1   2      12542.37      11496.13       253.88 o
   1   1   2        719.82        712.23         8.12 o
   2   1   2       9453.63       9434.73       189.22 o
   3   1   2        792.54        748.97        15.96 o
   4   1   2       1111.83       1095.63        11.45 o
   5   1   2       7105.58       6993.16        40.47 o
   6   1   2        109.46        145.17         5.87 o
   7   1   2       2159.86       2216.78        29.83 o
   8   1   2        104.46        114.32         5.33 o
   9   1   2       2550.75       2713.92        65.81 o
  10   1   2        814.75        847.39        43.55 o
  11   1   2        980.25       1012.64        27.78 o
  12   1   2        446.23        393.17        91.87 o
 -13   2   2        229.38        179.76        41.68 o
 -12   2   2         61.15         66.80         7.96 o
 -11   2   2       1793.81       1865.45        46.22 o
 -10   2   2         37.98         54.59         5.47 o
  -9   2   2       3636.43       3668.49        55.27 o
  -8   2   2        114.13        139.48         3.85 o
  -7   2   2       3726.12       3649.65        49.61 o
  -6   2   2       9220.96       9275.02        37.15 o
  -5   2   2       4398.10       4219.18        21.92 o
  -4   2   2       9686.70       9132.38        85.56 o
  -3   2   2       1007.17        932.61        10.89 o
  -2   2   2      13369.27      12938.36        75.53 o
  -1   2   2        412.54        386.21         5.76 o
   0   2   2      13193.16      11992.48       298.86 o
   1   2   2       1687.90       1682.65        22.67 o
   2   2   2       2500.69       2486.38        89.29 o
   3   2   2        284.85        288.24         9.24 o
   4   2   2       6673.94       6595.23        46.94 o
   5   2   2        457.10        403.64         9.35 o
   6   2   2       2326.36       2511.32        30.98 o
   7   2   2          0.87          1.50         1.11 o
   8   2   2        307.95        332.17        10.39 o
   9   2   2          0.21          1.76         1.50 o
  10   2   2          8.79         11.69         4.02 o
  11   2   2          9.19         13.21         4.90 o
 -13   3   2       1175.08       1071.56        33.18 o
 -12   3   2        469.33        443.72        19.93 o
 -11   3   2        490.04        533.65        24.73 o
 -10   3   2        140.03        153.53         6.49 o
  -9   3   2       1217.10       1234.67        14.26 o
  -8   3   2       1364.72       1393.20        14.47 o
  -7   3   2        524.10        520.09        12.21 o
  -6   3   2       1119.89       1219.77        17.01 o
  -5   3   2       2980.25       3153.30        24.60 o
  -4   3   2       3356.83       3591.01        20.10 o
  -3   3   2        136.46        150.95         3.17 o
  -2   3   2        685.48        728.39         7.70 o
  -1   3   2        899.92        899.18        12.96 o
   0   3   2       2401.41       2466.83        27.83 o
   1   3   2       6721.31       6937.93       101.07 o
   2   3   2       1611.25       1585.27        19.68 o
   3   3   2        297.23        341.29        10.38 o
   4   3   2       2649.89       2808.28        32.91 o
   5   3   2        340.70        305.79         7.99 o
   6   3   2          1.00          2.50         0.95 o
   7   3   2       3381.61       3474.94        50.42 o
   8   3   2          5.84          3.37         1.79 o
   9   3   2       1762.50       1917.64        47.66 o
  10   3   2        531.31        447.66       114.36 o
  11   3   2        359.21        249.39       149.13 o
 -13   4   2        114.71        101.45         7.15 o
 -12   4   2        299.56        280.26        13.02 o
 -11   4   2         10.41         17.95         5.24 o
 -10   4   2       2350.55       2376.91        24.97 o
  -9   4   2       1383.61       1320.22        21.21 o
  -8   4   2         22.01         42.66         2.59 o
  -7   4   2       2088.99       2085.40        21.32 o
  -6   4   2        602.26        568.86        10.20 o
  -5   4   2       2682.82       2765.74        20.37 o
  -4   4   2       5350.11       5368.20        32.58 o
  -3   4   2        393.38        344.83         5.18 o
  -2   4   2       8474.78       8050.73        67.33 o
  -1   4   2        136.40        143.92         3.73 o
   0   4   2      17097.01      16461.25        94.59 o
   1   4   2        397.27        409.77         9.79 o
   2   4   2       3007.49       2659.10        27.89 o
   3   4   2       9467.76       9316.56       239.61 o
   4   4   2       3131.09       2886.29        36.06 o
   5   4   2       1847.92       1897.13        33.61 o
   6   4   2       1829.50       1971.53        54.32 o
   7   4   2        105.81        112.43         5.08 o
   8   4   2        386.57        414.05        17.18 o
   9   4   2       1116.48        863.88       297.43 o
  10   4   2         82.46         57.07        32.29 o
 -13   5   2        226.43        213.67         9.85 o
 -12   5   2       1093.16       1068.64        22.33 o
 -11   5   2       1793.93       1876.04        31.15 o
 -10   5   2        151.13        148.63         6.44 o
  -9   5   2       2399.93       2499.37        23.57 o
  -8   5   2       2278.29       2328.53        23.27 o
  -7   5   2       1350.29       1290.49        22.96 o
  -6   5   2        602.90        551.34        12.47 o
  -5   5   2       3220.76       3304.34        32.80 o
  -4   5   2       2011.28       2061.33        18.91 o
  -3   5   2         25.07         29.40         2.27 o
  -2   5   2         11.95         33.33         6.02 o
  -1   5   2       1078.52       1187.12        19.87 o
   0   5   2       1121.56       1087.97        15.81 o
   1   5   2         43.91         53.29         4.02 o
   2   5   2        171.97        202.24         8.43 o
   3   5   2       1020.90       1078.44        21.55 o
   4   5   2        134.43        148.34         8.81 o
   5   5   2       2434.83       2605.95        58.53 o
   6   5   2         34.10         34.19         3.03 o
   7   5   2          0.07          2.36         1.33 o
   8   5   2        452.05        354.92        90.03 o
   9   5   2        214.40        161.92       109.54 o
  10   5   2         72.72         64.68         3.77 o
 -12   6   2         78.35         65.97         5.60 o
 -11   6   2         47.97         45.14         4.82 o
 -10   6   2        460.51        498.63        10.46 o
  -9   6   2         18.75         16.80         2.37 o
  -8   6   2       1711.49       1730.33        17.53 o
  -7   6   2         37.06         38.97         2.48 o
  -6   6   2        207.96        239.88         8.58 o
  -5   6   2        173.66        200.01         7.07 o
  -4   6   2       1536.24       1699.70        25.37 o
  -3   6   2        237.89        225.07         6.50 o
  -2   6   2       2035.97       2083.10        30.66 o
  -1   6   2        224.28        242.89        10.90 o
   0   6   2       4755.07       4894.06        83.05 o
   1   6   2        234.59        249.16         9.33 o
   2   6   2       3579.51       3478.69        48.16 o
   3   6   2       1610.30       1576.75        28.09 o
   4   6   2        769.32        759.80        15.24 o
   5   6   2       6678.78       6666.98       202.67 o
   6   6   2        531.32        492.91        15.80 o
   7   6   2        695.97        739.00        23.92 o
   8   6   2          6.24          3.92         1.75 o
   9   6   2        418.95        446.02        30.54 o
 -12   7   2         91.61        103.74         6.49 o
 -11   7   2        620.43        657.58        17.00 o
 -10   7   2        485.29        492.08        11.11 o
  -9   7   2       1344.17       1409.43        18.28 o
  -8   7   2         14.98         16.96         1.92 o
  -7   7   2       2195.82       2201.14        24.86 o
  -6   7   2       5694.35       5570.82        40.99 o
  -5   7   2       1451.78       1510.00        21.69 o
  -4   7   2       8646.81       8648.76        95.04 o
  -3   7   2        119.69        141.23         5.43 o
  -2   7   2       5770.30       5694.02        56.75 o
  -1   7   2        789.87        824.47        29.54 o
   0   7   2       2007.30       2017.31        41.02 o
   1   7   2       2936.19       2972.80        97.28 o
   2   7   2        201.22        209.17         6.90 o
   3   7   2         87.12         80.18         3.42 o
   4   7   2        830.78        776.88        16.35 o
   5   7   2       1289.14       1281.41        40.19 o
   6   7   2          0.96          2.44         1.26 o
   7   7   2       1289.15       1328.73        55.41 o
   8   7   2         12.13         17.03         1.70 o
   9   7   2        707.20        713.62        65.60 o
 -12   8   2          7.33          8.17         2.77 o
 -11   8   2       2683.48       2452.22       276.70 o
 -10   8   2        502.70        491.94        11.37 o
  -9   8   2        505.79        552.39        12.56 o
  -8   8   2        691.65        754.46        23.03 o
  -7   8   2        617.38        624.42        11.52 o
  -6   8   2         17.78         17.48         2.05 o
  -5   8   2        498.76        502.85         8.78 o
  -4   8   2        875.22        926.41        15.25 o
  -3   8   2          4.31          3.47         1.70 o
  -2   8   2       5235.80       5320.44       151.75 o
  -1   8   2        603.32        615.90        25.79 o
   0   8   2        742.76        720.31        22.67 o
   1   8   2          0.58          0.46         0.93 o
   2   8   2        303.48        305.66         7.07 o
   3   8   2        181.72        193.65         6.57 o
   4   8   2        190.90        178.31         6.06 o
   5   8   2        862.73        873.31        33.81 o
   6   8   2        619.56        596.70        28.01 o
   7   8   2        959.21       1003.68        48.92 o
   8   8   2          0.53          1.69         1.16 o
 -12   9   2          0.05          1.88         2.26 o
 -11   9   2          0.13          3.27         1.08 o
 -10   9   2          4.67          4.35         1.42 o
  -9   9   2         19.82         31.14         3.10 o
  -8   9   2        897.30        945.07        26.84 o
  -7   9   2        353.38        372.89         8.92 o
  -6   9   2          2.68          4.47         1.29 o
  -5   9   2         25.11         31.78         2.37 o
  -4   9   2       3119.14       3088.14        52.98 o
  -3   9   2       1213.60       1225.90        19.71 o
  -2   9   2       4719.14       4476.30        55.51 o
  -1   9   2        244.62        243.68         6.44 o
   0   9   2       1560.53       1531.93        31.67 o
   1   9   2       4452.93       4348.52        70.27 o
   2   9   2        622.79        613.36        23.63 o
   3   9   2       1971.18       1982.79       105.64 o
   4   9   2        354.25        357.66        17.59 o
   5   9   2        510.59        555.30        22.13 o
   6   9   2        168.98        151.29         5.89 o
   7   9   2        430.19        440.88        14.50 o
 -11  10   2       3060.14       2628.12       296.30 o
 -10  10   2        317.50        329.53         7.53 o
  -9  10   2       2003.07       2156.93        44.80 o
  -8  10   2       3797.47       3744.95       170.19 o
  -7  10   2       2109.31       2147.99        53.57 o
  -6  10   2       2088.80       2215.89        61.93 o
  -5  10   2        530.62        548.50        10.68 o
  -4  10   2       1145.97       1211.64        31.57 o
  -3  10   2        707.93        706.53        12.72 o
  -2  10   2       4112.51       4120.64        60.11 o
  -1  10   2       1248.83       1269.65        22.71 o
   0  10   2       4035.67       4076.85        62.61 o
   1  10   2         32.46         36.20         2.72 o
   2  10   2       1375.00       1437.04        40.49 o
   3  10   2       1476.84       1495.72        42.25 o
   4  10   2        460.70        466.03        13.36 o
   5  10   2        252.88        252.45         6.04 o
   6  10   2        241.53        205.54        14.57 o
 -11  11   2        492.68        282.15       109.04 o
 -10  11   2         17.74         23.79         2.19 o
  -9  11   2        529.12        595.30        12.26 o
  -8  11   2        228.12        208.89        12.89 o
  -7  11   2          9.27          7.89         1.57 o
  -6  11   2       1225.50       1250.36        28.77 o
  -5  11   2        998.52       1018.29        20.19 o
  -4  11   2        172.20        177.99         6.09 o
  -3  11   2         38.37         34.14         2.63 o
  -2  11   2        413.06        404.85         9.02 o
  -1  11   2        503.38        504.95         9.80 o
   0  11   2        322.49        340.54        10.82 o
   1  11   2        234.05        224.10         7.21 o
   2  11   2        713.49        742.37        17.71 o
   3  11   2        802.59        829.32        23.33 o
   4  11   2          3.40          6.87         1.21 o
   5  11   2        414.05        305.35        80.50 o
 -10  12   2       1208.76       1268.63        36.53 o
  -9  12   2       1025.01       1132.99        85.46 o
  -8  12   2       1838.05       1788.98       186.31 o
  -7  12   2        618.88        568.10        49.39 o
  -6  12   2       1703.83       1602.22       116.60 o
  -5  12   2        853.45        790.91        63.87 o
  -4  12   2       1359.32       1428.56        27.20 o
  -3  12   2       1064.53       1115.52        19.00 o
  -2  12   2       2794.60       2935.37        47.28 o
  -1  12   2        432.65        454.80         9.99 o
   0  12   2       1150.32       1130.05        38.19 o
   1  12   2         18.82         15.56         1.86 o
   2  12   2        300.56        293.95        23.14 o
   3  12   2        130.80        103.61        22.50 o
   4  12   2        944.39        851.82        16.29 o
  -9  13   2        628.03        588.22        78.95 o
  -8  13   2       1132.11        971.09       110.43 o
  -7  13   2        653.97        622.17        42.72 o
  -6  13   2        723.32        688.16        77.89 o
  -5  13   2         22.58         18.95         3.02 o
  -4  13   2       1045.20       1109.86        29.72 o
  -3  13   2         41.37         42.90         3.41 o
  -2  13   2       1738.20       1843.26        21.84 o
  -1  13   2        208.57        210.33         7.12 o
   0  13   2        922.75        955.56        25.81 o
   1  13   2        651.58        680.78        18.68 o
   2  13   2        178.70        173.70         8.25 o
  -8  14   2         17.58         17.19         2.51 o
  -7  14   2        138.27        115.73        20.03 o
  -6  14   2        465.33        486.20        11.42 o
  -5  14   2          0.01         -0.52         0.91 o
  -4  14   2        125.63        116.66         6.08 o
  -3  14   2          2.38          1.72         0.84 o
  -2  14   2          1.57          3.20         0.97 o
  -1  14   2        991.91        968.69        30.95 o
   0  14   2          5.41          5.95         1.25 o
  -4  15   2        498.14        512.86        12.44 o
   0 -16   3        152.27        123.32         6.20 o
   1 -16   3         75.02         80.22         8.33 o
   2 -16   3        150.16        140.85        12.52 o
   3 -16   3          0.10          0.18         0.98 o
   4 -16   3        735.90        831.92        64.71 o
   5 -16   3        249.22        180.20        59.69 o
   6 -16   3        161.28        141.82        23.02 o
   7 -16   3        215.39        121.31        28.36 o
  -2 -15   3         15.15         14.68         3.38 o
  -1 -15   3        809.97        771.87        53.27 o
   0 -15   3        365.16        378.29        23.36 o
   1 -15   3        512.83        531.31        33.35 o
   2 -15   3       1043.26       1027.44        54.46 o
   3 -15   3          2.27          1.24         1.21 o
   4 -15   3       1061.29        935.73        91.51 o
   5 -15   3         73.13         60.69         4.45 o
   6 -15   3       2036.81       2000.23        84.85 o
   7 -15   3         62.90         58.48         4.50 o
   8 -15   3        380.72        369.41        10.35 o
   9 -15   3        444.65        422.52        14.04 o
  -4 -14   3         96.61         85.30         5.06 o
  -3 -14   3        712.92        654.27        52.11 o
  -2 -14   3        135.40        139.54         6.91 o
  -1 -14   3        264.96        248.73         7.99 o
   0 -14   3        314.15        290.96        18.82 o
   1 -14   3         88.14         87.22         4.19 o
   2 -14   3        234.55        254.40        13.62 o
   3 -14   3        425.37        434.03        20.23 o
   4 -14   3          9.27          7.93         1.67 o
   5 -14   3        126.97        153.94         5.95 o
   6 -14   3         10.90          7.80         1.52 o
   7 -14   3          0.61          1.81         0.92 o
   8 -14   3          4.43          4.31         2.23 o
   9 -14   3        132.42        138.43         6.93 o
  10 -14   3        350.10        288.44        10.49 o
  -5 -13   3         31.24         30.57         7.59 o
  -4 -13   3         55.77         57.37         4.19 o
  -3 -13   3        115.46        113.30         8.71 o
  -2 -13   3         78.41         75.70         6.11 o
  -1 -13   3         83.51         94.66         6.90 o
   0 -13   3        287.16        310.80        21.01 o
   1 -13   3        211.80        221.38         8.92 o
   2 -13   3        698.42        748.80        31.19 o
   3 -13   3         54.98         42.28         2.65 o
   4 -13   3       1457.45       1419.95        53.93 o
   5 -13   3        188.42        197.80         7.65 o
   6 -13   3       2532.22       2615.01       120.73 o
   7 -13   3        693.15        688.79        36.69 o
   8 -13   3       2215.89       2183.24       159.27 o
   9 -13   3       1509.63       1583.76        96.80 o
  10 -13   3        690.85        626.30        92.28 o
  -6 -12   3         25.62         28.79         5.58 o
  -5 -12   3        369.86        394.19        36.54 o
  -4 -12   3         43.41         48.54         6.46 o
  -3 -12   3       1998.20       1890.65       210.32 o
  -2 -12   3        198.49        198.56        16.82 o
  -1 -12   3       1288.17       1129.00        86.33 o
   0 -12   3        738.43        694.82        34.71 o
   1 -12   3        382.66        378.07        14.46 o
   2 -12   3       2395.48       2361.29        79.27 o
   3 -12   3        362.00        356.35        17.84 o
   4 -12   3       1669.14       1744.29        94.93 o
   5 -12   3        101.40        108.64         4.64 o
   6 -12   3        599.24        707.17        29.98 o
   7 -12   3         73.99         78.08         4.90 o
   8 -12   3        216.50        261.65        10.48 o
   9 -12   3        172.98        182.28         6.83 o
  10 -12   3        179.03        172.88        35.10 o
  11 -12   3        353.75        374.19        11.18 o
  -7 -11   3        282.85        246.38        42.83 o
  -6 -11   3         38.70         36.57         5.25 o
  -5 -11   3        982.04       1053.76        36.04 o
  -4 -11   3         96.70         79.75        10.94 o
  -3 -11   3          2.07          3.72         1.65 o
  -2 -11   3         71.43         66.12         4.25 o
  -1 -11   3         50.74         41.69         2.96 o
   0 -11   3        384.29        363.07        17.28 o
   1 -11   3         70.65         65.47         3.71 o
   2 -11   3        283.24        320.70        12.85 o
   3 -11   3         26.60         26.42         3.60 o
   4 -11   3        151.39        185.68        12.65 o
   5 -11   3        100.58        104.75         5.28 o
   6 -11   3        101.21        118.88         4.53 o
   7 -11   3        229.27        256.86         9.80 o
   8 -11   3       2288.17       2437.68        86.45 o
   9 -11   3       1553.34       1603.73        55.81 o
  10 -11   3       1156.26       1065.47       244.02 o
  11 -11   3       1457.87       1710.08       152.33 o
  12 -11   3         74.16         64.69         6.55 o
  -8 -10   3          9.15          8.91         2.12 o
  -7 -10   3        741.52        824.14        23.19 o
  -6 -10   3        155.32        165.42         7.76 o
  -5 -10   3         48.47         55.35        10.01 o
  -4 -10   3        122.52        103.98        11.07 o
  -3 -10   3        395.46        365.38        25.61 o
  -2 -10   3        972.62       1029.87        47.53 o
  -1 -10   3       1349.78       1298.40        66.39 o
   0 -10   3       3310.00       3075.64       135.24 o
   1 -10   3        591.82        579.29        26.72 o
   2 -10   3       5200.80       4712.28       281.33 o
   3 -10   3         36.77         55.67        11.05 o
   4 -10   3        950.89        859.32        63.29 o
   5 -10   3        223.33        190.19         7.84 o
   6 -10   3       2205.58       2260.43       108.02 o
   7 -10   3       1608.72       1699.23        91.57 o
   8 -10   3        572.85        647.78        21.25 o
   9 -10   3        602.38        676.77        31.10 o
  10 -10   3        138.69        149.36        11.08 o
  11 -10   3       1860.01       1899.43       177.91 o
  12 -10   3         31.43         32.67         3.68 o
  -8  -9   3        172.23        167.46        12.55 o
  -7  -9   3        248.02        261.75         9.81 o
  -6  -9   3         12.64          9.63         3.00 o
  -5  -9   3       3589.70       3426.87       205.42 o
  -4  -9   3        343.51        311.87        21.75 o
  -3  -9   3       1357.82       1286.97        96.92 o
  -2  -9   3        986.74        951.70        46.90 o
  -1  -9   3        507.33        450.45        41.14 o
   0  -9   3       4467.56       4272.05       463.23 o
   1  -9   3        347.60        326.81        27.59 o
   2  -9   3        804.28        740.78        95.76 o
   3  -9   3         10.53          8.58         2.09 o
   4  -9   3         25.26         84.28        24.60 o
   5  -9   3          9.07          9.50         1.79 o
   6  -9   3        123.35         96.95         3.87 o
   7  -9   3        278.15        258.27        10.42 o
   8  -9   3        177.86        175.89         7.37 o
   9  -9   3         31.79         44.35         3.28 o
  10  -9   3        218.89        244.77         8.23 o
  11  -9   3        241.32        210.50        23.64 o
  12  -9   3        334.61        330.25         9.13 o
  -9  -8   3        616.00        576.27        19.98 o
  -8  -8   3        205.75        208.12         8.64 o
  -7  -8   3        124.58        114.07        13.95 o
  -6  -8   3         19.17         14.48         2.59 o
  -5  -8   3        162.79        172.98         9.30 o
  -4  -8   3         83.62         72.65         4.51 o
  -3  -8   3         27.80         23.73         2.32 o
  -2  -8   3          2.39         13.90         8.24 o
  -1  -8   3        101.26         86.53         5.07 o
   0  -8   3        264.33        244.92        10.41 o
   1  -8   3         21.10         35.09         2.92 o
   2  -8   3       5691.32       5786.07       280.32 o
   3  -8   3        217.50        247.82        10.47 o
   4  -8   3       2893.53       3020.76       161.34 o
   5  -8   3        276.21        289.51        12.09 o
   6  -8   3       1835.23       2073.15        94.58 o
   7  -8   3       3521.92       3642.03       132.33 o
   8  -8   3        549.78        577.57        14.83 o
   9  -8   3        351.24        417.13        10.61 o
  10  -8   3         10.09         11.09         2.52 o
  11  -8   3       2194.27       2355.59       127.54 o
  12  -8   3         22.76         25.50         2.26 o
 -10  -7   3         37.12         27.98         3.17 o
  -9  -7   3        322.70        351.10        10.24 o
  -8  -7   3        318.06        322.14        11.89 o
  -7  -7   3        222.86        229.48        24.33 o
  -6  -7   3        329.18        308.95        24.55 o
  -5  -7   3       3484.51       3203.92       117.43 o
  -4  -7   3        994.74        902.74        57.54 o
  -3  -7   3       4704.88       4227.17       294.93 o
  -2  -7   3       1249.52       1044.00        57.05 o
  -1  -7   3       1130.98       1101.47        76.79 o
   0  -7   3       6264.21       6082.15       408.21 o
   1  -7   3        118.02        108.44         6.49 o
   2  -7   3      22327.12      23025.26       987.26 o
   3  -7   3        431.09        489.80        22.60 o
   4  -7   3      19160.41      19869.97      1082.79 o
   5  -7   3        694.92        727.26        32.73 o
   6  -7   3        840.34        861.20        34.41 o
   7  -7   3       1647.37       1758.17        47.88 o
   8  -7   3       1155.22       1187.45        31.07 o
   9  -7   3       2811.43       3068.94        65.53 o
  10  -7   3       1434.90       1674.41        25.52 o
  11  -7   3        360.84        450.92        15.46 o
  12  -7   3          3.20          4.72         2.96 o
  13  -7   3        234.42        232.64        11.73 o
 -10  -6   3          1.42          3.81         1.98 o
  -9  -6   3       2963.98       3012.08        38.63 o
  -8  -6   3        726.60        643.86        59.43 o
  -7  -6   3       1610.48       1608.68       118.16 o
  -6  -6   3         53.29         56.46         3.19 o
  -5  -6   3       1616.85       1424.39        80.40 o
  -4  -6   3        646.00        567.53        37.94 o
  -3  -6   3       1911.70       1670.53        90.21 o
  -2  -6   3       3118.55       3014.90       178.63 o
  -1  -6   3         25.25         26.77         2.34 o
   0  -6   3        639.14        586.81        26.65 o
   1  -6   3       1391.10       1497.93        52.71 o
   2  -6   3         78.40         49.88         2.33 o
   3  -6   3       1176.53       1307.31        30.47 o
   4  -6   3       3599.50       4363.31       177.77 o
   5  -6   3          3.81          8.68         1.86 o
   6  -6   3        276.98        357.04         9.43 o
   7  -6   3        877.26        954.15        19.15 o
   8  -6   3       1992.80       2255.39        40.60 o
   9  -6   3         90.27        103.48         6.49 o
  10  -6   3        585.33        669.66        16.32 o
  11  -6   3        316.32        359.79        15.71 o
  12  -6   3       1449.21       1224.28       356.18 o
  13  -6   3        489.17        501.71        17.82 o
 -11  -5   3         28.86         21.34         3.27 o
 -10  -5   3         31.46         29.32         5.03 o
  -9  -5   3        150.61        155.99        12.98 o
  -8  -5   3          2.26          2.95         1.33 o
  -7  -5   3          4.30          7.32         1.52 o
  -6  -5   3       2015.18       1884.72        72.52 o
  -5  -5   3          4.95          6.38         5.79 o
  -4  -5   3       1048.85        971.23        57.74 o
  -3  -5   3       1744.12       1623.79        78.78 o
  -2  -5   3       1486.57       1341.13        59.40 o
  -1  -5   3          1.01          3.54         0.68 o
   0  -5   3       3400.48       3257.47       108.81 o
   1  -5   3        205.06        205.92         6.46 o
   2  -5   3      12415.12      12663.10       390.58 o
   3  -5   3        641.54        681.03        13.06 o
   4  -5   3      16632.88      18109.43       404.99 o
   5  -5   3       1497.44       1566.75        27.34 o
   6  -5   3       4050.20       4510.93        74.85 o
   7  -5   3       3546.34       3901.16        74.00 o
   8  -5   3       1274.18       1359.31        23.32 o
   9  -5   3       3408.97       3792.62        31.12 o
  10  -5   3        677.42        707.04        13.42 o
  11  -5   3       1657.66       1784.47       109.76 o
  12  -5   3        174.96        179.72         9.17 o
  13  -5   3        690.85        611.69        19.31 o
 -11  -4   3        245.02        263.61        13.05 o
 -10  -4   3          7.77         12.87         4.39 o
  -9  -4   3       2042.11       1858.90       283.39 o
  -8  -4   3        688.59        635.68        38.57 o
  -7  -4   3       4940.99       4858.65       168.11 o
  -6  -4   3        887.74        741.73        35.13 o
  -5  -4   3       5957.11       5530.52       353.66 o
  -4  -4   3       2023.44       1857.95        96.07 o
  -3  -4   3       2605.25       2462.99       150.10 o
  -2  -4   3       3260.09       2876.56       154.65 o
  -1  -4   3       1195.93       1178.23        59.02 o
   0  -4   3      17112.89      16389.74       813.88 o
   1  -4   3        615.51        629.44        20.72 o
   2  -4   3       6451.41       6439.44       187.82 o
   3  -4   3       2228.04       2418.62        32.29 o
   4  -4   3        551.48        535.54         8.08 o
   5  -4   3       1032.34       1100.27        14.54 o
   6  -4   3       3963.32       4426.32        56.18 o
   7  -4   3       1002.80       1054.97        19.26 o
   8  -4   3        356.78        375.14         8.40 o
   9  -4   3        433.76        484.54         9.92 o
  10  -4   3         65.43         85.09         4.19 o
  11  -4   3        166.66        182.86         8.47 o
  12  -4   3          1.00          0.86         1.86 o
 -12  -3   3       1003.88        998.94        20.44 o
 -11  -3   3        870.26        942.51        27.58 o
 -10  -3   3        114.21        126.61        11.96 o
  -9  -3   3        779.13        759.40        74.07 o
  -8  -3   3       1242.18       1198.27        82.56 o
  -7  -3   3       1028.52       1003.94        29.34 o
  -6  -3   3        862.06        797.31        32.83 o
  -5  -3   3       2577.76       2359.92       120.19 o
  -4  -3   3        371.30        407.44        21.37 o
  -3  -3   3          1.25          3.97         1.10 o
  -2  -3   3         12.87         20.06         4.91 o
  -1  -3   3        765.68        782.86        30.20 o
   0  -3   3        274.33        292.13        15.70 o
   1  -3   3          0.00          3.76         1.59 o
   2  -3   3         46.62         73.09        12.64 o
   3  -3   3        173.94        176.65         3.44 o
   4  -3   3       1407.18       1371.89        17.36 o
   5  -3   3        757.40        806.29        14.67 o
   6  -3   3       3968.72       4375.59        62.09 o
   7  -3   3        744.57        726.78        23.76 o
   8  -3   3        155.36        184.86         5.61 o
   9  -3   3        359.31        377.53         9.66 o
  10  -3   3        265.48        273.85         8.37 o
  11  -3   3       1217.40       1376.83        22.95 o
  12  -3   3         17.52         14.31         1.99 o
 -12  -2   3         16.35         19.37         3.74 o
 -11  -2   3        252.16        258.91        15.60 o
 -10  -2   3          0.18         -0.59         1.32 o
  -9  -2   3         47.11         43.85         4.08 o
  -8  -2   3        196.54        188.71         7.01 o
  -7  -2   3        390.12        358.91        11.77 o
  -6  -2   3         13.75         15.13         2.20 o
  -5  -2   3       6098.15       5741.81       223.49 o
  -4  -2   3       3354.48       3352.44       163.89 o
  -3  -2   3       1515.28       1444.69        15.91 o
  -2  -2   3       3438.90       3398.39       109.93 o
  -1  -2   3       1154.38       1205.08        46.85 o
   0  -2   3         16.67         21.09         1.99 o
   1  -2   3         26.58         30.31         1.52 o
   2  -2   3       4568.50       4285.35        26.20 o
   3  -2   3        185.67        171.77         4.36 o
   4  -2   3       4322.18       4339.81        53.61 o
   5  -2   3       5020.66       5154.78        86.58 o
   6  -2   3       2311.96       2343.85        39.63 o
   7  -2   3       4997.95       5481.90        88.64 o
   8  -2   3          7.10          7.53         1.84 o
   9  -2   3        921.51        972.90        15.17 o
  10  -2   3        115.63        114.21         4.84 o
  11  -2   3        672.85        684.45        20.96 o
  12  -2   3        160.25        147.82        23.01 o
 -12  -1   3        600.16        649.86        21.16 o
 -11  -1   3       1601.48       1656.91        41.24 o
 -10  -1   3        794.55        731.55       111.40 o
  -9  -1   3       2452.96       2388.01       138.33 o
  -8  -1   3        118.56        113.27         4.72 o
  -7  -1   3       5173.34       4855.65       166.41 o
  -6  -1   3       2881.38       2905.32        60.11 o
  -5  -1   3       3245.32       2988.71        90.69 o
  -4  -1   3       6034.45       6060.49       130.47 o
  -3  -1   3       3774.30       3266.82       247.60 o
  -2  -1   3      20537.13      19987.39        76.47 o
  -1  -1   3        249.43        240.29        12.43 o
   0  -1   3       1132.94       1169.82        41.11 o
   1  -1   3         15.11         12.86         1.23 o
   2  -1   3        420.67        423.73         5.50 o
   3  -1   3       2372.44       2433.06        43.85 o
   4  -1   3       3799.56       4113.98        81.91 o
   5  -1   3        507.96        583.78        12.20 o
   6  -1   3        792.45        910.39        26.52 o
   7  -1   3         24.73         26.49         3.12 o
   8  -1   3         58.75         50.65         3.82 o
   9  -1   3         48.08         64.78         4.45 o
  10  -1   3         30.70         34.95         3.32 o
  11  -1   3        425.49        366.37        40.05 o
  12  -1   3         78.92         70.73         4.44 o
 -13   0   3        219.04        204.55         8.77 o
 -12   0   3          1.28          4.78         2.63 o
 -11   0   3        704.39        738.16        28.50 o
 -10   0   3        165.25        153.06        11.88 o
  -9   0   3        681.34        627.14        44.09 o
  -8   0   3         16.57         16.63         2.13 o
  -7   0   3        522.73        537.82        11.15 o
  -6   0   3        143.68        145.61         4.92 o
  -5   0   3        145.19        162.89         4.57 o
  -4   0   3        738.41        785.86        12.60 o
  -3   0   3        272.04        281.24         5.07 o
  -2   0   3        163.53        132.65         3.57 o
  -1   0   3         10.03         10.19         0.89 o
   0   0   3        830.95        805.73        11.62 o
   1   0   3        706.34        680.31        22.69 o
   2   0   3        863.01        982.54        17.16 o
   3   0   3          2.92          3.39         0.78 o
   4   0   3         33.60         20.19         1.70 o
   5   0   3       1401.62       1291.12        16.25 o
   6   0   3        278.71        244.31        10.53 o
   7   0   3       3326.95       3614.12        30.72 o
   8   0   3          0.40          0.73         1.33 o
   9   0   3       3699.26       3945.71        68.52 o
  10   0   3        417.55        398.51        31.99 o
  11   0   3       1276.91       1393.40       137.52 o
  12   0   3        186.60        136.85         9.94 o
 -13   1   3        139.25        122.99         7.49 o
 -12   1   3         38.49         32.12         5.58 o
 -11   1   3        860.16        881.22        31.57 o
 -10   1   3        243.23        272.87        12.87 o
  -9   1   3        354.12        331.89        10.52 o
  -8   1   3        100.58         99.64         3.90 o
  -7   1   3       2185.60       1984.37        24.91 o
  -6   1   3        871.45        742.29        11.44 o
  -5   1   3       5036.54       4756.20        85.50 o
  -4   1   3       4310.24       3921.02        67.80 o
  -3   1   3       2676.15       2511.93        38.95 o
  -2   1   3      31281.61      27401.47       912.26 o
  -1   1   3          6.36          7.58         0.79 o
   0   1   3      25868.59      23105.66       358.18 o
   1   1   3        113.41        117.64         3.11 o
   2   1   3      12167.41      12120.74       295.60 o
   3   1   3       5768.87       5867.77       108.36 o
   4   1   3        309.55        204.54         5.30 o
   5   1   3       1485.55       1432.77        22.44 o
   6   1   3       1600.20       1638.33        20.40 o
   7   1   3        578.94        591.45        10.46 o
   8   1   3         47.46         58.02         3.77 o
   9   1   3        129.40        150.39         6.52 o
  10   1   3          9.84          6.64         2.03 o
  11   1   3        312.82        318.83        11.12 o
 -13   2   3        567.68        482.29        79.89 o
 -12   2   3          6.19          8.16         3.42 o
 -11   2   3        932.25        994.65        33.69 o
 -10   2   3          4.88          6.43         2.15 o
  -9   2   3       2934.54       2910.90        75.38 o
  -8   2   3        730.37        745.88         9.69 o
  -7   2   3       1822.90       1706.61        31.13 o
  -6   2   3        732.14        713.34        11.80 o
  -5   2   3       1462.20       1343.21        15.88 o
  -4   2   3        309.55        239.48         5.44 o
  -3   2   3        221.25        211.97         3.17 o
  -2   2   3         49.01         33.97         1.45 o
  -1   2   3        428.34        388.77         7.97 o
   0   2   3         24.50         22.24         1.62 o
   1   2   3        180.29        190.41         5.24 o
   2   2   3       1572.33       1589.76        70.86 o
   3   2   3          0.02          1.75         0.90 o
   4   2   3         13.93         20.54         2.11 o
   5   2   3        413.19        392.22         9.62 o
   6   2   3        551.07        564.85         8.32 o
   7   2   3        161.98        178.04         5.40 o
   8   2   3          0.59          4.04         1.56 o
   9   2   3        567.74        656.51        15.10 o
  10   2   3          0.52          4.81         2.35 o
  11   2   3       1162.71        922.12       359.34 o
 -13   3   3        210.80        212.66        10.43 o
 -12   3   3        227.08        230.63        21.52 o
 -11   3   3          5.70         16.64         4.87 o
 -10   3   3          1.63          2.18         1.25 o
  -9   3   3        291.41        282.44         7.69 o
  -8   3   3          2.99          6.05         1.26 o
  -7   3   3        172.79        217.75         6.45 o
  -6   3   3         18.86         10.24         1.47 o
  -5   3   3       1602.17       1598.11        23.69 o
  -4   3   3        746.05        676.40        10.47 o
  -3   3   3        125.14        125.24         3.09 o
  -2   3   3       5931.32       5455.43       133.08 o
  -1   3   3         26.55         24.10         2.16 o
   0   3   3      30952.97      29024.93       427.20 o
   1   3   3         59.13         67.13         3.19 o
   2   3   3      12487.91      12415.34       314.79 o
   3   3   3       1251.77       1229.44        21.39 o
   4   3   3       3091.21       3011.61        43.59 o
   5   3   3       3575.04       3594.48        41.55 o
   6   3   3       3237.16       3252.07        51.01 o
   7   3   3       3576.30       3703.45        41.45 o
   8   3   3        237.76        240.45         7.40 o
   9   3   3        144.65        154.62        17.43 o
  10   3   3         54.56         48.89        20.96 o
  11   3   3        447.36        412.31        26.51 o
 -13   4   3        914.97        823.60        20.00 o
 -12   4   3        473.49        483.10        22.43 o
 -11   4   3       1815.62       1816.77        44.81 o
 -10   4   3        154.62        168.26         7.96 o
  -9   4   3       2271.56       2360.57        29.40 o
  -8   4   3       1010.15        990.82        12.65 o
  -7   4   3       5234.76       5020.19        33.22 o
  -6   4   3        785.45        746.96        11.81 o
  -5   4   3       1263.14       1114.07        18.93 o
  -4   4   3       3373.38       3295.18        25.82 o
  -3   4   3       1033.52       1041.72        18.66 o
  -2   4   3       1263.35       1057.39        16.08 o
  -1   4   3        665.31        727.83        12.10 o
   0   4   3        461.99        340.58         8.69 o
   1   4   3       1896.38       1846.17        22.84 o
   2   4   3       3166.02       3054.99        43.37 o
   3   4   3        231.76        194.92         9.15 o
   4   4   3        718.13        704.47        14.29 o
   5   4   3        182.91        215.75         5.57 o
   6   4   3          0.74          5.46         1.23 o
   7   4   3       1620.59       1659.72        65.07 o
   8   4   3        428.99        410.31        36.40 o
   9   4   3        626.57        472.11       208.38 o
  10   4   3         93.65         78.97        23.42 o
 -13   5   3        167.08        162.37         8.45 o
 -12   5   3        294.69        309.22        11.91 o
 -11   5   3       1136.55       1103.48        23.04 o
 -10   5   3       1303.69       1324.02        31.41 o
  -9   5   3        737.98        761.36        14.30 o
  -8   5   3         28.76         29.99         2.68 o
  -7   5   3       1428.03       1491.04        17.00 o
  -6   5   3       1277.49       1232.28        19.01 o
  -5   5   3         16.05         15.05         1.92 o
  -4   5   3          6.92          6.86         1.53 o
  -3   5   3        393.16        404.65         8.41 o
  -2   5   3        545.79        592.07        12.95 o
  -1   5   3        578.96        653.94        14.06 o
   0   5   3       2367.46       2459.85        56.78 o
   1   5   3        453.56        471.68        12.62 o
   2   5   3        187.43        255.42        52.05 o
   3   5   3         92.80         92.01         6.88 o
   4   5   3        940.23        960.04        20.15 o
   5   5   3       2964.22       2992.46        76.84 o
   6   5   3        321.01        332.35        13.15 o
   7   5   3        978.25        963.56        88.83 o
   8   5   3         10.99          6.32         2.68 o
   9   5   3        454.00        401.49       136.08 o
  10   5   3        127.30        110.26         8.41 o
 -12   6   3        204.78        188.41         9.08 o
 -11   6   3        569.18        567.60        15.93 o
 -10   6   3        425.58        427.98         9.22 o
  -9   6   3        330.89        364.24         8.95 o
  -8   6   3       2317.21       2362.11        24.36 o
  -7   6   3       2924.40       2955.02        20.64 o
  -6   6   3       2464.41       2472.05        20.96 o
  -5   6   3        610.61        579.71        13.35 o
  -4   6   3       1571.44       1638.65        34.71 o
  -3   6   3        465.91        513.86        10.12 o
  -2   6   3       7356.12       7594.54       112.35 o
  -1   6   3        137.39        148.34        11.11 o
   0   6   3       1599.86       1505.73        34.82 o
   1   6   3       4998.59       5057.06       121.13 o
   2   6   3        913.21        880.33        31.78 o
   3   6   3       2470.41       2445.74        44.49 o
   4   6   3         22.46         25.26         2.03 o
   5   6   3       1304.43       1326.64        41.62 o
   6   6   3        100.33         96.09         9.31 o
   7   6   3       2208.47       1888.30       600.18 o
   8   6   3         15.88         17.52         2.18 o
   9   6   3       1010.26       1048.34        63.11 o
 -12   7   3         94.85         99.87         8.34 o
 -11   7   3       1670.35       1461.18       222.52 o
 -10   7   3         14.84         19.04         2.48 o
  -9   7   3       1880.58       1922.48        51.70 o
  -8   7   3          3.95          6.18         1.47 o
  -7   7   3       1350.27       1388.26        13.22 o
  -6   7   3       3335.16       3362.15        31.43 o
  -5   7   3       2677.36       2611.76        19.31 o
  -4   7   3      11270.35      11600.02       367.07 o
  -3   7   3        318.12        333.83        10.92 o
  -2   7   3       7081.13       7429.21       178.78 o
  -1   7   3        347.39        385.64        19.74 o
   0   7   3       1649.23       1750.03       138.66 o
   1   7   3          0.85          1.85         0.95 o
   2   7   3       2111.04       2122.37        37.08 o
   3   7   3       1843.56       1908.77        34.72 o
   4   7   3         85.74         77.45         4.05 o
   5   7   3         13.21         21.60         2.49 o
   6   7   3          0.37          0.89         1.35 o
   7   7   3         13.44         14.39         2.04 o
   8   7   3         47.19         45.90         2.84 o
 -12   8   3          0.07          2.21         1.44 o
 -11   8   3        560.98        510.29        47.98 o
 -10   8   3       1071.77       1117.20        16.53 o
  -9   8   3        549.08        527.97        15.71 o
  -8   8   3        207.53        211.77         7.70 o
  -7   8   3          5.85          8.74         2.62 o
  -6   8   3        531.07        514.71        10.05 o
  -5   8   3        639.58        647.43         9.63 o
  -4   8   3         33.38         52.83         2.84 o
  -3   8   3        154.58        151.50         4.72 o
  -2   8   3        156.56        141.58         4.88 o
  -1   8   3          1.69          0.73         0.95 o
   0   8   3       2139.08       2084.74        26.66 o
   1   8   3        832.13        834.90        14.07 o
   2   8   3        814.83        870.50        22.68 o
   3   8   3       2162.86       2235.46        67.82 o
   4   8   3          4.75          7.23         1.43 o
   5   8   3        212.56        233.31         7.19 o
   6   8   3         79.47         76.63         4.56 o
   7   8   3        820.49        835.96        66.73 o
 -12   9   3          7.06          7.91         2.99 o
 -11   9   3       1768.02       1607.79       231.19 o
 -10   9   3        332.50        331.26        10.40 o
  -9   9   3       2602.34       2623.85       141.96 o
  -8   9   3       1451.34       1515.99        48.59 o
  -7   9   3        385.89        390.36        10.66 o
  -6   9   3        812.67        856.63        26.67 o
  -5   9   3        380.24        396.40        11.17 o
  -4   9   3       4023.19       3992.24        34.84 o
  -3   9   3        363.85        375.12         8.59 o
  -2   9   3       5112.12       5154.48        97.09 o
  -1   9   3          3.54          4.98         1.07 o
   0   9   3       7794.29       7974.97       102.63 o
   1   9   3         85.73         89.02         4.65 o
   2   9   3       5048.57       5220.16       102.07 o
   3   9   3        815.06        829.02        19.63 o
   4   9   3        499.06        534.14        10.58 o
   5   9   3        569.24        599.25        11.30 o
   6   9   3         60.48         56.68         3.21 o
 -11  10   3       1142.12        982.61       166.94 o
 -10  10   3        256.45        282.37         8.08 o
  -9  10   3       2487.37       2715.68        71.65 o
  -8  10   3        765.08        777.01        42.05 o
  -7  10   3       1824.96       1876.68        40.85 o
  -6  10   3       1818.90       1963.28        29.81 o
  -5  10   3          8.84         11.98         2.10 o
  -4  10   3        123.31        119.99         5.14 o
  -3  10   3         11.91         12.54         2.11 o
  -2  10   3        245.44        245.58         7.99 o
  -1  10   3        385.64        363.96         9.70 o
   0  10   3        208.90        234.62         6.72 o
   1  10   3          0.11          1.29         1.20 o
   2  10   3        594.26        631.02        13.42 o
   3  10   3        148.90        151.61         5.61 o
   4  10   3         32.94         32.11         2.40 o
   5  10   3          6.27         10.65         1.46 o
 -10  11   3         16.17         16.52         1.73 o
  -9  11   3        118.35        127.90         5.92 o
  -8  11   3        237.94        247.07         9.74 o
  -7  11   3        547.77        540.59        15.11 o
  -6  11   3        402.64        420.76        10.70 o
  -5  11   3         30.45         31.48         3.14 o
  -4  11   3        555.38        559.75        11.67 o
  -3  11   3        998.33       1043.69        16.12 o
  -2  11   3       1064.99       1108.88        16.68 o
  -1  11   3         10.75          8.17         1.77 o
   0  11   3        281.11        295.83         8.17 o
   1  11   3         14.38         18.55         2.12 o
   2  11   3        500.61        515.32        18.46 o
   3  11   3        686.02        706.00        25.67 o
   4  11   3        615.12        576.69        37.93 o
 -10  12   3        596.59        603.27        11.87 o
  -9  12   3       1208.84       1218.35        94.87 o
  -8  12   3        668.33        659.98        68.63 o
  -7  12   3        726.32        766.17        15.29 o
  -6  12   3       1607.58       1630.74        54.57 o
  -5  12   3        440.42        415.31        29.67 o
  -4  12   3       1417.11       1502.38        17.64 o
  -3  12   3          0.05          0.49         1.16 o
  -2  12   3        606.72        615.43        11.48 o
  -1  12   3       2374.40       2374.31        53.25 o
   0  12   3        164.74        176.88         5.56 o
   1  12   3        287.50        258.45        14.57 o
   2  12   3          5.22          5.03         1.75 o
   3  12   3        163.40        172.02         5.52 o
  -8  13   3        315.82        288.36        59.82 o
  -7  13   3        151.79        143.75        15.65 o
  -6  13   3        131.99        104.96        19.68 o
  -5  13   3         80.91         76.68         5.42 o
  -4  13   3        598.41        654.23        15.60 o
  -3  13   3        175.09        171.97         6.22 o
  -2  13   3         36.14         39.02         2.99 o
  -1  13   3        271.25        256.27         7.07 o
   0  13   3         37.32         37.77         3.74 o
   1  13   3         84.33         90.23         4.33 o
  -6  14   3        778.51        792.74        12.66 o
  -5  14   3         10.21         13.80         1.89 o
  -4  14   3        930.81       1026.45        19.79 o
  -3  14   3         20.57         18.61         2.11 o
  -2  14   3          9.42         10.73         1.24 o
  -1  14   3        258.70        243.15         8.68 o
  -1 -16   4        207.12        158.54         6.54 o
   0 -16   4        366.43        314.90        36.92 o
   1 -16   4        140.39        137.55        13.43 o
   2 -16   4        423.43        479.27        33.40 o
   3 -16   4          8.27          4.18         1.98 o
   4 -16   4        760.66        802.67        53.31 o
   5 -16   4          1.13         -0.54         1.12 o
   6 -16   4       1265.43       1147.79       108.39 o
   7 -16   4         37.52         43.55        14.29 o
  -3 -15   4        838.59        600.82        12.61 o
  -2 -15   4        137.94        123.48         7.19 o
  -1 -15   4        822.80        746.24        65.82 o
   0 -15   4         11.63         13.95         1.89 o
   1 -15   4       1046.03        976.79        69.80 o
   2 -15   4        155.35        153.47        13.88 o
   3 -15   4        250.53        240.11        25.38 o
   4 -15   4        507.99        511.94        43.81 o
   5 -15   4        240.44        223.86         7.73 o
   6 -15   4        647.95        661.02        12.46 o
   7 -15   4         19.26         16.44         2.64 o
   8 -15   4         83.56        111.98         5.92 o
   9 -15   4         16.78         24.45         2.31 o
  -4 -14   4         89.28         89.40        12.39 o
  -3 -14   4          0.15          0.39         0.84 o
  -2 -14   4         55.22         48.34         3.14 o
  -1 -14   4          3.86          2.52         0.94 o
   0 -14   4         15.85         12.95         1.79 o
   1 -14   4         16.92         20.29         2.23 o
   2 -14   4        974.48        967.76        60.51 o
   3 -14   4         31.72         25.06         2.13 o
   4 -14   4       1084.82       1043.54        48.24 o
   5 -14   4        660.06        634.08        33.47 o
   6 -14   4        879.88        986.44        39.19 o
   7 -14   4          4.26          3.46         2.32 o
   8 -14   4        695.60        813.98        40.27 o
   9 -14   4        578.81        448.73       165.10 o
  10 -14   4        754.94        772.34        17.68 o
  -5 -13   4        336.97        265.81        68.56 o
  -4 -13   4          3.80          4.29         1.06 o
  -3 -13   4        205.77        213.92        19.28 o
  -2 -13   4        937.60        979.45        54.78 o
  -1 -13   4        836.41        814.80        74.56 o
   0 -13   4        737.85        781.03        58.96 o
   1 -13   4        737.03        704.04        39.60 o
   2 -13   4       1597.40       1605.24        98.08 o
   3 -13   4        379.30        377.03        25.05 o
   4 -13   4       1607.81       1581.64       102.89 o
   5 -13   4          3.51          0.50         1.21 o
   6 -13   4       2095.84       2223.33       124.28 o
   7 -13   4       1011.08        831.30       149.91 o
   8 -13   4       1594.84       1626.35       206.49 o
   9 -13   4        433.90        410.49        24.95 o
  10 -13   4        229.34        169.01        43.89 o
  -6 -12   4          1.16          1.12         1.53 o
  -5 -12   4       1369.14       1262.46       203.90 o
  -4 -12   4          2.50          2.87         1.23 o
  -3 -12   4        366.06        311.25        45.00 o
  -2 -12   4        453.56        428.14        37.43 o
  -1 -12   4        373.69        358.03        29.19 o
   0 -12   4       1147.28       1063.61        74.84 o
   1 -12   4        245.36        210.86        10.39 o
   2 -12   4        369.65        366.25        20.63 o
   3 -12   4         98.64         88.84         7.83 o
   4 -12   4         63.83         55.47         4.01 o
   5 -12   4        249.03        268.69        14.49 o
   6 -12   4        476.61        519.71        32.43 o
   7 -12   4         11.33          4.48         1.69 o
   8 -12   4        125.81        100.62        12.73 o
   9 -12   4          3.76          5.68         1.63 o
  10 -12   4          3.30          3.01         1.73 o
  11 -12   4        622.34        707.81        48.07 o
  -7 -11   4          7.46          8.98         4.39 o
  -6 -11   4         28.65         31.26         5.09 o
  -5 -11   4        276.20        282.15        10.79 o
  -4 -11   4        175.73        142.37        29.90 o
  -3 -11   4          9.80         13.29         2.21 o
  -2 -11   4        553.14        559.04        50.33 o
  -1 -11   4        430.16        381.28        27.67 o
   0 -11   4       1649.80       1546.13        87.55 o
   1 -11   4         58.39         55.37         3.35 o
   2 -11   4       1305.73       1238.85        50.63 o
   3 -11   4          3.34          8.25         2.00 o
   4 -11   4       1247.07       1191.97        66.05 o
   5 -11   4         18.72         24.90         2.27 o
   6 -11   4       2690.07       2819.68       197.18 o
   7 -11   4       1313.60       1379.75        67.64 o
   8 -11   4        755.18        881.18        33.72 o
   9 -11   4       1051.78        997.99        84.72 o
  10 -11   4        196.68        154.17        25.61 o
  11 -11   4       1769.65       2052.18       177.33 o
  -8 -10   4          1.22          2.94         1.77 o
  -7 -10   4        245.70        276.50        13.90 o
  -6 -10   4        154.78        144.33        11.57 o
  -5 -10   4       1999.75       1966.34       209.31 o
  -4 -10   4         52.17         51.48         5.74 o
  -3 -10   4       1985.46       1795.15       142.56 o
  -2 -10   4       2039.29       1872.15       141.50 o
  -1 -10   4       2026.42       1856.40       102.32 o
   0 -10   4       5025.18       4562.38       236.39 o
   1 -10   4        961.40        872.70        37.22 o
   2 -10   4       2372.18       2115.41       110.71 o
   3 -10   4        204.59        203.88        18.60 o
   4 -10   4       3552.17       3372.95       353.22 o
   5 -10   4        281.04        252.88        13.65 o
   6 -10   4       1236.84       1156.03        54.81 o
   7 -10   4        175.41        201.41        12.22 o
   8 -10   4        396.04        441.74        20.34 o
   9 -10   4       1511.84       1557.06       118.36 o
  10 -10   4         26.76         16.05         2.26 o
  11 -10   4         57.34         49.17         6.06 o
  12 -10   4          0.03         -0.04         1.20 o
  -8  -9   4         11.73          7.54         2.56 o
  -7  -9   4       1054.74       1106.24        30.82 o
  -6  -9   4        249.97        241.98        24.38 o
  -5  -9   4         12.01         14.82         2.36 o
  -4  -9   4        608.40        540.58        44.03 o
  -3  -9   4       1017.10        961.15        58.03 o
  -2  -9   4        365.04        349.12        13.77 o
  -1  -9   4        106.22         87.27         6.87 o
   0  -9   4        151.38        146.37        10.58 o
   1  -9   4        133.56        119.28         7.95 o
   2  -9   4        294.13        363.36        39.69 o
   3  -9   4          9.42         16.97         2.91 o
   4  -9   4       1804.08       2045.90       143.45 o
   5  -9   4          2.78          3.51         1.08 o
   6  -9   4        377.04        353.15        19.06 o
   7  -9   4        311.18        319.94         9.57 o
   8  -9   4         11.49         19.62         2.45 o
   9  -9   4       1268.90       1384.39        20.47 o
  10  -9   4          7.26         10.52         3.95 o
  11  -9   4        653.70        673.34        28.46 o
  12  -9   4         21.36         11.74         1.66 o
  -9  -8   4        333.93        339.52        12.19 o
  -8  -8   4         55.09         59.98         4.62 o
  -7  -8   4         19.14         16.29         3.78 o
  -6  -8   4        494.04        413.63        55.59 o
  -5  -8   4        924.58        863.99        79.13 o
  -4  -8   4        276.05        257.21        20.68 o
  -3  -8   4       2072.34       1836.87       128.72 o
  -2  -8   4       1342.26       1102.38        90.77 o
  -1  -8   4        311.17        267.38        24.05 o
   0  -8   4       3606.75       3562.49       327.82 o
   1  -8   4       1581.25       1491.37       116.71 o
   2  -8   4       9263.98       8995.73       595.10 o
   3  -8   4        642.22        683.49        34.12 o
   4  -8   4      16394.23      17727.31      1242.50 o
   5  -8   4       1666.41       1795.45       145.00 o
   6  -8   4       5395.89       5828.40       335.42 o
   7  -8   4        445.50        471.68        11.85 o
   8  -8   4       1634.69       1677.59        39.61 o
   9  -8   4       3773.82       4393.56       136.10 o
  10  -8   4        295.03        377.27        15.76 o
  11  -8   4       2091.00       2377.20        87.39 o
  12  -8   4          6.21          3.91         2.71 o
  -9  -7   4       1551.49       1613.29        55.43 o
  -8  -7   4         23.48         15.43         2.96 o
  -7  -7   4       5373.38       4963.87       524.84 o
  -6  -7   4        499.05        496.32        40.11 o
  -5  -7   4       1903.14       1679.58       112.29 o
  -4  -7   4       1609.61       1411.49        95.58 o
  -3  -7   4       2252.78       1983.37       140.70 o
  -2  -7   4       1486.01       1261.64       113.91 o
  -1  -7   4       2502.40       2493.63       222.35 o
   0  -7   4       3811.08       3590.40       172.07 o
   1  -7   4        295.83        305.34        17.35 o
   2  -7   4      16180.00      17151.83      1151.17 o
   3  -7   4         14.50         19.33         1.68 o
   4  -7   4       4193.94       4537.86       277.95 o
   5  -7   4        601.79        658.83        35.18 o
   6  -7   4        410.41        509.46        15.86 o
   7  -7   4        567.44        621.28        15.62 o
   8  -7   4         34.48         35.79         3.08 o
   9  -7   4         54.27         66.38         5.38 o
  10  -7   4        204.00        229.99         8.50 o
  11  -7   4          2.88          5.25         1.72 o
  12  -7   4         67.60         62.22        17.18 o
 -10  -6   4         15.39         15.94         3.32 o
  -9  -6   4         75.25         63.82         4.98 o
  -8  -6   4          3.47          3.10         1.22 o
  -7  -6   4       1299.21       1279.85        82.66 o
  -6  -6   4          1.69          5.21         1.25 o
  -5  -6   4        731.51        653.79        36.13 o
  -4  -6   4         84.85         67.89         8.88 o
  -3  -6   4        171.74        175.57         9.15 o
  -2  -6   4        140.16        129.39         6.49 o
  -1  -6   4         61.33         62.80         3.44 o
   0  -6   4       1024.28        960.11        65.26 o
   1  -6   4        754.83        782.73        39.18 o
   2  -6   4        934.72       1126.71        77.31 o
   3  -6   4       1000.34       1066.63        47.27 o
   4  -6   4        596.62        590.10        26.74 o
   5  -6   4       1085.55       1165.42        58.52 o
   6  -6   4       5761.37       6398.94       183.24 o
   7  -6   4        697.30        731.34        12.67 o
   8  -6   4        785.37        872.97        16.34 o
   9  -6   4       1649.43       1787.56        35.64 o
  10  -6   4        635.79        739.33        25.37 o
  11  -6   4        887.57        940.37        82.10 o
  12  -6   4         11.06          9.65         2.66 o
 -11  -5   4         49.69         40.84         3.08 o
 -10  -5   4         16.70         22.59         4.48 o
  -9  -5   4        439.07        425.43        13.33 o
  -8  -5   4         27.19         19.40         2.81 o
  -7  -5   4       3615.72       3403.07       175.76 o
  -6  -5   4         47.53         57.26         3.34 o
  -5  -5   4       3441.32       2834.54       210.28 o
  -4  -5   4       2736.42       2453.90       164.77 o
  -3  -5   4        915.58        779.87        36.80 o
  -2  -5   4       6397.14       5670.47       360.59 o
  -1  -5   4       5412.84       4792.74       378.54 o
   0  -5   4       6598.06       5562.21       215.94 o
   1  -5   4          0.46          2.95         0.72 o
   2  -5   4       1313.85       1145.88        66.05 o
   3  -5   4         66.12         60.40         2.77 o
   4  -5   4       4040.08       4167.10       137.06 o
   5  -5   4       1743.43       1865.79        49.72 o
   6  -5   4       4863.37       5451.17       141.39 o
   7  -5   4       3035.49       3317.66        51.55 o
   8  -5   4        315.08        423.30         9.33 o
   9  -5   4       2118.50       2346.41        34.74 o
  10  -5   4        351.57        418.43        19.80 o
  11  -5   4        254.69        299.26        16.94 o
  12  -5   4          9.59          6.15         1.67 o
 -11  -4   4       1216.94       1245.21        19.02 o
 -10  -4   4         29.90         35.61         6.15 o
  -9  -4   4        631.06        562.07       107.22 o
  -8  -4   4        663.13        658.65        39.35 o
  -7  -4   4       3821.39       3545.41       133.49 o
  -6  -4   4        240.58        206.18        25.71 o
  -5  -4   4       2964.90       2722.89       318.60 o
  -4  -4   4         53.97         56.85         7.01 o
  -3  -4   4       3675.95       3433.41       169.00 o
  -2  -4   4       4034.08       4111.09       321.72 o
  -1  -4   4        502.85        449.14        51.22 o
   0  -4   4         51.76         49.64         3.16 o
   1  -4   4        109.63        109.81         4.10 o
   2  -4   4        368.21        338.98        26.81 o
   3  -4   4          0.41          2.17         0.63 o
   4  -4   4         43.32         41.17         1.98 o
   5  -4   4         26.69         35.62         2.47 o
   6  -4   4         46.65         64.85         4.00 o
   7  -4   4        245.12        252.45         7.73 o
   8  -4   4        767.06        868.35        11.85 o
   9  -4   4        229.25        244.30         7.84 o
  10  -4   4        281.30        315.78        21.27 o
  11  -4   4         65.22         95.57         7.45 o
  12  -4   4          0.18          2.25         1.38 o
 -12  -3   4        754.06        703.74        16.74 o
 -11  -3   4          5.82          6.58         1.95 o
 -10  -3   4        287.25        293.79        17.84 o
  -9  -3   4       1073.05        999.18        89.16 o
  -8  -3   4          2.15          4.70         1.51 o
  -7  -3   4          2.51          6.49         1.16 o
  -6  -3   4        526.38        497.20        22.88 o
  -5  -3   4        466.43        413.26        28.51 o
  -4  -3   4         21.97         21.80         3.18 o
  -3  -3   4         73.98         53.48         3.32 o
  -2  -3   4       1892.18       1857.92        85.35 o
  -1  -3   4       1377.66       1421.58       100.11 o
   0  -3   4       7052.83       6707.79       599.84 o
   1  -3   4          0.23          7.03         4.25 o
   2  -3   4       3323.66       3215.10       164.64 o
   3  -3   4        986.07        967.82        17.09 o
   4  -3   4       1794.79       1787.33        23.64 o
   5  -3   4       1768.98       1775.69        52.72 o
   6  -3   4        547.83        527.90        12.23 o
   7  -3   4       1128.06       1195.41        16.83 o
   8  -3   4        622.90        718.99        11.64 o
   9  -3   4       5849.91       6266.03       102.89 o
  10  -3   4        243.77        261.78         9.93 o
  11  -3   4       1431.12       1536.95        33.04 o
  12  -3   4        262.13        229.54        26.00 o
 -12  -2   4        314.74        294.69        12.78 o
 -11  -2   4        644.27        663.87        15.54 o
 -10  -2   4        743.07        750.01        29.22 o
  -9  -2   4       2562.94       2690.49        50.54 o
  -8  -2   4         34.89         37.69         3.16 o
  -7  -2   4       2005.91       1887.38        70.34 o
  -6  -2   4       2762.23       2735.86        95.93 o
  -5  -2   4       2820.41       2578.71        85.00 o
  -4  -2   4       5178.50       5129.97       157.07 o
  -3  -2   4       5656.36       5341.62       171.34 o
  -2  -2   4      11105.99      10272.25       566.14 o
  -1  -2   4       1151.99       1155.17        54.18 o
   0  -2   4       3530.79       3359.10       295.64 o
   1  -2   4         13.03         13.68         1.31 o
   2  -2   4      16981.46      16321.22       637.10 o
   3  -2   4       1279.80       1334.23        19.85 o
   4  -2   4       5306.26       5260.63        93.36 o
   5  -2   4       2244.25       2374.32        50.55 o
   6  -2   4         13.67         29.31         3.30 o
   7  -2   4        682.91        722.90        13.95 o
   8  -2   4        467.99        495.76         9.01 o
   9  -2   4          2.73          4.92         1.34 o
  10  -2   4        101.17        117.52         7.17 o
  11  -2   4        111.73        103.32         6.02 o
  12  -2   4         10.75          0.30         5.55 o
 -12  -1   4         36.24         37.91         5.30 o
 -11  -1   4        154.87        182.17        13.67 o
 -10  -1   4        428.49        397.49        39.08 o
  -9  -1   4       1464.42       1373.15       131.22 o
  -8  -1   4       1474.32       1457.52        66.77 o
  -7  -1   4       2585.63       2350.86        88.32 o
  -6  -1   4        114.95        105.04         5.29 o
  -5  -1   4        822.62        759.16        21.98 o
  -4  -1   4      14453.95      14803.27       289.95 o
  -3  -1   4        637.75        611.17        20.61 o
  -2  -1   4       2028.10       1844.04        79.78 o
  -1  -1   4        202.26        192.88         9.63 o
   0  -1   4        480.33        433.28        17.77 o
   1  -1   4        156.99        167.91         6.12 o
   2  -1   4        465.20        459.62         7.09 o
   3  -1   4       1501.28       1549.38        16.21 o
   4  -1   4         52.75         85.75         4.37 o
   5  -1   4        215.11        195.93         7.30 o
   6  -1   4          9.20          4.70         1.64 o
   7  -1   4        301.09        333.98         8.48 o
   8  -1   4        358.63        391.70         9.75 o
   9  -1   4       1889.23       2057.82        31.25 o
  10  -1   4          4.64          7.32         1.75 o
  11  -1   4       1067.22        953.73       123.79 o
  12  -1   4         37.16         19.01         4.26 o
 -12   0   4         11.97          8.88         3.07 o
 -11   0   4        376.90        395.01        20.46 o
 -10   0   4        511.16        461.16        31.16 o
  -9   0   4        507.16        492.84        28.89 o
  -8   0   4         13.04         14.10         2.06 o
  -7   0   4       1129.94       1012.50        60.34 o
  -6   0   4        415.10        413.35         8.15 o
  -5   0   4       1086.81        942.08        20.43 o
  -4   0   4       5021.25       4741.77        95.57 o
  -3   0   4        876.96        802.96        20.43 o
  -2   0   4       3657.03       3271.59        88.11 o
  -1   0   4       1623.29       1488.06        32.51 o
   0   0   4       4336.24       3872.30       116.26 o
   1   0   4        101.52         98.67         3.10 o
   2   0   4      10869.35      10656.38        49.35 o
   3   0   4       1436.38       1409.33        21.42 o
   4   0   4      10375.01      10460.54       262.64 o
   5   0   4       1745.58       1792.63        31.94 o
   6   0   4        913.06        889.88        33.86 o
   7   0   4       3694.61       4080.52        44.21 o
   8   0   4        223.34        236.44         7.39 o
   9   0   4       1397.27       1522.06        71.99 o
  10   0   4        149.59        148.28        16.52 o
  11   0   4        369.79        368.29        11.49 o
 -13   1   4        440.65        385.97        12.64 o
 -12   1   4         21.15         32.21         5.36 o
 -11   1   4       1497.49       1563.05        41.28 o
 -10   1   4        153.71        143.94        10.54 o
  -9   1   4       1619.25       1549.32        97.34 o
  -8   1   4         40.64         51.29         3.13 o
  -7   1   4       3184.75       2913.25       128.36 o
  -6   1   4        415.96        581.73        14.51 o
  -5   1   4       2701.69       2420.29        65.57 o
  -4   1   4       2727.60       2432.35        47.22 o
  -3   1   4       2017.78       1873.52        26.24 o
  -2   1   4       6518.46       5757.61       100.79 o
  -1   1   4        556.10        478.69         7.70 o
   0   1   4       2693.63       2210.82        25.67 o
   1   1   4       1421.77       1349.14        49.67 o
   2   1   4         20.88         11.20         1.05 o
   3   1   4         12.98         26.97         1.91 o
   4   1   4        776.24        764.39        15.50 o
   5   1   4        394.16        397.42        11.28 o
   6   1   4          4.30         11.67         1.63 o
   7   1   4          1.58          5.30         1.52 o
   8   1   4          6.88          4.97         1.85 o
   9   1   4        132.71        127.51         6.90 o
  10   1   4         44.86         42.55         3.84 o
  11   1   4         35.43         46.25         7.34 o
 -13   2   4        329.47        322.51        12.15 o
 -12   2   4        431.00        481.32        20.09 o
 -11   2   4        143.69        157.24        13.34 o
 -10   2   4        234.50        209.33        11.93 o
  -9   2   4       1378.10       1319.16        39.62 o
  -8   2   4         40.66         44.18         2.37 o
  -7   2   4        295.28        276.53         8.12 o
  -6   2   4         24.99         24.33         2.13 o
  -5   2   4         33.83         35.11         2.17 o
  -4   2   4       2906.51       2981.66        41.72 o
  -3   2   4          0.76          1.32         0.55 o
  -2   2   4       6959.55       6848.07        88.65 o
  -1   2   4       1300.32       1194.62        18.63 o
   0   2   4       2964.14       2865.99        55.44 o
   1   2   4        915.89        882.71         8.62 o
   2   2   4       3762.03       4014.44       122.70 o
   3   2   4        493.30        442.04         8.63 o
   4   2   4       4399.13       4561.25        78.81 o
   5   2   4        685.95        707.73        20.26 o
   6   2   4        217.02        191.99         5.34 o
   7   2   4       2853.73       2984.34        27.31 o
   8   2   4        306.21        315.37         8.70 o
   9   2   4       1488.99       1698.60        48.84 o
  10   2   4         41.72         37.06         7.50 o
  11   2   4        317.94        233.45       109.99 o
 -13   3   4        101.90         93.05         6.66 o
 -12   3   4         33.60         25.11         3.81 o
 -11   3   4        806.01        798.56        29.75 o
 -10   3   4        331.07        310.83        20.23 o
  -9   3   4       2954.97       2781.90        81.12 o
  -8   3   4          1.34          4.52         1.28 o
  -7   3   4       2404.89       2333.56        54.35 o
  -6   3   4       1293.93       1187.34        14.14 o
  -5   3   4        425.61        366.32         8.18 o
  -4   3   4       1854.12       1667.39        28.25 o
  -3   3   4       1938.79       1863.89        24.24 o
  -2   3   4      12087.71      11896.89        42.70 o
  -1   3   4        234.19        247.64         7.12 o
   0   3   4      10053.94       9741.47        95.09 o
   1   3   4        647.64        638.07        14.13 o
   2   3   4       3358.17       3173.83        53.71 o
   3   3   4       4037.63       3956.13        66.89 o
   4   3   4       2343.95       2412.69        44.89 o
   5   3   4       2342.24       2377.71        38.63 o
   6   3   4         41.05         32.30         2.47 o
   7   3   4        977.11       1063.95        18.83 o
   8   3   4         22.39         21.16         2.34 o
   9   3   4       1794.78       1734.21       245.68 o
  10   3   4         77.60         67.51        16.06 o
 -13   4   4        812.90        734.59        17.97 o
 -12   4   4        915.93        891.29        33.47 o
 -11   4   4       1296.60       1369.07        38.23 o
 -10   4   4         58.72         59.38         4.62 o
  -9   4   4       3791.45       3704.53        86.40 o
  -8   4   4       1639.66       1673.33        38.61 o
  -7   4   4       2618.71       2507.88        27.20 o
  -6   4   4       1312.19       1288.51        22.58 o
  -5   4   4       1824.45       1823.54        32.90 o
  -4   4   4       4909.32       4969.73        89.75 o
  -3   4   4        891.55        863.70        15.00 o
  -2   4   4       2828.79       2715.67        27.93 o
  -1   4   4        564.70        607.77        11.90 o
   0   4   4       1985.19       1989.28        42.02 o
   1   4   4         59.47         82.28         5.38 o
   2   4   4         71.11         74.24         4.00 o
   3   4   4        282.40        273.17         8.42 o
   4   4   4         14.96         22.69         2.19 o
   5   4   4        310.62        317.53         7.10 o
   6   4   4        893.21        879.54        29.05 o
   7   4   4        366.53        368.63        22.53 o
   8   4   4         78.28         70.80         8.60 o
   9   4   4        349.38        299.20        75.92 o
  10   4   4          4.66          1.31         0.75 o
 -13   5   4         30.85         24.89         3.22 o
 -12   5   4         46.93         38.60         4.32 o
 -11   5   4        126.83        142.16        12.24 o
 -10   5   4        262.48        254.56         7.51 o
  -9   5   4         92.24         91.29         4.94 o
  -8   5   4         38.23         34.58         3.60 o
  -7   5   4        635.67        661.00        10.35 o
  -6   5   4        218.36        223.04         7.25 o
  -5   5   4         11.11         12.42         2.43 o
  -4   5   4        295.73        283.41        10.62 o
  -3   5   4         99.04         94.69         5.07 o
  -2   5   4        502.83        496.59        11.57 o
  -1   5   4        104.02        100.00         8.76 o
   0   5   4        128.54        113.95         6.04 o
   1   5   4        200.73        182.14         8.41 o
   2   5   4       4245.64       4065.47        43.52 o
   3   5   4       3204.43       3220.48        55.48 o
   4   5   4       2500.61       2636.32        39.52 o
   5   5   4       2502.11       2675.74        90.20 o
   6   5   4          0.81          4.33         1.37 o
   7   5   4       1313.97       1334.81       187.98 o
   8   5   4        359.65        300.34        53.46 o
   9   5   4       1479.18       1444.20        88.16 o
 -12   6   4          3.83          5.78         1.93 o
 -11   6   4       1096.81        876.17       259.39 o
 -10   6   4         11.51          9.84         2.57 o
  -9   6   4       3089.34       3056.06        69.88 o
  -8   6   4       1069.08       1106.91        18.43 o
  -7   6   4       3779.70       3674.44        40.89 o
  -6   6   4       4752.54       4644.18        29.55 o
  -5   6   4       2959.50       2899.52        24.14 o
  -4   6   4       8048.26       8155.04        79.80 o
  -3   6   4        177.95        172.12         6.64 o
  -2   6   4       6757.44       7190.87       263.96 o
  -1   6   4        351.84        372.27        18.53 o
   0   6   4       5278.41       5304.23       266.25 o
   1   6   4        934.94        931.27        16.28 o
   2   6   4       1953.50       1912.77        36.90 o
   3   6   4        320.54        327.85         6.56 o
   4   6   4       1147.72       1186.41        28.41 o
   5   6   4        993.96        948.59        78.49 o
   6   6   4        252.40        241.67        42.25 o
   7   6   4         70.51         67.41        16.02 o
   8   6   4        242.79        263.12         7.31 o
 -12   7   4          4.85          6.86         1.89 o
 -11   7   4       1663.76       1363.82       312.64 o
 -10   7   4        419.65        425.48        12.76 o
  -9   7   4       1218.07       1277.99        60.85 o
  -8   7   4        245.03        253.15         9.81 o
  -7   7   4        145.40        150.12         5.33 o
  -6   7   4        285.42        288.20         6.68 o
  -5   7   4        220.07        236.91         5.88 o
  -4   7   4       1062.27       1128.17        11.99 o
  -3   7   4        230.30        216.51         6.46 o
  -2   7   4        744.82        732.62         9.80 o
  -1   7   4         13.97         14.81         1.64 o
   0   7   4        668.19        676.63         9.92 o
   1   7   4        224.63        252.10         6.80 o
   2   7   4        177.85        197.87         5.80 o
   3   7   4          5.20          6.90         1.62 o
   4   7   4          1.51          1.28         1.26 o
   5   7   4         64.94         76.00         5.12 o
   6   7   4        205.99        204.75         7.90 o
   7   7   4        734.63        823.01        35.03 o
   8   7   4          0.37          2.67         1.24 o
 -12   8   4         83.90         74.69         6.79 o
 -11   8   4         50.60         48.89         6.58 o
 -10   8   4        277.89        293.90        10.02 o
  -9   8   4        283.21        317.28        13.95 o
  -8   8   4         59.30         81.58         8.87 o
  -7   8   4        458.88        474.61        11.02 o
  -6   8   4       2229.55       2286.77        20.59 o
  -5   8   4       1739.16       1752.79        15.89 o
  -4   8   4       4851.37       4844.68        50.37 o
  -3   8   4        282.12        261.30         6.18 o
  -2   8   4       6216.81       6119.21        47.06 o
  -1   8   4        367.60        362.53         8.38 o
   0   8   4       3396.55       3380.15        26.30 o
   1   8   4        473.46        488.00        10.69 o
   2   8   4       1245.73       1284.06        25.36 o
   3   8   4        385.60        428.09        12.08 o
   4   8   4        751.97        814.93        22.08 o
   5   8   4        862.48        910.11        29.81 o
   6   8   4          4.98          5.67         1.29 o
   7   8   4        544.38        556.79        39.12 o
 -11   9   4       1511.27       1353.25       171.87 o
 -10   9   4        286.55        302.49         9.48 o
  -9   9   4       3103.89       3347.55       157.17 o
  -8   9   4       2584.82       2742.16        69.61 o
  -7   9   4       1301.02       1374.29        26.24 o
  -6   9   4        998.58       1043.83        23.83 o
  -5   9   4          7.73          6.10         1.70 o
  -4   9   4        217.43        205.96         6.59 o
  -3   9   4        163.26        170.24         6.58 o
  -2   9   4       2524.24       2581.60        25.60 o
  -1   9   4        145.10        152.50         6.22 o
   0   9   4       5107.23       5242.12        34.78 o
   1   9   4        343.11        346.91         9.14 o
   2   9   4        584.15        608.70        13.66 o
   3   9   4         32.56         35.66         2.89 o
   4   9   4         31.49         37.00         2.71 o
   5   9   4        269.24        283.84         9.24 o
   6   9   4         32.26         29.29         1.95 o
 -11  10   4        983.84        502.64        16.30 o
 -10  10   4        151.95        152.10         5.32 o
  -9  10   4        285.52        294.42         9.89 o
  -8  10   4        781.87        808.70        44.45 o
  -7  10   4        156.49        158.64         8.71 o
  -6  10   4        472.85        474.62        11.62 o
  -5  10   4        304.87        315.80         9.54 o
  -4  10   4        159.77        189.01         6.37 o
  -3  10   4        773.67        806.74        14.42 o
  -2  10   4       1072.29       1131.37        17.13 o
  -1  10   4         76.65         77.87         4.51 o
   0  10   4         51.18         55.90         3.34 o
   1  10   4        300.14        314.28         8.39 o
   2  10   4         55.15         51.91         3.35 o
   3  10   4        672.29        716.21        13.56 o
   4  10   4          3.48          6.05         1.06 o
   5  10   4        675.61        613.47        44.22 o
 -10  11   4         13.10         12.86         2.09 o
  -9  11   4        404.78        406.64         9.94 o
  -8  11   4         37.68         34.45         2.63 o
  -7  11   4        763.21        796.82        13.70 o
  -6  11   4       1250.99       1274.73        32.12 o
  -5  11   4         94.73        101.75         5.24 o
  -4  11   4        865.45        942.06        14.74 o
  -3  11   4        342.47        371.38         9.42 o
  -2  11   4         43.16         52.58         3.64 o
  -1  11   4        460.88        479.80        10.35 o
   0  11   4        217.83        213.41         6.57 o
   1  11   4        601.90        586.22        10.23 o
   2  11   4        780.05        861.75        22.22 o
   3  11   4        332.35        337.09        15.93 o
  -9  12   4        981.01        850.75       178.32 o
  -8  12   4        359.74        311.73        32.29 o
  -7  12   4        647.85        616.71        14.06 o
  -6  12   4       1366.81       1314.52        90.04 o
  -5  12   4        367.95        370.39         9.76 o
  -4  12   4       2101.85       2136.82        26.41 o
  -3  12   4         57.22         54.94         3.29 o
  -2  12   4         33.08         41.55         2.85 o
  -1  12   4          0.54          1.28         0.99 o
   0  12   4        181.37        174.88         9.62 o
   1  12   4        303.64        283.74        29.59 o
   2  12   4         30.66         29.86         2.37 o
  -7  13   4         25.80         26.77         5.97 o
  -6  13   4        188.44        180.15         6.91 o
  -5  13   4         23.01         22.92         2.76 o
  -4  13   4        371.00        388.98        10.72 o
  -3  13   4        136.44        120.74         4.98 o
  -2  13   4         25.13         32.50         1.94 o
  -1  13   4       1146.25       1161.78        15.83 o
   0  13   4        414.67        402.77        17.36 o
   3 -17   5          3.43          3.79         0.92 o
   4 -17   5        320.89        283.63         9.51 o
  -1 -16   5        748.28        587.94        13.57 o
   0 -16   5        185.41        194.18        32.05 o
   1 -16   5        964.64        813.25        94.35 o
   2 -16   5        803.42        712.21        90.20 o
   3 -16   5        168.08        163.65        16.51 o
   4 -16   5       1358.25       1226.64       230.40 o
   5 -16   5          6.79          4.27         1.18 o
   6 -16   5       1057.72        987.74        56.37 o
   7 -16   5         84.06         89.37        14.77 o
  -3 -15   5        198.72        132.75         6.74 o
  -2 -15   5          6.87          3.22         1.90 o
  -1 -15   5         73.27         74.65         6.13 o
   0 -15   5         30.74         28.93         4.06 o
   1 -15   5         82.38         77.65         5.16 o
   2 -15   5         59.90         53.29         4.86 o
   3 -15   5        338.46        279.88        21.65 o
   4 -15   5          8.66          5.27         1.34 o
   5 -15   5         32.43         31.92         2.42 o
   6 -15   5         12.25         18.19         2.17 o
   7 -15   5         48.64         43.09         4.15 o
   8 -15   5         88.63        116.19         5.96 o
   9 -15   5         88.64         59.63         9.14 o
  -4 -14   5         37.59         30.15         6.40 o
  -3 -14   5          0.99          2.06         1.56 o
  -2 -14   5        159.89        187.45         6.06 o
  -1 -14   5         92.16        103.07         8.75 o
   0 -14   5        845.35        906.15        60.23 o
   1 -14   5        579.65        590.37        42.76 o
   2 -14   5       1841.08       1959.74       136.29 o
   3 -14   5        368.75        341.81        23.61 o
   4 -14   5       1628.55       1640.62        98.39 o
   5 -14   5         91.64         79.48         4.27 o
   6 -14   5       1764.18       1774.80       103.63 o
   7 -14   5        877.44        828.60       131.46 o
   8 -14   5       1382.00       1145.88       429.28 o
   9 -14   5        603.93        449.79       142.17 o
  10 -14   5       1108.86       1117.95        20.40 o
  -5 -13   5       1010.41       1078.76        22.63 o
  -4 -13   5        159.39        137.86        25.81 o
  -3 -13   5       1384.74       1271.64       155.80 o
  -2 -13   5         10.75         11.12         1.64 o
  -1 -13   5        790.45        787.45        50.19 o
   0 -13   5       2255.76       2208.04       226.88 o
   1 -13   5         78.19         86.53         4.59 o
   2 -13   5       2222.58       2262.48       105.97 o
   3 -13   5        127.42        123.39        12.27 o
   4 -13   5        342.93        359.96        29.56 o
   5 -13   5         50.85         62.44         4.05 o
   6 -13   5        184.33        174.87        11.88 o
   7 -13   5        127.18        116.43        12.40 o
   8 -13   5        437.38        372.09        34.59 o
   9 -13   5        498.18        436.94        49.81 o
  10 -13   5        195.94        109.09        33.03 o
  -6 -12   5        819.73        631.36       191.41 o
  -5 -12   5        242.38        205.73        49.56 o
  -4 -12   5         36.75         30.19         4.55 o
  -3 -12   5        262.52        237.97        16.78 o
  -2 -12   5        129.83        121.18        10.03 o
  -1 -12   5         80.56         80.73         4.46 o
   0 -12   5        174.21        163.22        15.59 o
   1 -12   5         14.92         15.85         3.90 o
   2 -12   5         16.34         25.95         2.98 o
   3 -12   5         18.22         17.48         2.93 o
   4 -12   5       1684.19       1702.12       138.67 o
   5 -12   5         28.56         33.56         3.14 o
   6 -12   5       2263.40       2206.22       120.12 o
   7 -12   5        878.33        944.54        34.57 o
   8 -12   5       2125.83       2273.41        91.53 o
   9 -12   5       1179.33       1118.10       108.25 o
  10 -12   5        334.28        277.64        57.02 o
  11 -12   5        733.34        705.32        21.82 o
  -7 -11   5         24.80         24.68         5.01 o
  -6 -11   5         65.27         65.96         7.29 o
  -5 -11   5        342.63        389.34        12.82 o
  -4 -11   5        444.37        401.53        41.62 o
  -3 -11   5       3704.71       3618.97       331.22 o
  -2 -11   5        429.48        434.22        38.18 o
  -1 -11   5        835.29        770.89        59.51 o
   0 -11   5       1307.39       1155.49        78.85 o
   1 -11   5        527.97        509.29        27.71 o
   2 -11   5       5358.23       5174.53       287.50 o
   3 -11   5         11.67          7.18         2.00 o
   4 -11   5       9447.84       9424.35       922.17 o
   5 -11   5        313.98        256.23         8.03 o
   6 -11   5       2169.29       2246.22       174.58 o
   7 -11   5        347.37        356.65        17.23 o
   8 -11   5        352.67        410.11        12.14 o
   9 -11   5       1641.32       1699.79       119.72 o
  10 -11   5        859.16        940.95        69.12 o
  11 -11   5        863.01        789.33       165.27 o
  -8 -10   5        291.44        286.68        11.23 o
  -7 -10   5       2619.90       2827.94        44.72 o
  -6 -10   5        602.22        632.72        24.08 o
  -5 -10   5        925.43        861.98        93.88 o
  -4 -10   5        204.08        187.93        17.04 o
  -3 -10   5       1387.15       1317.51       102.09 o
  -2 -10   5        609.70        583.53        43.23 o
  -1 -10   5       1871.68       1683.00        85.98 o
   0 -10   5        334.03        282.29        11.99 o
   1 -10   5         66.01         74.45         3.55 o
   2 -10   5       1536.98       1429.36       106.14 o
   3 -10   5        125.75        127.58        10.99 o
   4 -10   5       2270.31       2244.01       150.11 o
   5 -10   5         93.85        118.45         9.77 o
   6 -10   5       1640.14       1789.96       111.69 o
   7 -10   5        105.31         99.28         6.66 o
   8 -10   5        346.56        392.44        11.09 o
   9 -10   5        406.62        393.18        28.17 o
  10 -10   5        507.48        531.76        29.43 o
  11 -10   5         65.13         69.76         4.63 o
  12 -10   5        164.61         37.88         5.00 o
  -9  -9   5         15.48         12.29         1.62 o
  -8  -9   5          6.13          6.74         2.78 o
  -7  -9   5        164.13        173.33        12.46 o
  -6  -9   5        622.70        494.95        78.11 o
  -5  -9   5        365.08        344.39        38.07 o
  -4  -9   5        211.93        192.30        25.59 o
  -3  -9   5        135.48        118.74        10.82 o
  -2  -9   5        526.11        478.39        24.06 o
  -1  -9   5        217.73        213.08        13.55 o
   0  -9   5         19.93         16.62         2.48 o
   1  -9   5        435.58        413.03        42.94 o
   2  -9   5       3375.50       3408.62       270.01 o
   3  -9   5         39.75         43.75         3.80 o
   4  -9   5       2941.51       3115.06       560.18 o
   5  -9   5        376.02        384.27        19.12 o
   6  -9   5       1513.39       1503.80        70.98 o
   7  -9   5       1217.53       1298.34        56.96 o
   8  -9   5        710.52        797.32        24.89 o
   9  -9   5       1511.35       1705.43        34.42 o
  10  -9   5        368.44        443.51        11.03 o
  11  -9   5       1499.41       1602.03        24.07 o
  12  -9   5          9.74          3.95         1.33 o
 -10  -8   5        135.10        131.56         6.62 o
  -9  -8   5         10.09         15.02         2.87 o
  -8  -8   5         39.31         59.08         7.06 o
  -7  -8   5       2574.56       2210.25       546.51 o
  -6  -8   5        258.13        195.23        24.63 o
  -5  -8   5       4101.95       3833.34       383.08 o
  -4  -8   5       1713.75       1456.96       156.19 o
  -3  -8   5       2142.39       1877.72        96.77 o
  -2  -8   5       1659.03       1403.24       105.64 o
  -1  -8   5       1936.52       1715.61       165.65 o
   0  -8   5       5802.12       5779.27       519.97 o
   1  -8   5        104.83         87.00         5.02 o
   2  -8   5       5183.64       5291.29       394.50 o
   3  -8   5        175.88        202.45        15.77 o
   4  -8   5       4699.09       4936.86       358.24 o
   5  -8   5        504.97        529.77        45.41 o
   6  -8   5       3414.62       3497.61       159.34 o
   7  -8   5       2276.85       2508.85        68.28 o
   8  -8   5        951.52       1142.13        41.82 o
   9  -8   5        384.76        445.08        15.33 o
  10  -8   5          0.31          4.28         1.84 o
  11  -8   5        419.80        463.42        16.11 o
  12  -8   5        465.83        325.54       127.83 o
 -10  -7   5         41.36         50.39         5.29 o
  -9  -7   5       1048.08       1046.30        35.51 o
  -8  -7   5         27.81         24.03         3.29 o
  -7  -7   5        400.49        384.72        52.43 o
  -6  -7   5       1519.05       1404.08       174.97 o
  -5  -7   5       1708.37       1577.53        95.83 o
  -4  -7   5        812.12        745.43       100.78 o
  -3  -7   5       1754.69       1479.62       108.10 o
  -2  -7   5        111.36        115.99         7.93 o
  -1  -7   5        308.91        308.09        37.68 o
   0  -7   5        626.85        594.41        38.28 o
   1  -7   5         33.98         36.02         2.84 o
   2  -7   5       1443.94       1557.91       117.77 o
   3  -7   5          0.29          2.14         0.95 o
   4  -7   5        333.55        315.43        21.68 o
   5  -7   5          3.06          3.35         1.78 o
   6  -7   5        892.23        996.40        65.72 o
   7  -7   5        548.82        605.45        23.01 o
   8  -7   5         28.49         40.31         3.60 o
   9  -7   5         99.87        111.77         6.12 o
  10  -7   5        146.14        155.16         7.00 o
  11  -7   5        571.16        567.32        67.64 o
  12  -7   5         57.06         52.11         4.30 o
 -10  -6   5        470.55        452.81        14.96 o
  -9  -6   5        225.03        227.74         9.13 o
  -8  -6   5         47.95         46.12         4.01 o
  -7  -6   5        167.34        148.08        12.15 o
  -6  -6   5        246.52        247.67        19.34 o
  -5  -6   5        259.32        231.79        16.21 o
  -4  -6   5        317.99        295.01        19.29 o
  -3  -6   5       1563.15       1379.58        99.59 o
  -2  -6   5       3060.22       2652.06       153.15 o
  -1  -6   5       2053.03       1852.93       143.88 o
   0  -6   5       5670.22       4860.69       230.01 o
   1  -6   5        139.76        144.91         9.59 o
   2  -6   5       3233.02       3305.41       213.00 o
   3  -6   5         46.07         49.04         3.02 o
   4  -6   5       3090.36       3091.98       237.61 o
   5  -6   5       1259.87       1240.40        66.26 o
   6  -6   5       3686.37       3820.30       213.21 o
   7  -6   5       2718.78       2941.69        63.74 o
   8  -6   5       2088.72       2502.88        39.41 o
   9  -6   5       1968.76       2246.34        57.91 o
  10  -6   5          4.20          9.80         2.19 o
  11  -6   5        709.99        638.48       183.08 o
  12  -6   5         43.68         56.06         4.59 o
 -11  -5   5        745.26        718.20        48.76 o
 -10  -5   5         76.89         77.01         7.52 o
  -9  -5   5       2212.91       2252.75        30.37 o
  -8  -5   5        161.04        143.09        11.64 o
  -7  -5   5       2137.72       1967.27       167.85 o
  -6  -5   5         32.31         29.54         2.67 o
  -5  -5   5       4152.19       3582.75       479.28 o
  -4  -5   5       2119.11       2048.73       167.58 o
  -3  -5   5       4312.00       3614.61       366.97 o
  -2  -5   5      11762.19      10253.13      1142.20 o
  -1  -5   5        512.50        491.84        59.10 o
   0  -5   5       1836.67       1514.38       176.60 o
   1  -5   5        355.02        350.84        31.35 o
   2  -5   5       3406.62       2908.55       261.17 o
   3  -5   5        213.44        210.67         9.62 o
   4  -5   5       2025.94       2079.01        90.86 o
   5  -5   5        529.54        556.52        28.51 o
   6  -5   5        820.77        879.99        28.10 o
   7  -5   5        578.77        596.22        15.08 o
   8  -5   5        250.31        256.92         7.07 o
   9  -5   5          4.91          5.94         1.82 o
  10  -5   5         11.10          7.36         2.07 o
  11  -5   5          0.88          5.54         5.57 o
  12  -5   5         22.50         25.32         6.30 o
 -11  -4   5        294.93        298.05         9.02 o
 -10  -4   5        842.49        844.81        27.17 o
  -9  -4   5       1258.09       1265.01        19.48 o
  -8  -4   5        554.01        506.35        36.97 o
  -7  -4   5        200.22        191.51         5.99 o
  -6  -4   5         33.61         42.21         4.16 o
  -5  -4   5       2152.63       1919.75       146.55 o
  -4  -4   5        172.98        165.44        13.01 o
  -3  -4   5        285.58        296.34        25.56 o
  -2  -4   5         50.79         63.26         6.49 o
  -1  -4   5         57.75         50.76         4.82 o
   0  -4   5       3969.25       3741.40       488.76 o
   1  -4   5          0.05          0.58         0.83 o
   2  -4   5       4578.13       4762.16       404.71 o
   3  -4   5         32.46         32.25         2.29 o
   4  -4   5        325.87        310.40        11.46 o
   5  -4   5        861.70        925.97        45.50 o
   6  -4   5         25.72         78.20         8.06 o
   7  -4   5       1278.94       1298.87        17.94 o
   8  -4   5        470.29        528.81        10.86 o
   9  -4   5       1450.81       1620.56        43.45 o
  10  -4   5        183.82        155.06        21.15 o
  11  -4   5       2061.68       2097.51       202.11 o
  12  -4   5          1.42          2.86         1.43 o
 -11  -3   5         80.54         75.40         5.02 o
 -10  -3   5        193.95        171.59        13.31 o
  -9  -3   5        162.69        171.55         9.72 o
  -8  -3   5        196.81        204.61        12.53 o
  -7  -3   5        967.14        891.66        35.65 o
  -6  -3   5        349.95        310.51        16.29 o
  -5  -3   5       2868.23       2469.73       164.21 o
  -4  -3   5         27.80         11.22         3.18 o
  -3  -3   5       3006.71       2801.02       147.86 o
  -2  -3   5       8351.66       8341.91       482.10 o
  -1  -3   5        543.03        445.17        44.33 o
   0  -3   5      12957.72      11044.76      1328.44 o
   1  -3   5         26.09         25.48         2.80 o
   2  -3   5       5997.82       5478.45       502.26 o
   3  -3   5        550.17        529.95        24.16 o
   4  -3   5       3375.16       3158.82       100.37 o
   5  -3   5       1498.92       1547.67        52.94 o
   6  -3   5       1567.97       1623.46        34.42 o
   7  -3   5       4340.66       4740.64        91.95 o
   8  -3   5        301.91        322.33        10.01 o
   9  -3   5        350.74        410.17        13.82 o
  10  -3   5          7.04         12.98         3.98 o
  11  -3   5       1010.93       1001.87        71.52 o
  12  -3   5        453.92        166.71        60.34 o
 -12  -2   5        119.17        103.31         7.24 o
 -11  -2   5       1483.76       1479.05        22.42 o
 -10  -2   5        157.71        164.44         9.26 o
  -9  -2   5       1774.70       1608.34       150.47 o
  -8  -2   5        681.28        660.64        43.79 o
  -7  -2   5       1048.12        976.21        32.55 o
  -6  -2   5       2570.42       2302.71       100.55 o
  -5  -2   5       4157.97       3715.55       136.39 o
  -4  -2   5       1842.25       1733.35        74.11 o
  -3  -2   5       2144.70       2109.86        23.89 o
  -2  -2   5        403.42        589.22        20.05 o
  -1  -2   5        337.14        314.06        17.75 o
   0  -2   5      11337.35       9509.70       984.68 o
   1  -2   5          1.32          3.22         0.81 o
   2  -2   5        277.89        301.28        16.15 o
   3  -2   5         31.97         31.36         3.01 o
   4  -2   5         54.97         73.71         5.07 o
   5  -2   5          8.05          8.91         2.21 o
   6  -2   5          1.38          4.31         1.99 o
   7  -2   5         85.76         91.44         4.35 o
   8  -2   5        140.76        154.33         7.76 o
   9  -2   5          1.11          4.29         1.54 o
  10  -2   5         64.14         53.35         3.67 o
  11  -2   5        732.36        497.29       131.33 o
  12  -2   5          0.51         -0.78         2.24 o
 -12  -1   5          4.82          4.53         2.04 o
 -11  -1   5        181.53        195.62        13.62 o
 -10  -1   5          4.94          2.97         1.04 o
  -9  -1   5          7.32         11.15         2.20 o
  -8  -1   5          5.34          0.74         1.32 o
  -7  -1   5         14.73         23.21         5.00 o
  -6  -1   5        334.04        329.71        21.73 o
  -5  -1   5        127.49        125.27         6.07 o
  -4  -1   5          4.78          4.01         0.88 o
  -3  -1   5        230.58        195.79         8.90 o
  -2  -1   5        801.60        724.03        28.73 o
  -1  -1   5        857.03        807.96        53.27 o
   0  -1   5      10445.39       9014.85       576.66 o
   1  -1   5        509.94        508.47        22.53 o
   2  -1   5       5917.87       5598.62       314.46 o
   3  -1   5         23.44         44.87         2.74 o
   4  -1   5       6274.09       6709.06       209.43 o
   5  -1   5       1531.40       1614.12        51.31 o
   6  -1   5       2967.33       3250.18       106.02 o
   7  -1   5       4224.14       4620.62        51.59 o
   8  -1   5       1120.31       1179.49        18.23 o
   9  -1   5        953.49       1099.91        30.95 o
  10  -1   5        351.72        352.88        35.67 o
  11  -1   5        981.38        415.13       221.12 o
 -12   0   5        445.86        435.99        17.33 o
 -11   0   5        871.79        852.98        29.27 o
 -10   0   5        114.64        103.36         5.01 o
  -9   0   5       1655.57       1465.71       120.84 o
  -8   0   5        376.33        370.96        17.41 o
  -7   0   5       4320.61       3823.84       210.67 o
  -6   0   5        724.64        535.69        17.39 o
  -5   0   5       2050.67       1828.53        41.64 o
  -4   0   5       6813.61       6220.34       255.96 o
  -3   0   5       4069.19       3575.65       120.03 o
  -2   0   5       6139.83       5499.29       252.22 o
  -1   0   5          7.58         12.57         1.52 o
   0   0   5      12399.46      10954.85       405.90 o
   1   0   5        118.81        114.12         6.04 o
   2   0   5       6259.62       6155.00       131.62 o
   3   0   5       2205.84       2284.63        48.81 o
   4   0   5        646.25        642.32        17.57 o
   5   0   5        753.48        747.85        37.79 o
   6   0   5       1140.08       1272.40        18.18 o
   7   0   5        525.65        572.90        10.97 o
   8   0   5         37.41         43.63         3.77 o
   9   0   5       1283.24       1336.55        93.94 o
  10   0   5          8.28          5.47         1.45 o
  11   0   5         28.57         27.72         2.63 o
 -12   1   5        507.21        551.42        20.19 o
 -11   1   5       1345.03       1395.77        38.10 o
 -10   1   5        738.82        668.57        40.07 o
  -9   1   5       1863.23       1736.96        96.23 o
  -8   1   5       1024.57        971.43        37.11 o
  -7   1   5       1300.47       1152.55        61.16 o
  -6   1   5         11.09          8.57         1.32 o
  -5   1   5       1935.69       1658.44        47.40 o
  -4   1   5        354.45        476.28        12.64 o
  -3   1   5         26.03         23.89         1.69 o
  -2   1   5       1114.18       1081.27        32.32 o
  -1   1   5         79.04         72.63         3.17 o
   0   1   5         19.11         12.02         1.50 o
   1   1   5        200.19        191.66         5.35 o
   2   1   5        588.37        652.96         8.43 o
   3   1   5         19.18         28.21         2.31 o
   4   1   5        614.45        642.26        21.43 o
   5   1   5        302.70        285.20         9.79 o
   6   1   5        173.64        204.31         5.59 o
   7   1   5        693.98        711.96        20.88 o
   8   1   5          4.64          7.91         1.88 o
   9   1   5        859.60        987.77        30.64 o
  10   1   5         50.18         49.48         3.79 o
  11   1   5         83.20         55.39         6.43 o
 -13   2   5         27.60         27.42         3.35 o
 -12   2   5         29.20         27.47         3.35 o
 -11   2   5          0.77          1.44         2.98 o
 -10   2   5        421.88        364.50        22.96 o
  -9   2   5        343.12        302.12        10.76 o
  -8   2   5        330.89        302.98        12.64 o
  -7   2   5        501.95        454.47        11.00 o
  -6   2   5          3.11         13.22         1.92 o
  -5   2   5        464.74        417.39        20.59 o
  -4   2   5        732.90        732.00        14.09 o
  -3   2   5       2528.83       2470.28        55.12 o
  -2   2   5      12829.22      12842.93       184.73 o
  -1   2   5         92.23         90.51         4.01 o
   0   2   5      13124.86      12111.31       600.91 o
   1   2   5         16.86         21.16         2.15 o
   2   2   5       5569.19       5563.64       191.40 o
   3   2   5       3184.40       3282.89       135.74 o
   4   2   5         78.48         58.86         6.58 o
   5   2   5       5994.51       6118.45        56.65 o
   6   2   5       1104.13       1221.22        16.03 o
   7   2   5       1746.72       1902.82        30.40 o
   8   2   5         27.64         30.70         3.06 o
   9   2   5       1199.73       1266.00        55.79 o
  10   2   5        459.13        394.31        62.62 o
 -13   3   5       1007.49        871.30        18.32 o
 -12   3   5         39.99         43.08         5.92 o
 -11   3   5       2167.88       2170.91        47.54 o
 -10   3   5        130.95        132.96        10.95 o
  -9   3   5       2969.71       2832.75       172.82 o
  -8   3   5       1046.26        968.89        66.60 o
  -7   3   5       4059.17       3725.05        81.84 o
  -6   3   5       3875.82       3753.43       106.77 o
  -5   3   5       4726.44       4270.78       176.34 o
  -4   3   5       2615.84       2355.74        90.76 o
  -3   3   5        110.16        103.84         4.53 o
  -2   3   5       3725.01       3447.94        41.22 o
  -1   3   5        213.93        199.45         7.14 o
   0   3   5       7624.07       7144.02       154.69 o
   1   3   5         65.84         53.43         7.54 o
   2   3   5       4261.73       4256.97       223.59 o
   3   3   5         50.72         45.56         4.14 o
   4   3   5        637.07        643.63        19.13 o
   5   3   5        722.40        742.97        11.71 o
   6   3   5        213.04        211.69         6.73 o
   7   3   5        707.36        762.51        17.23 o
   8   3   5        135.10        144.58        10.90 o
   9   3   5        153.32        128.34        15.36 o
  10   3   5        112.84         96.71        29.08 o
 -12   4   5          2.44          5.57         2.39 o
 -11   4   5       2479.10       2499.14        50.10 o
 -10   4   5          5.14          7.01         1.96 o
  -9   4   5        186.07        196.07        12.04 o
  -8   4   5         11.60         10.91         1.94 o
  -7   4   5        402.34        388.89         7.59 o
  -6   4   5        172.23        173.37         6.36 o
  -5   4   5        219.54        229.13         7.98 o
  -4   4   5        788.49        843.34        29.38 o
  -3   4   5         64.12         70.20         4.59 o
  -2   4   5       2302.08       2435.50        23.85 o
  -1   4   5        183.41        171.99         6.97 o
   0   4   5       1873.78       1917.55        40.08 o
   1   4   5         22.24         34.13         6.01 o
   2   4   5       3020.33       3000.98        72.35 o
   3   4   5         22.41         30.24         4.14 o
   4   4   5        280.11        332.30         8.71 o
   5   4   5       2206.17       2394.62        80.57 o
   6   4   5        131.40        162.17         7.11 o
   7   4   5        731.52        795.87        59.81 o
   8   4   5         40.74         34.23         3.29 o
   9   4   5        522.31        459.85       140.30 o
 -12   5   5         42.55         35.36         5.02 o
 -11   5   5        909.90        725.91       216.36 o
 -10   5   5         23.77         29.01         5.42 o
  -9   5   5        800.20        801.95        34.21 o
  -8   5   5        432.49        449.39        13.26 o
  -7   5   5       3513.31       3454.02        78.12 o
  -6   5   5       3791.49       3707.63        50.24 o
  -5   5   5       2379.07       2339.60        52.42 o
  -4   5   5       4493.05       4279.86        89.51 o
  -3   5   5        510.92        480.79        13.46 o
  -2   5   5       1762.91       1523.33        25.10 o
  -1   5   5         38.44         45.66         6.45 o
   0   5   5       5560.40       5203.33        71.87 o
   1   5   5       1557.58       1507.79        41.53 o
   2   5   5       6724.84       6427.36        55.07 o
   3   5   5        326.77        348.92         8.78 o
   4   5   5       3184.03       3415.11        88.13 o
   5   5   5        590.86        614.20        31.81 o
   6   5   5        467.30        487.97        37.01 o
   7   5   5        758.50        742.50        87.83 o
   8   5   5         50.41         38.00         8.18 o
   9   5   5        250.91        243.86         8.72 o
 -12   6   5         16.03         13.46         2.46 o
 -11   6   5       1947.06       1594.22       366.08 o
 -10   6   5          0.38          1.41         1.50 o
  -9   6   5       2816.48       2822.05       166.74 o
  -8   6   5        398.32        394.35         9.64 o
  -7   6   5       2669.01       2659.67        46.52 o
  -6   6   5       3681.62       3639.63        35.74 o
  -5   6   5        977.25        954.18        12.86 o
  -4   6   5       1927.12       1835.88        17.40 o
  -3   6   5         53.17         62.13         3.41 o
  -2   6   5       2908.20       2810.14        71.94 o
  -1   6   5        132.28        143.41         6.47 o
   0   6   5       1678.40       1596.38        16.35 o
   1   6   5         23.96         25.67         2.10 o
   2   6   5       2269.92       2271.85        39.73 o
   3   6   5       1346.22       1305.62        62.27 o
   4   6   5         31.75         33.15         3.20 o
   5   6   5         34.09         30.79         4.43 o
   6   6   5         47.23         39.60         7.96 o
   7   6   5          2.41          2.07         1.07 o
   8   6   5          4.49          3.70         1.09 o
 -12   7   5         34.20         35.63         3.33 o
 -11   7   5        189.95        151.40        43.99 o
 -10   7   5          0.33          1.72         1.70 o
  -9   7   5        270.41        285.26        16.77 o
  -8   7   5         46.60         48.04         3.03 o
  -7   7   5         25.63         24.57         2.28 o
  -6   7   5        804.52        811.71        12.45 o
  -5   7   5        414.50        462.05         8.48 o
  -4   7   5        403.38        392.57         6.47 o
  -3   7   5         91.97         75.93         3.31 o
  -2   7   5       1717.50       1662.79        15.58 o
  -1   7   5         13.75         15.70         1.57 o
   0   7   5        857.78        847.62        11.73 o
   1   7   5        591.61        597.69        10.75 o
   2   7   5          7.38          6.49         1.51 o
   3   7   5       1557.87       1656.77        35.48 o
   4   7   5        136.19        151.52         6.05 o
   5   7   5        917.61       1010.49        33.88 o
   6   7   5        443.01        448.95        20.76 o
   7   7   5        234.35        267.04        14.20 o
 -11   8   5        411.58        377.48        60.00 o
 -10   8   5        130.97        126.34         6.30 o
  -9   8   5       1326.58       1434.93        49.91 o
  -8   8   5        708.30        775.42        25.26 o
  -7   8   5        964.91        979.94        24.35 o
  -6   8   5       1180.77       1207.21        17.20 o
  -5   8   5       1282.93       1340.74        15.84 o
  -4   8   5       4219.18       4195.62        48.58 o
  -3   8   5         50.29         54.67         3.13 o
  -2   8   5       3309.65       3348.13        28.54 o
  -1   8   5        723.18        753.31        13.51 o
   0   8   5       1563.45       1550.28        18.93 o
   1   8   5         45.10         48.26         3.47 o
   2   8   5        188.14        214.67         7.08 o
   3   8   5        732.22        762.91        12.94 o
   4   8   5         97.44        101.00         4.41 o
   5   8   5        943.36        976.96        40.56 o
   6   8   5         92.01         99.38        12.08 o
 -11   9   5       1293.43       1046.76       153.17 o
 -10   9   5        169.37        167.28         5.86 o
  -9   9   5        694.18        713.43        28.68 o
  -8   9   5       1481.88       1538.35        45.80 o
  -7   9   5       2069.30       2133.73        54.81 o
  -6   9   5        218.85        226.66         8.11 o
  -5   9   5        132.39        137.61         6.37 o
  -4   9   5        200.28        201.48         6.60 o
  -3   9   5         98.93        100.68         5.15 o
  -2   9   5        283.91        294.42         8.71 o
  -1   9   5          1.56          2.02         1.17 o
   0   9   5         36.49         33.19         2.59 o
   1   9   5         24.55         28.05         2.67 o
   2   9   5          0.15          0.75         1.04 o
   3   9   5        342.07        366.43         8.28 o
   4   9   5          0.45          1.49         0.87 o
   5   9   5        450.82        436.55        36.44 o
 -10  10   5        515.57        525.77         9.94 o
  -9  10   5         20.15         21.05         2.47 o
  -8  10   5         87.19         89.95         4.88 o
  -7  10   5        160.16        175.86         6.64 o
  -6  10   5        102.92        103.36         5.27 o
  -5  10   5          9.51          9.82         1.98 o
  -4  10   5       1533.38       1604.18        19.73 o
  -3  10   5         21.02         21.44         2.46 o
  -2  10   5        801.28        856.58        14.49 o
  -1  10   5         13.36         17.34         2.23 o
   0  10   5       1329.32       1366.41        45.90 o
   1  10   5        928.07        958.35        13.60 o
   2  10   5        467.51        491.09        11.09 o
   3  10   5        886.55        935.43        22.58 o
   4  10   5         29.18         27.50         2.85 o
  -9  11   5        544.34        554.51         9.94 o
  -8  11   5        170.10        158.25        17.96 o
  -7  11   5        853.89        823.86        26.60 o
  -6  11   5       1242.96       1250.46        54.66 o
  -5  11   5        961.46        993.11        16.94 o
  -4  11   5       1157.81       1235.50        15.93 o
  -3  11   5         11.68         11.15         1.72 o
  -2  11   5       1510.26       1531.76        17.76 o
  -1  11   5         40.38         45.67         3.01 o
   0  11   5        239.82        246.95         7.57 o
   1  11   5          2.31          3.03         1.07 o
   2  11   5        346.89        322.39        15.63 o
  -8  12   5        158.55        123.99        34.77 o
  -7  12   5         10.20         11.56         1.82 o
  -6  12   5        309.10        320.90         7.80 o
  -5  12   5          9.84          9.77         1.61 o
  -4  12   5         32.31         39.95         3.02 o
  -3  12   5        427.30        440.67         8.20 o
  -2  12   5        297.98        315.64         6.76 o
  -1  12   5          0.73          1.19         0.89 o
   0  12   5        146.09        135.05         5.12 o
   1  12   5        105.60        105.22         6.48 o
  -6  13   5        558.56        528.92        14.12 o
  -5  13   5        144.31        135.35         5.08 o
  -4  13   5        520.20        511.83         9.91 o
  -3  13   5          0.05          0.15         0.73 o
   2 -17   6        758.72        753.34       135.56 o
   3 -17   6         83.02         68.64        12.24 o
   4 -17   6       1318.80       1253.33       227.91 o
  -1 -16   6         26.61         18.05         2.86 o
   0 -16   6        241.09        201.40        30.89 o
   1 -16   6        134.13        127.15        13.62 o
   2 -16   6        850.27        805.33        95.16 o
   3 -16   6        183.71        143.22        16.33 o
   4 -16   6        456.50        393.70        37.62 o
   5 -16   6          4.26          3.56         0.86 o
   6 -16   6        220.13        214.65         8.48 o
   7 -16   6         37.33         30.13         2.71 o
  -3 -15   6          2.85          1.96         1.41 o
  -2 -15   6          0.40          0.45         0.80 o
  -1 -15   6          2.38          1.32         1.25 o
   0 -15   6        622.92        593.65        96.46 o
   1 -15   6          4.45          2.40         1.43 o
   2 -15   6       1253.28       1091.18        84.83 o
   3 -15   6        234.46        204.14        12.16 o
   4 -15   6       1227.83       1199.47        70.93 o
   5 -15   6        172.44        153.20        11.26 o
   6 -15   6       1334.44       1376.61        86.22 o
   7 -15   6        467.13        386.12        90.66 o
   8 -15   6       1329.56       1295.96       108.97 o
  -4 -14   6         15.59         12.47         4.30 o
  -3 -14   6       1181.07       1306.65        24.91 o
  -2 -14   6         94.75        113.97         4.85 o
  -1 -14   6       1967.01       2017.77       177.86 o
   0 -14   6        310.89        319.36        28.15 o
   1 -14   6         35.65         41.79         3.62 o
   2 -14   6       1995.46       2101.06       199.05 o
   3 -14   6        109.78        107.10         7.44 o
   4 -14   6       2007.19       1907.63       136.38 o
   5 -14   6         46.84         37.91         3.03 o
   6 -14   6       2197.73       2295.97       117.33 o
   7 -14   6        538.95        401.97        90.43 o
   8 -14   6       1295.41        982.53       218.45 o
   9 -14   6        786.15        443.98        84.43 o
  -5 -13   6        732.50        810.01        19.81 o
  -4 -13   6        404.68        429.10        16.36 o
  -3 -13   6        199.15        203.09         6.84 o
  -2 -13   6         40.42         38.53         3.36 o
  -1 -13   6        439.28        407.73        49.86 o
   0 -13   6        303.50        290.21        29.86 o
   1 -13   6       2265.95       2177.44       160.99 o
   2 -13   6         29.14         32.09         2.91 o
   3 -13   6        502.93        436.46        35.68 o
   4 -13   6        533.20        541.84        46.77 o
   5 -13   6          0.00          0.91         1.32 o
   6 -13   6        305.87        267.25        43.40 o
   7 -13   6        379.11        337.11        24.30 o
   8 -13   6        337.76        313.43        13.46 o
   9 -13   6        213.57        188.60        16.07 o
  10 -13   6        124.87         98.05        21.32 o
  -7 -12   6         34.77         40.33         3.55 o
  -6 -12   6         41.84         36.87         4.63 o
  -5 -12   6         87.68        100.14         8.65 o
  -4 -12   6       1447.38       1620.36        36.64 o
  -3 -12   6        389.99        392.82        29.40 o
  -2 -12   6        372.66        379.06        27.22 o
  -1 -12   6        981.23       1012.75        67.57 o
   0 -12   6          4.05          6.17         1.83 o
   1 -12   6        194.57        212.79        17.30 o
   2 -12   6        987.99       1008.08        65.12 o
   3 -12   6        114.86        105.55        10.81 o
   4 -12   6       4653.63       4490.54       377.69 o
   5 -12   6          5.84          2.23         1.40 o
   6 -12   6       3292.02       3377.46       192.76 o
   7 -12   6        405.99        404.71        17.13 o
   8 -12   6       1646.33       1727.17        44.14 o
   9 -12   6       1306.83       1203.85       146.34 o
  10 -12   6        393.52        396.30        24.79 o
  11 -12   6       2045.22        869.98        24.71 o
  -7 -11   6       1182.80       1235.30        36.51 o
  -6 -11   6         18.42         31.91         5.36 o
  -5 -11   6       2106.11       2300.67        45.30 o
  -4 -11   6        757.49        744.16        89.57 o
  -3 -11   6       2292.98       2278.70       155.85 o
  -2 -11   6       1553.33       1538.37       102.33 o
  -1 -11   6       1844.64       1768.43       105.23 o
   0 -11   6       2543.34       2343.53       131.94 o
   1 -11   6       1483.90       1398.49        92.77 o
   2 -11   6       2575.06       2565.28       136.22 o
   3 -11   6        187.50        210.03        21.60 o
   4 -11   6       3608.77       3462.39       286.37 o
   5 -11   6        552.83        503.17        32.17 o
   6 -11   6       3192.84       3302.77       184.42 o
   7 -11   6        195.68        224.53        10.52 o
   8 -11   6         16.71         13.53         2.37 o
   9 -11   6         39.52         34.03         5.57 o
  10 -11   6          7.41          7.81         1.77 o
  11 -11   6         88.05         74.89         6.67 o
  -8 -10   6         96.38        101.76         4.96 o
  -7 -10   6        454.27        508.35        19.10 o
  -6 -10   6        208.63        211.59        14.08 o
  -5 -10   6        977.87        868.91       171.93 o
  -4 -10   6          2.23          3.55         1.71 o
  -3 -10   6          2.03          2.88         1.35 o
  -2 -10   6        200.32        198.82        12.01 o
  -1 -10   6          8.83         12.54         1.66 o
   0 -10   6         62.38         72.99         3.72 o
   1 -10   6         38.75         37.95         2.80 o
   2 -10   6        488.55        496.38        44.54 o
   3 -10   6          3.45          4.86         1.44 o
   4 -10   6        753.03        800.01        45.94 o
   5 -10   6        192.24        201.14        13.08 o
   6 -10   6        563.30        587.64        42.66 o
   7 -10   6        251.12        259.80        12.67 o
   8 -10   6        294.80        340.93        10.16 o
   9 -10   6        436.70        449.18        33.58 o
  10 -10   6        410.64        450.61        18.88 o
  11 -10   6       1009.68        936.86        66.72 o
  -9  -9   6         96.59        104.80         6.61 o
  -8  -9   6         28.88         31.87         4.79 o
  -7  -9   6        625.82        645.70        23.66 o
  -6  -9   6         28.93         22.03         5.77 o
  -5  -9   6        883.33        765.66       142.20 o
  -4  -9   6        361.04        353.41        24.86 o
  -3  -9   6        348.33        316.98        21.08 o
  -2  -9   6       1187.73       1186.95        71.77 o
  -1  -9   6       3239.19       2987.89       207.12 o
   0  -9   6       7055.49       6611.84       718.03 o
   1  -9   6        439.20        416.95        65.13 o
   2  -9   6       5063.52       4951.63       460.03 o
   3  -9   6        201.15        195.45        17.35 o
   4  -9   6       1210.45       1143.99       116.85 o
   5  -9   6        850.84        837.66        69.01 o
   6  -9   6       3190.45       3209.33       217.04 o
   7  -9   6       1245.15       1319.06        38.06 o
   8  -9   6       3198.42       3586.90        93.14 o
   9  -9   6       1300.26       1513.51        47.48 o
  10  -9   6          3.84          7.47         1.74 o
  11  -9   6       1011.28        991.36        60.99 o
  -9  -8   6        543.37        591.86        12.71 o
  -8  -8   6        102.43         95.39         8.77 o
  -7  -8   6       1132.14       1232.38        34.48 o
  -6  -8   6        145.14        142.19        21.71 o
  -5  -8   6       3914.50       3450.95       643.59 o
  -4  -8   6         10.98          8.95         1.78 o
  -3  -8   6       2861.79       2817.02       152.55 o
  -2  -8   6       2720.47       2326.26       197.91 o
  -1  -8   6         63.72         55.00         6.40 o
   0  -8   6       1827.98       1741.75       142.67 o
   1  -8   6        655.89        574.32        52.98 o
   2  -8   6       1539.63       1527.36       140.18 o
   3  -8   6        400.20        430.85        39.07 o
   4  -8   6        671.05        543.73        63.24 o
   5  -8   6          0.29          2.39         1.29 o
   6  -8   6        264.05        260.59        12.07 o
   7  -8   6         38.80         37.95         2.88 o
   8  -8   6        234.20        280.53         9.43 o
   9  -8   6         34.01         43.42         3.85 o
  10  -8   6         89.47        108.24         6.00 o
  11  -8   6        236.92        201.79        37.97 o
  12  -8   6         29.83         27.65         5.08 o
 -10  -7   6       1136.16       1157.39        24.26 o
  -9  -7   6        257.51        249.12        12.19 o
  -8  -7   6         91.46         98.90         9.47 o
  -7  -7   6        589.78        521.74        82.03 o
  -6  -7   6        203.27        188.80        28.89 o
  -5  -7   6         15.86         13.30         1.97 o
  -4  -7   6         97.66         91.06         4.52 o
  -3  -7   6          4.88          9.44         3.44 o
  -2  -7   6        480.06        447.70        50.79 o
  -1  -7   6         66.28         71.43         4.36 o
   0  -7   6       3002.86       2847.32       186.65 o
   1  -7   6         22.31         23.06         2.71 o
   2  -7   6       4452.18       4569.80       429.54 o
   3  -7   6        154.26        153.93         9.46 o
   4  -7   6       2798.49       2689.90       360.34 o
   5  -7   6        585.80        594.43        52.59 o
   6  -7   6       1468.01       1480.99        58.84 o
   7  -7   6       1312.51       1319.37        41.47 o
   8  -7   6       1060.55       1182.93        25.67 o
   9  -7   6       1535.14       1741.65        34.58 o
  10  -7   6          0.71          1.75         1.46 o
  11  -7   6       1101.41        951.64       344.23 o
  12  -7   6         30.33         37.16         3.41 o
 -10  -6   6        260.15        254.92        12.93 o
  -9  -6   6       1344.48       1411.22        30.87 o
  -8  -6   6          2.41          3.54         1.56 o
  -7  -6   6        208.37        197.99        33.37 o
  -6  -6   6        201.95        191.13        20.92 o
  -5  -6   6       2858.14       2673.79       221.57 o
  -4  -6   6        674.15        600.82        49.28 o
  -3  -6   6       3434.41       2705.46       352.51 o
  -2  -6   6       1945.85       1422.74       137.19 o
  -1  -6   6       2089.62       1736.11       122.35 o
   0  -6   6       5158.85       4073.94       406.97 o
   1  -6   6        358.16        313.45        33.43 o
   2  -6   6      11110.74      11108.34      1181.99 o
   3  -6   6        848.57        781.54        61.85 o
   4  -6   6       4495.73       4507.74       415.67 o
   5  -6   6        843.18        869.62        65.97 o
   6  -6   6       1128.31       1148.80        56.04 o
   7  -6   6       1126.44       1191.07        34.83 o
   8  -6   6         41.47         59.67         3.74 o
   9  -6   6       1127.23       1187.20        50.09 o
  10  -6   6        305.97        278.06        62.63 o
  11  -6   6        293.77        242.82        95.32 o
  12  -6   6         13.95         10.06         3.39 o
 -11  -5   6        381.46        404.80        12.76 o
 -10  -5   6        135.26        120.64         6.48 o
  -9  -5   6       1379.64       1434.36        24.22 o
  -8  -5   6       1392.24       1237.10       128.06 o
  -7  -5   6       2454.92       2255.30       282.61 o
  -6  -5   6        115.11        103.64        12.15 o
  -5  -5   6       1243.77       1113.41        97.68 o
  -4  -5   6       2411.46       2256.66       212.89 o
  -3  -5   6       1088.91       1058.02       119.33 o
  -2  -5   6       3149.24       2741.71       421.86 o
  -1  -5   6       1270.53       1017.23       164.75 o
   0  -5   6          6.01          5.98         3.00 o
   1  -5   6        206.53        228.24        28.97 o
   2  -5   6        883.80        978.32        79.59 o
   3  -5   6          6.70          7.35         1.54 o
   4  -5   6        714.33        797.52        59.59 o
   5  -5   6         17.18         21.41         3.18 o
   6  -5   6        135.01        133.41         6.33 o
   7  -5   6        206.65        203.74         7.11 o
   8  -5   6        762.27        847.06        40.44 o
   9  -5   6        391.93        403.71        34.73 o
  10  -5   6         14.88         16.27         2.72 o
  11  -5   6        573.91        504.55       159.18 o
  12  -5   6        128.40        104.67        27.27 o
 -11  -4   6         53.21         50.88         3.57 o
 -10  -4   6        196.76        184.14         8.68 o
  -9  -4   6        305.21        293.40         9.32 o
  -8  -4   6        112.47        104.95         5.95 o
  -7  -4   6        236.85        230.22         8.28 o
  -6  -4   6        780.82        747.38        62.97 o
  -5  -4   6       1469.21       1190.43        91.42 o
  -4  -4   6         57.56         31.89         4.57 o
  -3  -4   6        688.80        627.19        50.75 o
  -2  -4   6       1604.17       1601.10       196.33 o
  -1  -4   6        640.53        538.85        81.61 o
   0  -4   6       3356.65       2552.45       351.17 o
   1  -4   6         81.00         82.65         8.33 o
   2  -4   6       2535.66       1864.25       135.53 o
   3  -4   6        178.13        157.49        15.84 o
   4  -4   6       9258.38       9838.39       738.83 o
   5  -4   6       1520.59       1602.79       110.62 o
   6  -4   6       2011.17       2143.45        53.80 o
   7  -4   6       2365.03       2665.36        52.82 o
   8  -4   6        209.44        241.42         8.24 o
   9  -4   6       2573.96       2914.77        82.60 o
  10  -4   6        695.72        708.32        68.05 o
  11  -4   6       1645.18       1526.10       260.92 o
  12  -4   6          5.80          0.65         2.29 o
 -11  -3   6        387.32        367.04        10.23 o
 -10  -3   6          1.58          1.41         1.37 o
  -9  -3   6       1654.34       1488.75       151.02 o
  -8  -3   6        207.43        186.49         7.89 o
  -7  -3   6       4267.81       4069.23       141.77 o
  -6  -3   6          3.68          1.50         1.35 o
  -5  -3   6       2063.74       1768.09       115.41 o
  -4  -3   6       3115.48       2841.92       202.17 o
  -3  -3   6       3170.41       3098.53       210.60 o
  -2  -3   6       2907.33       2257.77       188.46 o
  -1  -3   6       1268.80       1020.34       105.01 o
   0  -3   6       4061.44       3244.86       236.25 o
   1  -3   6         18.41         16.12         2.42 o
   2  -3   6        807.39        741.20        53.03 o
   3  -3   6       1303.45       1258.69        73.58 o
   4  -3   6       1061.99        948.41        51.62 o
   5  -3   6        400.08        400.04        18.96 o
   6  -3   6        834.95        935.56        21.13 o
   7  -3   6         26.71         40.90         3.34 o
   8  -3   6          0.31          2.51         3.36 o
   9  -3   6        669.91        813.54        17.78 o
  10  -3   6         43.47         49.98         3.81 o
  11  -3   6          0.27          1.09         1.17 o
 -12  -2   6        463.49        440.63        13.26 o
 -11  -2   6        152.31        153.74        10.89 o
 -10  -2   6        155.08        173.90         7.42 o
  -9  -2   6        310.17        316.49        16.51 o
  -8  -2   6       1053.22        990.99        60.94 o
  -7  -2   6       1572.57       1526.23        40.57 o
  -6  -2   6        551.39        513.60        25.10 o
  -5  -2   6        261.86        223.74         8.81 o
  -4  -2   6        241.07        252.15        17.67 o
  -3  -2   6        104.91        100.63         4.92 o
  -2  -2   6       3970.84       4026.64       195.16 o
  -1  -2   6         28.86         24.90         2.63 o
   0  -2   6       6553.39       5779.32       352.14 o
   1  -2   6          0.45          5.34         1.57 o
   2  -2   6         16.95          7.99         1.29 o
   3  -2   6        257.59        267.02        11.99 o
   4  -2   6       1300.56       1311.37        47.04 o
   5  -2   6        337.76        321.05        22.50 o
   6  -2   6       1454.19       1655.43        17.87 o
   7  -2   6        737.27        835.11        17.39 o
   8  -2   6        156.76        160.25         8.08 o
   9  -2   6       2593.32       2879.56       107.85 o
  10  -2   6        294.61        270.14        21.36 o
  11  -2   6        494.04        299.47       102.98 o
 -12  -1   6          1.31          0.57         1.32 o
 -11  -1   6         43.73         31.73         5.36 o
 -10  -1   6         35.35         32.48         3.28 o
  -9  -1   6       1282.81       1156.34        67.87 o
  -8  -1   6         70.49         57.01         3.52 o
  -7  -1   6       1497.74       1325.81        58.97 o
  -6  -1   6        250.46        214.99         8.93 o
  -5  -1   6       2916.37       2366.73       167.43 o
  -4  -1   6       7204.12       7038.67       332.25 o
  -3  -1   6       2141.92       2032.01        85.47 o
  -2  -1   6      11059.59      10035.12       535.36 o
  -1  -1   6        395.16        367.68        25.55 o
   0  -1   6      14004.33      12481.22       862.28 o
   1  -1   6        391.55        337.93        16.14 o
   2  -1   6      16317.93      14573.41      1067.83 o
   3  -1   6       2319.08       2198.93        83.19 o
   4  -1   6       2828.95       2930.03       130.18 o
   5  -1   6       4347.19       4549.72       323.91 o
   6  -1   6       1122.78       1084.57        51.55 o
   7  -1   6       1450.33       1605.25        27.37 o
   8  -1   6         37.77         42.53         3.97 o
   9  -1   6       1917.20       2070.03       189.32 o
  10  -1   6          3.24          4.27         1.54 o
  11  -1   6        476.77        289.21        16.03 o
 -12   0   6         81.36         84.19         7.25 o
 -11   0   6       1060.37       1043.84        30.92 o
 -10   0   6        356.53        352.43        13.46 o
  -9   0   6       2829.34       2468.65       145.42 o
  -8   0   6       1314.54       1168.79        69.87 o
  -7   0   6       3465.60       3006.69       101.73 o
  -6   0   6        125.38         98.65         4.94 o
  -5   0   6       2679.82       2232.02       103.10 o
  -4   0   6       2301.39       2052.55        66.31 o
  -3   0   6       1187.28       1092.32        46.96 o
  -2   0   6       9131.63       8970.46       482.50 o
  -1   0   6       1875.66       1707.59        89.34 o
   0   0   6       5547.47       5131.83       221.06 o
   1   0   6        356.75        311.78        14.88 o
   2   0   6       1126.05       1073.34        36.96 o
   3   0   6         22.25         35.25         4.40 o
   4   0   6        885.76       1102.10        73.98 o
   5   0   6          1.85          2.79         1.50 o
   6   0   6          5.30          7.83         1.33 o
   7   0   6        157.12        159.34         6.98 o
   8   0   6        187.73        208.90        15.49 o
   9   0   6         40.56         43.88         7.33 o
  10   0   6         23.76         29.42         2.81 o
  11   0   6         10.09          6.90         3.34 o
 -12   1   6        705.74        639.74        20.34 o
 -11   1   6        383.21        392.39        19.30 o
 -10   1   6         43.65         39.19         3.66 o
  -9   1   6        455.92        415.81        21.27 o
  -8   1   6        341.83        290.75        16.04 o
  -7   1   6        177.96        148.82         5.28 o
  -6   1   6        429.51        406.00        13.90 o
  -5   1   6        938.76        841.75        28.33 o
  -4   1   6        586.25        655.80        12.50 o
  -3   1   6         22.16         32.93         2.22 o
  -2   1   6        956.64       1036.95        19.68 o
  -1   1   6          0.86          4.80         1.12 o
   0   1   6        278.48        304.58        26.17 o
   1   1   6        201.76        199.27         7.75 o
   2   1   6       3327.58       3527.04        36.38 o
   3   1   6        941.00        982.76        51.55 o
   4   1   6       3773.37       4104.27       240.77 o
   5   1   6       1803.07       1834.26        71.18 o
   6   1   6       1060.12       1174.18        55.86 o
   7   1   6       2105.83       2203.80       161.25 o
   8   1   6        135.04        118.92         7.54 o
   9   1   6       1601.73       1762.45        23.38 o
  10   1   6        132.59        116.52         9.28 o
 -12   2   6          0.49          4.14         2.24 o
 -11   2   6       1340.73       1330.75        35.79 o
 -10   2   6        124.11        122.51         6.35 o
  -9   2   6       1927.16       1829.63        77.79 o
  -8   2   6        436.69        417.83        23.94 o
  -7   2   6       3441.36       3175.67       138.76 o
  -6   2   6       1508.56       1404.03        49.15 o
  -5   2   6       3789.37       3451.26       111.92 o
  -4   2   6       1472.11       1201.44        26.54 o
  -3   2   6        184.21        166.82         6.10 o
  -2   2   6       7727.36       7393.28       298.64 o
  -1   2   6       1299.33       1242.74        37.17 o
   0   2   6       6981.88       6255.58       197.55 o
   1   2   6        541.46        511.54        20.12 o
   2   2   6       2936.00       2638.94       201.42 o
   3   2   6        842.15        795.07        90.98 o
   4   2   6       5877.67       5922.42       130.64 o
   5   2   6       1608.48       1714.42        23.99 o
   6   2   6        408.58        460.75        10.25 o
   7   2   6        628.55        661.24        13.88 o
   8   2   6         17.18         19.72         2.42 o
   9   2   6        207.75        215.32        10.29 o
  10   2   6         54.09         13.99         3.78 o
 -12   3   6        129.73        131.27         9.36 o
 -11   3   6       1164.87       1201.59        33.82 o
 -10   3   6        141.45        136.35        12.55 o
  -9   3   6       3073.04       2919.20       132.74 o
  -8   3   6        115.74        121.24         5.87 o
  -7   3   6       3076.80       2944.04       111.30 o
  -6   3   6        471.88        444.74        13.37 o
  -5   3   6        984.12        892.60        27.63 o
  -4   3   6       2515.63       2317.92        74.21 o
  -3   3   6        376.00        314.25        13.04 o
  -2   3   6        902.15        761.05        28.31 o
  -1   3   6        151.46        149.03         6.14 o
   0   3   6        240.25        213.73        22.95 o
   1   3   6        155.49        159.21        12.53 o
   2   3   6        443.69        420.96        34.63 o
   3   3   6         19.12         18.10         2.34 o
   4   3   6         70.88         87.03         6.27 o
   5   3   6         18.58         22.89         2.79 o
   6   3   6          1.79          3.04         1.57 o
   7   3   6         43.50         47.86         3.27 o
   8   3   6          0.09          0.90         0.92 o
   9   3   6        187.73        168.44        40.61 o
 -12   4   6         25.99         17.37         3.64 o
 -11   4   6          1.04          0.33         2.29 o
 -10   4   6        460.66        465.57        22.71 o
  -9   4   6         35.86         40.44         3.45 o
  -8   4   6         25.97         27.95         2.48 o
  -7   4   6        769.74        726.33        18.64 o
  -6   4   6       2317.48       2270.71        40.85 o
  -5   4   6       1246.01       1276.80        34.01 o
  -4   4   6        846.41        754.91        37.90 o
  -3   4   6          2.04          2.45         1.56 o
  -2   4   6       1909.91       1798.98        25.85 o
  -1   4   6          0.01          1.29         1.78 o
   0   4   6       3654.24       3429.55       117.29 o
   1   4   6        340.75        323.72        29.58 o
   2   4   6       3708.21       3634.99        57.23 o
   3   4   6       1127.27       1162.63        26.50 o
   4   4   6       1939.05       2140.34        61.28 o
   5   4   6        686.52        779.60        21.13 o
   6   4   6        293.98        294.55        11.34 o
   7   4   6       1909.73       1962.70       153.51 o
   8   4   6         66.95         51.69         8.14 o
   9   4   6        427.70        417.64        11.28 o
 -12   5   6         22.57         15.20         3.24 o
 -11   5   6       1137.58        895.09       287.54 o
 -10   5   6         15.94         22.07         5.03 o
  -9   5   6       3214.80       3304.65       164.58 o
  -8   5   6       1943.57       1957.19        58.96 o
  -7   5   6       1887.04       1867.59        60.63 o
  -6   5   6       2194.75       2214.84        58.17 o
  -5   5   6       2908.69       2762.32        53.43 o
  -4   5   6       4876.08       4726.95        79.07 o
  -3   5   6       1362.77       1390.79        34.54 o
  -2   5   6       4244.67       3934.75       179.29 o
  -1   5   6        139.62        147.88         6.46 o
   0   5   6       2610.36       2425.19        40.43 o
   1   5   6       1003.07       1016.35        18.12 o
   2   5   6       2338.76       2418.59        60.01 o
   3   5   6        484.89        508.06         9.43 o
   4   5   6        600.74        685.62        21.05 o
   5   5   6          3.93          4.04         1.31 o
   6   5   6         50.93         49.70         5.54 o
   7   5   6        346.60        328.67        62.01 o
   8   5   6        144.94        108.35        42.23 o
 -12   6   6        500.13        472.09        11.55 o
 -11   6   6        634.48        500.36       146.17 o
 -10   6   6         99.70        100.77         5.94 o
  -9   6   6       3016.46       3016.06        53.03 o
  -8   6   6       1319.40       1312.91        47.15 o
  -7   6   6        848.58        891.50        17.00 o
  -6   6   6       2394.74       2429.64        51.40 o
  -5   6   6          0.32          2.88         1.21 o
  -4   6   6        158.78        161.39         4.98 o
  -3   6   6         38.44         34.97         2.19 o
  -2   6   6        291.97        300.47         7.07 o
  -1   6   6         60.54         73.88         3.03 o
   0   6   6        249.58        256.80         5.76 o
   1   6   6         11.88         19.34         1.89 o
   2   6   6         18.66         20.77         2.29 o
   3   6   6        410.09        416.40         9.59 o
   4   6   6        150.64        151.44         4.82 o
   5   6   6        146.28        157.46        30.01 o
   6   6   6        278.32        244.53        77.68 o
   7   6   6       1344.90       1418.85        75.29 o
 -11   7   6        311.49        234.75        65.18 o
 -10   7   6         40.51         45.31         3.82 o
  -9   7   6        555.11        573.18        22.16 o
  -8   7   6        168.19        160.48         5.86 o
  -7   7   6         90.28        105.44         4.55 o
  -6   7   6        149.72        153.87         5.50 o
  -5   7   6       1060.63       1053.13        14.12 o
  -4   7   6       2019.08       2060.97        28.71 o
  -3   7   6        100.48        104.15         4.07 o
  -2   7   6       3477.01       3505.48        29.72 o
  -1   7   6          0.23          1.55         1.00 o
   0   7   6        795.23        757.64        15.65 o
   1   7   6        885.87        949.40        14.78 o
   2   7   6         70.88         86.13         4.51 o
   3   7   6       2009.66       2083.10        41.29 o
   4   7   6        308.15        344.47         8.00 o
   5   7   6        727.39        790.36        26.62 o
   6   7   6          4.27          4.35         1.42 o
 -11   8   6        554.98        449.74        74.53 o
 -10   8   6         13.38         16.93         2.30 o
  -9   8   6       1761.68       1774.11        53.39 o
  -8   8   6         15.19         17.42         2.42 o
  -7   8   6       2363.53       2426.51        45.96 o
  -6   8   6       1258.87       1281.28        21.59 o
  -5   8   6        289.84        296.98         8.46 o
  -4   8   6       3060.44       3091.75        39.86 o
  -3   8   6        421.97        418.27        10.25 o
  -2   8   6       1144.45       1193.54        17.25 o
  -1   8   6         66.37         68.61         4.13 o
   0   8   6        298.63        295.81         7.35 o
   1   8   6         78.97         76.87         4.22 o
   2   8   6          7.36          7.48         1.49 o
   3   8   6          9.44          7.77         1.40 o
   4   8   6        151.46        172.56         5.05 o
   5   8   6        168.84        174.35         7.13 o
   6   8   6         22.30         23.12         2.09 o
 -10   9   6         45.05         46.26         2.71 o
  -9   9   6         13.13         15.35         2.81 o
  -8   9   6        156.51        161.80         6.08 o
  -7   9   6          4.83          4.06         1.43 o
  -6   9   6        134.31        145.44         6.32 o
  -5   9   6         29.52         36.82         4.42 o
  -4   9   6         44.25         52.49         3.65 o
  -3   9   6         53.25         60.72         3.97 o
  -2   9   6        479.19        535.03        11.48 o
  -1   9   6         47.69         43.34         3.33 o
   0   9   6       1554.43       1575.92        21.56 o
   1   9   6        206.11        221.83         6.65 o
   2   9   6        275.91        293.23         7.21 o
   3   9   6        648.14        669.60        12.79 o
   4   9   6          1.75          0.98         0.83 o
 -10  10   6         50.80         42.07         5.18 o
  -9  10   6        299.98        291.77         7.60 o
  -8  10   6        195.13        172.47        14.94 o
  -7  10   6        824.29        823.71        18.44 o
  -6  10   6       1115.24       1158.20        54.64 o
  -5  10   6        182.27        179.63         9.92 o
  -4  10   6       1910.59       2026.64        36.22 o
  -3  10   6        169.54        182.51         6.37 o
  -2  10   6       2184.46       2307.93        22.31 o
  -1  10   6          0.47          1.51         1.02 o
   0  10   6       1898.44       2029.93        33.38 o
   1  10   6        367.69        362.32        18.05 o
   2  10   6       1809.42       1690.10        42.20 o
   3  10   6        119.46        118.83         3.99 o
  -8  11   6        426.85        321.84        43.64 o
  -7  11   6         25.90         25.49         2.07 o
  -6  11   6        632.08        644.14        11.84 o
  -5  11   6         91.78         82.95         4.48 o
  -4  11   6        288.36        296.92         7.05 o
  -3  11   6         36.96         39.62         2.68 o
  -2  11   6         40.39         42.81         2.71 o
  -1  11   6          7.18          8.21         1.53 o
   0  11   6         21.20         21.46         1.98 o
   1  11   6         18.40         21.80         2.44 o
  -6  12   6         34.81         33.41         2.64 o
  -5  12   6         93.40         88.98         3.61 o
  -4  12   6        277.79        292.24         6.61 o
  -3  12   6          7.43          2.64         0.65 o
  -2  12   6        820.66        763.76        30.89 o
  -1  12   6        307.95        308.40        11.84 o
   2 -17   7        917.50       1108.61        17.97 o
   3 -17   7        323.45        292.09        82.87 o
  -1 -16   7         75.84         51.08         3.46 o
   0 -16   7         95.51         77.94        13.57 o
   1 -16   7         11.46          8.76         1.41 o
   2 -16   7          1.23          1.26         0.95 o
   3 -16   7          1.75          1.84         0.88 o
   4 -16   7        145.86        129.31         9.42 o
   5 -16   7         45.09         52.08         4.35 o
   6 -16   7       1089.96        708.37       104.67 o
   7 -16   7        386.77        244.14        75.58 o
  -3 -15   7        664.41        442.20        11.46 o
  -2 -15   7        277.42        275.31        55.99 o
  -1 -15   7         12.18         18.93         5.71 o
   0 -15   7       1044.69        962.31       177.42 o
   1 -15   7        391.41        360.05        66.57 o
   2 -15   7       1031.20        960.32        69.02 o
   3 -15   7         72.33         72.21         5.80 o
   4 -15   7       1945.73       1951.28       145.23 o
   5 -15   7         12.52          9.96         1.48 o
   6 -15   7       4139.22       3818.14       401.32 o
   7 -15   7         55.96         57.37         7.20 o
   8 -15   7       1693.96        973.28       239.81 o
  -4 -14   7         79.02         62.94        14.72 o
  -3 -14   7       1649.38       1494.23       276.37 o
  -2 -14   7         54.97         55.35         4.62 o
  -1 -14   7       2528.73       2388.62       445.29 o
   0 -14   7        143.11        138.67        26.47 o
   1 -14   7        641.97        634.00        67.77 o
   2 -14   7        428.52        379.11        43.85 o
   3 -14   7          8.68          8.32         1.68 o
   4 -14   7       1242.13       1228.81       102.88 o
   5 -14   7         50.38         41.20         3.08 o
   6 -14   7        837.72        810.69        74.29 o
   7 -14   7          1.45          2.72         1.32 o
   8 -14   7         61.73         49.26         7.40 o
   9 -14   7          1.69          1.68         0.79 o
  -5 -13   7          7.26          8.20         2.28 o
  -4 -13   7        217.12        244.48        12.19 o
  -3 -13   7          3.31         11.23         2.21 o
  -2 -13   7         27.69         28.87         3.59 o
  -1 -13   7         61.36         69.95        11.48 o
   0 -13   7         95.42         92.29         8.71 o
   1 -13   7        120.82        111.79        11.11 o
   2 -13   7        820.89        833.09       101.77 o
   3 -13   7        483.54        450.48        38.40 o
   4 -13   7        173.80        190.24        14.71 o
   5 -13   7         12.51          9.38         1.74 o
   6 -13   7        364.50        326.41        52.54 o
   7 -13   7         41.35         45.60         5.40 o
   8 -13   7        357.58        346.44        13.99 o
   9 -13   7        639.08        426.08        71.41 o
  10 -13   7        615.18        389.86        53.05 o
  -7 -12   7        351.53        348.05        10.08 o
  -6 -12   7        435.25        441.29        15.21 o
  -5 -12   7       1264.24       1387.48        30.97 o
  -4 -12   7       1166.26       1293.75        32.18 o
  -3 -12   7       1236.48       1389.27        23.48 o
  -2 -12   7        446.50        474.05        40.15 o
  -1 -12   7        577.06        576.34        42.57 o
   0 -12   7        391.15        407.42        32.89 o
   1 -12   7       3493.87       3338.86       335.14 o
   2 -12   7        823.34        762.30        66.21 o
   3 -12   7        429.71        420.35        39.33 o
   4 -12   7       5082.14       5040.12       432.19 o
   5 -12   7        899.21        854.18        59.79 o
   6 -12   7       1847.97       1883.94       103.98 o
   7 -12   7        318.50        333.13        11.86 o
   8 -12   7        655.00        716.23        41.84 o
   9 -12   7        837.33        749.71       126.14 o
  10 -12   7        430.57        391.16        28.46 o
  -7 -11   7        920.80        976.90        15.25 o
  -6 -11   7         20.51         21.08         2.92 o
  -5 -11   7        936.09        992.71        28.47 o
  -4 -11   7       1014.80        993.35       122.37 o
  -3 -11   7       1578.66       1578.05       129.11 o
  -2 -11   7       2711.79       2649.31       219.68 o
  -1 -11   7        374.32        363.85        25.26 o
   0 -11   7       1672.90       1696.62       135.03 o
   1 -11   7        530.05        512.09        38.48 o
   2 -11   7        844.51        900.15        70.18 o
   3 -11   7        505.05        483.36        56.17 o
   4 -11   7          0.38          2.64         1.25 o
   5 -11   7         85.82         82.38         8.53 o
   6 -11   7         29.28         28.94         3.10 o
   7 -11   7         39.54         42.06         3.75 o
   8 -11   7         25.41         24.48         2.72 o
   9 -11   7         19.85         22.57         2.85 o
  10 -11   7         81.53         92.85         4.71 o
  11 -11   7        260.14        143.82        28.51 o
  -8 -10   7        112.59        116.63         5.22 o
  -7 -10   7         95.67        106.12         6.19 o
  -6 -10   7         17.16         22.64         5.11 o
  -5 -10   7         11.43         14.62         4.62 o
  -4 -10   7          0.28          4.72         3.33 o
  -3 -10   7        144.04        142.99        11.33 o
  -2 -10   7       3333.49       3441.32       245.70 o
  -1 -10   7          1.11          4.55         1.21 o
   0 -10   7       1929.90       2111.82       144.18 o
   1 -10   7        416.02        420.15        24.63 o
   2 -10   7        324.83        312.91        27.34 o
   3 -10   7        333.89        311.99        20.61 o
   4 -10   7       1078.22       1024.43        65.05 o
   5 -10   7        185.01        158.42        11.43 o
   6 -10   7       4951.09       5011.31       320.67 o
   7 -10   7        717.09        742.77        33.23 o
   8 -10   7       1538.60       1538.86       115.36 o
   9 -10   7       2180.11       2275.73       197.50 o
  10 -10   7        277.42        311.59        27.17 o
  11 -10   7        643.12        370.26       144.71 o
  -9  -9   7        127.22        133.94         6.03 o
  -8  -9   7        122.53        118.21         6.25 o
  -7  -9   7        665.00        760.20        25.31 o
  -6  -9   7        195.72        203.92        14.36 o
  -5  -9   7       3176.42       2890.72       580.78 o
  -4  -9   7        127.29        137.07         7.77 o
  -3  -9   7       2285.75       2271.67       144.20 o
  -2  -9   7       5018.49       4999.67       341.32 o
  -1  -9   7       1879.51       1825.80       123.45 o
   0  -9   7      10057.42       9838.12      1014.77 o
   1  -9   7        470.20        384.02        39.21 o
   2  -9   7       6751.69       6207.18       974.98 o
   3  -9   7        401.44        418.40        36.98 o
   4  -9   7       2214.72       2124.60       201.68 o
   5  -9   7         12.16         11.90         1.68 o
   6  -9   7        395.97        374.79        18.70 o
   7  -9   7        556.39        576.89        12.59 o
   8  -9   7        626.55        716.50        28.03 o
   9  -9   7        133.46        160.67         8.71 o
  10  -9   7         78.75         88.64         4.67 o
  11  -9   7         78.93         52.06        15.92 o
  -9  -8   7       1420.28       1415.60        25.67 o
  -8  -8   7        179.61        173.49        11.48 o
  -7  -8   7        646.77        681.68        16.83 o
  -6  -8   7        332.85        301.35        38.28 o
  -5  -8   7        166.60        155.73        39.97 o
  -4  -8   7         16.55         25.33         2.77 o
  -3  -8   7       1741.42       1810.93       120.27 o
  -2  -8   7       1484.32       1441.24       145.90 o
  -1  -8   7        730.45        677.82       104.48 o
   0  -8   7        113.30        114.93        42.97 o
   1  -8   7         73.69         65.51         9.11 o
   2  -8   7        524.81        536.65        55.27 o
   3  -8   7        480.67        484.32        47.17 o
   4  -8   7        102.96         97.32         7.19 o
   5  -8   7         17.27         23.36         3.23 o
   6  -8   7         26.63         15.00         1.83 o
   7  -8   7        214.84        224.03         9.03 o
   8  -8   7        249.91        254.58        10.57 o
   9  -8   7        597.62        642.67        13.84 o
  10  -8   7        236.29        244.01        16.30 o
  11  -8   7       1298.10        996.33       379.94 o
 -10  -7   7          3.60          4.32         1.98 o
  -9  -7   7         29.50         24.69         3.14 o
  -8  -7   7         58.98         56.30         4.90 o
  -7  -7   7          4.29          4.32         1.59 o
  -6  -7   7         48.73         50.17         6.20 o
  -5  -7   7        482.78        462.18        45.91 o
  -4  -7   7        480.95        516.31        30.57 o
  -3  -7   7       2380.61       2008.80       263.84 o
  -2  -7   7         61.56         31.06         2.89 o
  -1  -7   7       1003.85        803.45        67.60 o
   0  -7   7       4628.38       3675.65       398.62 o
   1  -7   7        974.39        784.61        64.50 o
   2  -7   7       5101.04       5179.32       660.02 o
   3  -7   7        286.88        279.87        27.33 o
   4  -7   7       7949.61       8110.02       909.15 o
   5  -7   7        725.13        672.58        53.38 o
   6  -7   7       1776.86       1800.23        82.56 o
   7  -7   7       1865.91       2009.91        78.93 o
   8  -7   7          4.36          6.90         1.56 o
   9  -7   7       1713.08       1905.15        60.84 o
  10  -7   7         48.08         60.65        16.00 o
  11  -7   7        592.54        672.40        29.14 o
 -10  -6   7        123.11        130.46         9.01 o
  -9  -6   7       1079.25       1120.46        18.62 o
  -8  -6   7        346.69        364.95        13.00 o
  -7  -6   7       4464.90       4660.49        59.12 o
  -6  -6   7        173.57        173.95        19.97 o
  -5  -6   7        929.43        791.71        66.85 o
  -4  -6   7       1374.42       1437.48       119.83 o
  -3  -6   7       1331.40        981.67       108.93 o
  -2  -6   7        200.95        144.07        22.30 o
  -1  -6   7       2353.43       1972.96       351.90 o
   0  -6   7         16.44         64.86        13.29 o
   1  -6   7          8.85         13.89         2.12 o
   2  -6   7        487.80        423.45        51.14 o
   3  -6   7        138.49        154.35        17.72 o
   4  -6   7        251.70        216.50        30.39 o
   5  -6   7        434.95        440.04        66.02 o
   6  -6   7         80.31         86.38         4.27 o
   7  -6   7         26.10         29.18         2.95 o
   8  -6   7        271.22        331.51        12.57 o
   9  -6   7          5.24          5.05         1.49 o
  10  -6   7        206.36        156.48        50.40 o
  11  -6   7          6.02         11.06         2.70 o
 -11  -5   7        109.80        108.78         6.17 o
 -10  -5   7         37.42         37.05         5.40 o
  -9  -5   7         26.36         35.50         3.33 o
  -8  -5   7         17.94         18.69         3.37 o
  -7  -5   7          3.94          4.31         2.20 o
  -6  -5   7         18.67         24.52         3.84 o
  -5  -5   7        807.25        833.30        53.20 o
  -4  -5   7        144.82        134.75        12.85 o
  -3  -5   7         54.51         41.73        10.02 o
  -2  -5   7        615.28        663.95       115.72 o
  -1  -5   7        574.76        498.83        78.30 o
   0  -5   7        792.35       1018.62       165.67 o
   1  -5   7         97.16        105.82        13.94 o
   2  -5   7       3122.53       3006.51       303.53 o
   3  -5   7         98.14         83.02        10.29 o
   4  -5   7       6282.07       7093.28       699.31 o
   5  -5   7        866.81        890.37        86.43 o
   6  -5   7       2746.58       3057.82        86.38 o
   7  -5   7        859.07        895.24        27.95 o
   8  -5   7        650.12        622.82        72.26 o
   9  -5   7       2455.94       2410.56       319.03 o
  10  -5   7         41.41         49.71         9.90 o
  11  -5   7       1333.20       1004.93       399.44 o
 -11  -4   7         11.83         14.57         2.77 o
 -10  -4   7         33.31         38.17         3.14 o
  -9  -4   7        178.30        178.49         6.34 o
  -8  -4   7         19.84         23.94         3.01 o
  -7  -4   7       6321.47       6402.57        76.52 o
  -6  -4   7          8.70         12.72         2.93 o
  -5  -4   7       2694.87       2219.36       199.85 o
  -4  -4   7       1418.76       1308.64       109.19 o
  -3  -4   7       2107.88       1681.36       201.10 o
  -2  -4   7      22515.68      22525.53      4771.05 o
  -1  -4   7        908.00        697.32       105.96 o
   0  -4   7       4380.38       3631.87       489.25 o
   1  -4   7        167.06        158.69        14.01 o
   2  -4   7       2755.81       2065.50       232.59 o
   3  -4   7       1122.69       1026.61       111.09 o
   4  -4   7       3880.92       3766.95       684.68 o
   5  -4   7        318.09        312.09        46.90 o
   6  -4   7       2662.52       2900.53        72.73 o
   7  -4   7       1970.58       2066.53       187.75 o
   8  -4   7       1350.63       1504.15        56.18 o
   9  -4   7        700.58        740.09        62.60 o
  10  -4   7         57.40         51.14         4.95 o
  11  -4   7        385.54        202.14        74.52 o
 -11  -3   7       1153.58       1082.10        38.95 o
 -10  -3   7        662.00        677.61        13.55 o
  -9  -3   7        776.30        816.08        13.67 o
  -8  -3   7        258.83        260.16         8.12 o
  -7  -3   7        912.28        906.44        59.27 o
  -6  -3   7        539.62        533.59        46.75 o
  -5  -3   7       3892.32       3569.78       279.22 o
  -4  -3   7         14.02          2.35         2.00 o
  -3  -3   7       1145.35        985.23       108.99 o
  -2  -3   7        335.80        261.16        30.64 o
  -1  -3   7        719.04        605.29        49.39 o
   0  -3   7      12464.55      12262.10      1357.06 o
   1  -3   7        155.18        160.60        17.08 o
   2  -3   7       4669.75       4375.72       304.23 o
   3  -3   7          1.79          0.65         1.87 o
   4  -3   7        390.42        443.70        41.81 o
   5  -3   7         28.09         37.17         5.34 o
   6  -3   7        508.83        600.39        14.16 o
   7  -3   7        413.05        472.34        11.89 o
   8  -3   7         10.54         10.59         2.25 o
   9  -3   7        529.36        569.60        24.74 o
  10  -3   7        219.62        199.84        17.69 o
  11  -3   7        166.46         81.76        31.75 o
 -11  -2   7         92.63         87.54         7.59 o
 -10  -2   7        430.13        385.67        10.45 o
  -9  -2   7        365.25        332.25        16.49 o
  -8  -2   7       2362.94       2212.06        59.55 o
  -7  -2   7        447.93        404.33        18.76 o
  -6  -2   7        231.48        243.17         9.11 o
  -5  -2   7        566.72        501.76        22.32 o
  -4  -2   7        138.13        125.33         5.02 o
  -3  -2   7       1081.81        979.95        47.28 o
  -2  -2   7      14263.04      13531.91       941.64 o
  -1  -2   7        987.48        859.23        72.41 o
   0  -2   7      11846.69      11618.51      1218.11 o
   1  -2   7        390.46        351.48        28.04 o
   2  -2   7       6741.72       5896.75       412.15 o
   3  -2   7       1785.51       1663.84       147.00 o
   4  -2   7        498.17        410.21        30.90 o
   5  -2   7       1644.18       1873.38        49.72 o
   6  -2   7       1689.15       1716.32        80.90 o
   7  -2   7       2348.17       2515.10        28.05 o
   8  -2   7        942.99       1091.42        18.83 o
   9  -2   7       1879.08       2055.15        72.92 o
  10  -2   7          0.16          1.28         1.44 o
  11  -2   7       1118.99        255.48       164.64 o
 -12  -1   7         91.75         75.58         5.42 o
 -11  -1   7       1564.23       1491.45        22.75 o
 -10  -1   7        173.62        164.44         8.91 o
  -9  -1   7       2703.66       2496.86       106.90 o
  -8  -1   7        376.42        308.73        14.30 o
  -7  -1   7       3985.58       3721.92       117.68 o
  -6  -1   7       4240.33       3978.55       133.19 o
  -5  -1   7       2232.38       2055.45        64.41 o
  -4  -1   7        727.83        674.37        25.94 o
  -3  -1   7       2295.70       2069.84        87.56 o
  -2  -1   7       2760.30       2501.12       137.95 o
  -1  -1   7       1087.59        979.42        80.02 o
   0  -1   7      10580.03       9708.74       841.62 o
   1  -1   7        178.39        149.98        10.36 o
   2  -1   7      12111.13      10983.25       572.29 o
   3  -1   7        170.90        213.95        12.82 o
   4  -1   7       3096.80       3361.14       248.62 o
   5  -1   7       2110.65       2038.00       175.59 o
   6  -1   7         18.35         32.57         3.28 o
   7  -1   7       2057.90       2309.85        78.76 o
   8  -1   7         28.47         29.64         3.39 o
   9  -1   7          1.66          5.08         1.86 o
  10  -1   7          2.28          3.29         1.90 o
  11  -1   7         30.79          3.38         2.03 o
 -12   0   7        241.74        226.39        10.28 o
 -11   0   7        748.09        712.40        20.44 o
 -10   0   7          3.81          5.23         2.66 o
  -9   0   7       1293.55       1175.57        47.44 o
  -8   0   7       1293.24       1264.33        59.40 o
  -7   0   7       1905.34       1765.46        43.22 o
  -6   0   7        183.25        169.90        10.01 o
  -5   0   7       1031.52        955.79        25.10 o
  -4   0   7        578.07        576.48        12.88 o
  -3   0   7         91.57         76.39         4.25 o
  -2   0   7         92.77        109.09         9.41 o
  -1   0   7        130.05        117.95         5.78 o
   0   0   7        114.75        109.40         5.17 o
   1   0   7         45.80         32.23         2.95 o
   2   0   7       1428.32       1417.60        49.08 o
   3   0   7         84.77        100.20         6.99 o
   4   0   7        687.59        708.29        66.69 o
   5   0   7        882.52        928.31        46.98 o
   6   0   7          0.70         10.66         7.88 o
   7   0   7        409.83        419.68        34.66 o
   8   0   7         31.90         39.63         8.22 o
   9   0   7        180.70        190.71        11.07 o
  10   0   7          0.97          2.15         1.80 o
 -12   1   7         29.81         27.54         3.93 o
 -11   1   7         21.97         17.91         2.66 o
 -10   1   7        206.82        169.96         9.03 o
  -9   1   7        142.25        130.72         8.35 o
  -8   1   7        663.44        579.93        21.79 o
  -7   1   7       4754.62       4464.27       224.25 o
  -6   1   7       2104.26       2079.04        71.74 o
  -5   1   7        692.66        625.10        15.01 o
  -4   1   7       3616.27       3221.36        75.42 o
  -3   1   7       1223.70       1120.74        39.55 o
  -2   1   7       2545.72       2283.08        85.52 o
  -1   1   7        174.26        164.99         6.64 o
   0   1   7        704.75        544.48        16.72 o
   1   1   7       1037.31        940.72        39.90 o
   2   1   7       8364.19       7613.22       470.63 o
   3   1   7        733.03        703.82       123.02 o
   4   1   7       8511.64       9009.19       755.10 o
   5   1   7        488.97        525.25        32.39 o
   6   1   7        819.73        959.18       118.54 o
   7   1   7       2260.49       2567.21        75.68 o
   8   1   7         78.03         74.70         3.54 o
   9   1   7       1005.39        965.68        40.74 o
  10   1   7        117.77         34.18         5.57 o
 -12   2   7        446.76        457.76        15.61 o
 -11   2   7       1491.74       1463.50        35.19 o
 -10   2   7         11.00          8.69         2.30 o
  -9   2   7       1966.25       1905.04        56.39 o
  -8   2   7          1.98         16.62         7.93 o
  -7   2   7       3166.11       3036.77       166.89 o
  -6   2   7        942.98        893.93        42.04 o
  -5   2   7       4824.38       4344.98       137.99 o
  -4   2   7       4558.18       4116.89       235.38 o
  -3   2   7       1136.36       1022.43        27.13 o
  -2   2   7       3433.09       3063.55        80.50 o
  -1   2   7          0.96          2.07         1.41 o
   0   2   7       2131.62       1899.04        51.08 o
   1   2   7         31.00         24.02         4.23 o
   2   2   7       3265.55       3059.07       283.75 o
   3   2   7        907.91        899.77        20.08 o
   4   2   7       1172.22       1122.53        25.41 o
   5   2   7        127.58        134.98         6.27 o
   6   2   7        751.24        872.77        30.28 o
   7   2   7         60.85         60.41         3.48 o
   8   2   7          0.63          1.44         0.89 o
   9   2   7          0.06          1.01         1.13 o
 -12   3   7          3.05          6.08         2.04 o
 -11   3   7       1108.18       1104.64        30.06 o
 -10   3   7          4.83          5.57         3.66 o
  -9   3   7       1605.57       1458.33        57.71 o
  -8   3   7        576.26        574.64        19.84 o
  -7   3   7        389.23        394.24        11.94 o
  -6   3   7        438.68        370.71        17.30 o
  -5   3   7         15.16         10.90         1.62 o
  -4   3   7        125.36        111.49         7.18 o
  -3   3   7        237.03        207.18         9.78 o
  -2   3   7       1162.70       1187.67        36.67 o
  -1   3   7         17.24         17.56         2.61 o
   0   3   7        357.83        373.24        21.46 o
   1   3   7        596.06        559.12        36.76 o
   2   3   7        236.29        218.83         6.03 o
   3   3   7       1118.93       1099.86        22.78 o
   4   3   7          3.83          9.67         2.42 o
   5   3   7        255.91        286.56         7.93 o
   6   3   7        370.77        428.43         9.46 o
   7   3   7       1117.46       1215.30        37.68 o
   8   3   7        253.99        238.79        30.96 o
   9   3   7        854.08        492.65         5.48 o
 -12   4   7        145.50        129.54         7.96 o
 -11   4   7        648.06        490.72       165.39 o
 -10   4   7        101.26         90.50         9.80 o
  -9   4   7       1843.99       1759.27        67.97 o
  -8   4   7        413.57        403.16         9.87 o
  -7   4   7        405.49        415.45        10.87 o
  -6   4   7       1030.91        929.43        32.30 o
  -5   4   7       1591.60       1582.79        33.57 o
  -4   4   7       4457.30       4347.78       180.41 o
  -3   4   7       2173.10       2105.45        77.75 o
  -2   4   7       3436.63       3474.05       159.66 o
  -1   4   7         44.27         53.42         3.57 o
   0   4   7       4752.16       4585.04        61.44 o
   1   4   7        274.03        270.40         7.73 o
   2   4   7       1302.77       1304.67        18.48 o
   3   4   7       1014.65       1104.51        26.84 o
   4   4   7        135.19        152.64         5.16 o
   5   4   7       1619.00       1679.59        90.18 o
   6   4   7        216.04        213.72        18.03 o
   7   4   7        400.54        355.25        64.64 o
   8   4   7         55.62         50.02        17.58 o
 -12   5   7        262.47        235.29         9.83 o
 -11   5   7        932.01        746.76       235.73 o
 -10   5   7         72.38         72.25         8.49 o
  -9   5   7       1913.19       2015.78        30.00 o
  -8   5   7        859.86        906.60        30.13 o
  -7   5   7       4740.31       4784.07       142.44 o
  -6   5   7       2130.93       2156.18        65.40 o
  -5   5   7        648.52        641.79        12.48 o
  -4   5   7       1449.78       1402.86        46.58 o
  -3   5   7        389.42        386.95         8.33 o
  -2   5   7       1789.58       1703.97        48.74 o
  -1   5   7          9.67         12.25         1.54 o
   0   5   7        351.92        362.14         8.85 o
   1   5   7        177.48        151.06         7.33 o
   2   5   7        210.89        228.65        14.67 o
   3   5   7        148.49        165.62         6.89 o
   4   5   7         43.19         40.34         3.27 o
   5   5   7          0.33          0.85         1.46 o
   6   5   7        133.85        144.50        42.64 o
   7   5   7         74.55         64.33        24.13 o
 -11   6   7         30.22         24.32         9.24 o
 -10   6   7        173.62        175.80         9.63 o
  -9   6   7        821.26        819.72        25.38 o
  -8   6   7        472.67        503.67        16.79 o
  -7   6   7         27.53         35.78         3.16 o
  -6   6   7          1.86          6.77         4.75 o
  -5   6   7        322.92        342.98         8.04 o
  -4   6   7       1722.07       1665.67        22.36 o
  -3   6   7        748.59        739.55        12.04 o
  -2   6   7        895.48        927.08        17.77 o
  -1   6   7          5.88          7.84         1.43 o
   0   6   7       1243.89       1356.28        60.45 o
   1   6   7        213.82        208.37         7.68 o
   2   6   7       1185.61       1154.99        56.74 o
   3   6   7        677.74        700.43        93.04 o
   4   6   7       1003.32        968.52       158.99 o
   5   6   7       2023.29       1726.87       614.07 o
   6   6   7          2.11          1.53         1.15 o
   7   6   7        178.98        168.24         7.25 o
 -11   7   7        283.19        212.27        69.21 o
 -10   7   7         49.85         54.17         5.15 o
  -9   7   7        748.04        765.87        22.89 o
  -8   7   7          4.78          4.75         1.28 o
  -7   7   7       3788.08       3790.19        93.72 o
  -6   7   7        634.61        633.27        13.61 o
  -5   7   7        409.84        433.78         9.08 o
  -4   7   7       2765.60       2843.74        67.18 o
  -3   7   7         79.03         78.99         3.58 o
  -2   7   7       3853.04       3789.97        59.45 o
  -1   7   7         37.25         25.12         2.28 o
   0   7   7       1531.03       1527.01        94.58 o
   1   7   7          5.48          4.72         1.55 o
   2   7   7        652.80        637.90        64.48 o
   3   7   7        299.94        263.43        48.25 o
   4   7   7         78.52         54.34        13.84 o
   5   7   7        551.25        620.70        22.37 o
   6   7   7        392.17        422.50        26.77 o
 -10   8   7        270.86        282.72        10.06 o
  -9   8   7          3.60          5.29         1.29 o
  -8   8   7         12.24         10.10         1.73 o
  -7   8   7          1.49          2.72         1.32 o
  -6   8   7         51.43         52.08         4.22 o
  -5   8   7        792.76        841.60        15.57 o
  -4   8   7        214.87        220.93         7.29 o
  -3   8   7         32.20         32.90         2.64 o
  -2   8   7        122.39        130.01         5.54 o
  -1   8   7          2.78          4.84         1.42 o
   0   8   7         29.57         45.74         4.05 o
   1   8   7         81.32         66.97         4.78 o
   2   8   7         24.63         25.22         2.82 o
   3   8   7        127.20        132.18         5.56 o
   4   8   7         46.56         50.50         3.93 o
   5   8   7        636.97        603.86        47.77 o
 -10   9   7          0.69         -0.45         0.99 o
  -9   9   7         25.13         31.72         2.61 o
  -8   9   7        608.09        610.65        30.74 o
  -7   9   7        858.04        888.74        23.49 o
  -6   9   7        510.26        541.91        14.57 o
  -5   9   7        474.72        473.34        23.08 o
  -4   9   7       1214.45       1320.36        21.04 o
  -3   9   7          2.36          5.98         1.40 o
  -2   9   7       1585.57       1676.90        25.47 o
  -1   9   7        185.57        201.20         6.73 o
   0   9   7       1927.03       2025.52        26.01 o
   1   9   7        274.84        263.80        24.13 o
   2   9   7        732.29        721.77        29.84 o
   3   9   7        210.49        209.87         6.68 o
  -9  10   7        983.01        894.18        18.09 o
  -8  10   7        599.95        456.99        60.82 o
  -7  10   7         53.53         50.24         3.81 o
  -6  10   7        841.20        835.46        54.40 o
  -5  10   7        391.17        431.67        10.23 o
  -4  10   7        393.55        431.66         8.71 o
  -3  10   7         14.85         12.17         1.57 o
  -2  10   7       1235.34       1321.41        35.41 o
  -1  10   7         25.23         23.03         2.26 o
   0  10   7        789.63        846.33        20.74 o
   1  10   7        155.91        171.28         6.91 o
   2  10   7         86.44         79.42         4.01 o
  -7  11   7        101.86         78.49         6.98 o
  -6  11   7          0.28          1.28         0.91 o
  -5  11   7        207.22        213.94         5.87 o
  -4  11   7        469.30        438.87        32.81 o
  -3  11   7          3.21          3.51         0.80 o
  -2  11   7        495.78        462.05        43.97 o
  -1  11   7         40.88         39.31         3.16 o
   0  11   7        292.59        297.47         7.58 o
   2 -17   8        557.28        647.83        13.45 o
   3 -17   8         10.98          8.79         1.79 o
  -1 -16   8         92.94         71.25         5.06 o
   0 -16   8       1234.72       1135.37       166.21 o
   1 -16   8        254.62        206.52        36.13 o
   2 -16   8         53.47         50.28         7.26 o
   3 -16   8         35.61         39.02         4.50 o
   4 -16   8        673.98        612.76        83.42 o
   5 -16   8        181.46        150.80        19.67 o
   6 -16   8       1168.52        692.64       197.75 o
   7 -16   8         48.48         52.15         4.74 o
  -2 -15   8        155.95        120.31        22.72 o
  -1 -15   8       1438.48       1309.78       311.52 o
   0 -15   8        124.94        116.58        30.09 o
   1 -15   8        206.44        195.94        27.42 o
   2 -15   8       1567.25       1463.10       156.63 o
   3 -15   8        679.85        624.39        68.40 o
   4 -15   8       2516.81       2476.80       281.60 o
   5 -15   8          8.64          9.93         1.46 o
   6 -15   8       2071.35       1862.31       301.87 o
   7 -15   8         50.79         39.12         8.47 o
   8 -15   8        420.11        211.07        48.01 o
  -4 -14   8        170.94        128.75        41.12 o
  -3 -14   8         68.42         60.06        17.49 o
  -2 -14   8        697.76        696.75        94.00 o
  -1 -14   8        447.34        370.68        99.11 o
   0 -14   8         36.58         33.50        11.34 o
   1 -14   8        148.84        149.47        21.76 o
   2 -14   8         51.91         50.20         4.08 o
   3 -14   8        124.15        106.38        11.73 o
   4 -14   8        184.44        168.79        16.29 o
   5 -14   8         32.94         31.37         4.39 o
   6 -14   8        431.62        346.91        52.05 o
   7 -14   8          9.95          6.45         2.25 o
   8 -14   8          2.72          3.67         1.40 o
   9 -14   8        185.87         84.17        16.95 o
  -5 -13   8          9.49          6.64         2.02 o
  -4 -13   8          1.03          1.93         1.81 o
  -3 -13   8        209.60        220.48         6.82 o
  -2 -13   8          2.01          4.95         1.78 o
  -1 -13   8       2205.79       1995.72       456.44 o
   0 -13   8        123.81        120.41        16.90 o
   1 -13   8         78.77         85.41        13.06 o
   2 -13   8       2049.79       2088.03       258.57 o
   3 -13   8         66.44         61.01         6.97 o
   4 -13   8       2913.44       2896.35       265.09 o
   5 -13   8         13.10         11.83         1.75 o
   6 -13   8        927.42        878.09       104.26 o
   7 -13   8        456.29        402.83        43.70 o
   8 -13   8       2368.65       2031.61       167.58 o
   9 -13   8        744.68        521.61        79.82 o
  10 -13   8        606.37        343.28        13.07 o
  -6 -12   8          0.43         -0.45         1.87 o
  -5 -12   8       1419.20       1553.73        31.73 o
  -4 -12   8        738.87        797.54        24.66 o
  -3 -12   8       1179.99       1307.80        18.36 o
  -2 -12   8       1435.29       1452.07       202.40 o
  -1 -12   8        714.61        580.22        82.39 o
   0 -12   8       2479.57       2260.89       253.33 o
   1 -12   8        615.49        524.66        54.22 o
   2 -12   8       1462.53       1409.97       147.02 o
   3 -12   8         95.23         95.59         9.41 o
   4 -12   8         66.70         58.97         5.91 o
   5 -12   8         24.88         20.61         3.12 o
   6 -12   8        788.19        742.14        55.44 o
   7 -12   8        561.89        546.02        25.87 o
   8 -12   8        526.28        450.26        43.68 o
   9 -12   8          5.95          6.61         1.54 o
  10 -12   8        429.62        387.63        79.30 o
  -7 -11   8         75.43         83.51         4.39 o
  -6 -11   8         70.90         76.07         5.06 o
  -5 -11   8        546.07        549.20        14.52 o
  -4 -11   8        181.87        188.58        16.74 o
  -3 -11   8        198.19        196.10        26.86 o
  -2 -11   8        236.74        245.01        28.84 o
  -1 -11   8        204.41        217.96        23.24 o
   0 -11   8         78.53         95.57        12.37 o
   1 -11   8          4.72          4.97         1.48 o
   2 -11   8         53.44         56.61         7.57 o
   3 -11   8        184.29        173.32         8.29 o
   4 -11   8       1804.37       1739.46       157.46 o
   5 -11   8        305.93        272.35        21.61 o
   6 -11   8       3692.90       3633.47       233.55 o
   7 -11   8        610.84        605.51        48.18 o
   8 -11   8        943.58        915.77       123.32 o
   9 -11   8        439.47        433.36        37.62 o
  10 -11   8        263.79        295.63        49.94 o
  -8 -10   8         17.92         18.85         2.16 o
  -7 -10   8        209.18        232.15         8.79 o
  -6 -10   8         41.51         44.29         4.59 o
  -5 -10   8        487.90        540.28        15.91 o
  -4 -10   8        553.01        579.40        36.75 o
  -3 -10   8       1022.05       1023.01        76.39 o
  -2 -10   8        467.04        491.93        47.44 o
  -1 -10   8       3570.75       3665.37       286.00 o
   0 -10   8       5395.82       5468.88       628.24 o
   1 -10   8         44.40         59.66         4.76 o
   2 -10   8       9805.35       9701.73       997.75 o
   3 -10   8        468.65        437.44        31.98 o
   4 -10   8        367.85        359.44        29.57 o
   5 -10   8          0.94          2.29         1.77 o
   6 -10   8        507.26        511.80        33.88 o
   7 -10   8       1619.97       1642.71       101.13 o
   8 -10   8       1627.36       1603.02       229.83 o
   9 -10   8        624.72        629.70        81.69 o
  10 -10   8         73.38         61.91        20.62 o
  11 -10   8        689.57        376.41       209.94 o
  -9  -9   8       1234.89       1259.79        21.83 o
  -8  -9   8        765.69        764.63        15.27 o
  -7  -9   8        862.72        953.12        19.88 o
  -6  -9   8        852.89        928.61        21.28 o
  -5  -9   8       1389.50       1223.95       273.35 o
  -4  -9   8          7.91         11.99         2.78 o
  -3  -9   8       1352.27       1316.09       104.47 o
  -2  -9   8        372.29        361.15        34.78 o
  -1  -9   8        812.94        805.51        68.24 o
   0  -9   8         49.47         60.67         5.71 o
   1  -9   8        901.50        859.89        86.45 o
   2  -9   8        753.13        714.54        66.38 o
   3  -9   8        108.52        110.92         6.91 o
   4  -9   8       4052.67       4025.70       390.44 o
   5  -9   8          3.67          4.71         1.52 o
   6  -9   8        657.52        612.70        55.92 o
   7  -9   8         20.86         19.82         3.45 o
   8  -9   8       1576.50       1590.08       116.13 o
   9  -9   8         43.66         52.76         6.20 o
  10  -9   8        153.92        127.26        31.35 o
  11  -9   8        322.52        154.55        88.93 o
  -9  -8   8          6.29          6.40         1.51 o
  -8  -8   8        116.78        125.25         7.07 o
  -7  -8   8         70.43         71.08         4.67 o
  -6  -8   8          6.73          6.48         2.32 o
  -5  -8   8         50.90         56.10         5.26 o
  -4  -8   8        308.72        291.59        21.45 o
  -3  -8   8         42.52         34.52         2.67 o
  -2  -8   8        664.55        716.59        51.55 o
  -1  -8   8        842.81        747.09        78.70 o
   0  -8   8        121.21         79.01         7.09 o
   1  -8   8         25.90         33.90         5.09 o
   2  -8   8       5998.86       5560.00       894.27 o
   3  -8   8        186.94        197.69        16.90 o
   4  -8   8       4173.02       4045.07       471.41 o
   5  -8   8        350.55        325.80        28.40 o
   6  -8   8        333.36        375.16        25.75 o
   7  -8   8       1536.75       1591.20        84.06 o
   8  -8   8        901.78        966.30        47.38 o
   9  -8   8        778.76        760.14        69.92 o
  10  -8   8        367.45        339.54        98.54 o
  11  -8   8       1318.79       1084.21       472.19 o
 -10  -7   8        303.29        325.92        11.55 o
  -9  -7   8        821.76        821.65        15.92 o
  -8  -7   8        242.38        245.48         8.34 o
  -7  -7   8       1919.84       1984.27        30.60 o
  -6  -7   8        118.18        100.98        12.68 o
  -5  -7   8       1651.20       1503.88       140.47 o
  -4  -7   8        384.37        344.52        32.27 o
  -3  -7   8       3917.91       3875.15       244.94 o
  -2  -7   8        296.77        163.37        17.31 o
  -1  -7   8       1175.56        870.71        81.85 o
   0  -7   8       1290.21        886.72       118.41 o
   1  -7   8        216.71        188.44        26.81 o
   2  -7   8       1737.54       1587.64       242.22 o
   3  -7   8        102.75         95.21        18.21 o
   4  -7   8       4507.96       4131.67       419.34 o
   5  -7   8        432.93        417.51        31.34 o
   6  -7   8       5141.37       5487.29       350.96 o
   7  -7   8        301.54        310.67        11.17 o
   8  -7   8          2.15          4.14         1.71 o
   9  -7   8        685.71        647.19       123.73 o
  10  -7   8         77.24         70.60        27.80 o
  11  -7   8         90.60         86.58        13.98 o
 -10  -6   8         60.46         65.75         6.02 o
  -9  -6   8        619.52        675.11        12.72 o
  -8  -6   8         44.02         38.50         3.71 o
  -7  -6   8        157.13        165.19         9.31 o
  -6  -6   8        151.51        177.36        13.47 o
  -5  -6   8       2048.23       2024.87       135.96 o
  -4  -6   8        396.38        414.21        43.75 o
  -3  -6   8        212.46        152.52        33.79 o
  -2  -6   8        548.42        457.47        94.35 o
  -1  -6   8        146.87        119.85        21.62 o
   0  -6   8         84.48         76.35         7.85 o
   1  -6   8        207.92        168.14        21.83 o
   2  -6   8        107.21        117.26        22.05 o
   3  -6   8         18.42         16.06         3.38 o
   4  -6   8       1945.82       2070.52       427.64 o
   5  -6   8          3.55          4.25         1.43 o
   6  -6   8         30.49         44.99         4.12 o
   7  -6   8        406.26        434.83        16.49 o
   8  -6   8         25.97         39.03         4.86 o
   9  -6   8       1696.54       1521.35       311.23 o
  10  -6   8         30.89         30.96         4.69 o
  11  -6   8        191.82        177.51        62.24 o
 -10  -5   8        143.64        145.85         9.65 o
  -9  -5   8        109.39        105.65         5.45 o
  -8  -5   8         69.42         82.31         5.36 o
  -7  -5   8         74.01         61.61         4.86 o
  -6  -5   8        114.13        103.17        17.88 o
  -5  -5   8       2411.63       2306.06       154.91 o
  -4  -5   8       2446.26       2408.85       241.80 o
  -3  -5   8       1099.02        858.83       159.96 o
  -2  -5   8       1266.27       1016.46       180.05 o
  -1  -5   8        954.28        780.49       135.52 o
   0  -5   8       7050.32       6035.86       905.38 o
   1  -5   8        255.11        216.94        34.12 o
   2  -5   8      11928.95      10017.96       887.60 o
   3  -5   8         12.32         10.20         2.38 o
   4  -5   8       5284.49       5493.50      1047.58 o
   5  -5   8       2202.09       2298.71       109.17 o
   6  -5   8       5923.59       6160.10       189.24 o
   7  -5   8       1877.38       1700.69       259.95 o
   8  -5   8       1720.73       1496.16       380.86 o
   9  -5   8       1022.87        956.21       184.73 o
  10  -5   8        171.56        120.47        26.64 o
  11  -5   8       2258.20       1759.28       945.74 o
 -11  -4   8        223.23        204.98         8.21 o
 -10  -4   8         27.02         30.34         3.47 o
  -9  -4   8       4081.49       4216.24        46.88 o
  -8  -4   8         11.55          8.23         2.19 o
  -7  -4   8       1893.80       1863.51        41.61 o
  -6  -4   8       1131.37       1062.40        65.10 o
  -5  -4   8       3079.14       3079.87       113.02 o
  -4  -4   8       5520.76       5328.90      1019.07 o
  -3  -4   8       3147.92       2921.77       580.67 o
  -2  -4   8       2574.00       2278.77       349.43 o
  -1  -4   8       1094.80        910.17       138.75 o
   0  -4   8      10808.37       9867.58      1318.06 o
   1  -4   8         10.83          9.56         2.58 o
   2  -4   8       5148.25       4625.17       567.43 o
   3  -4   8         11.70         19.29         4.62 o
   4  -4   8        687.42        727.31       155.82 o
   5  -4   8        268.42        242.33        12.85 o
   6  -4   8          1.19          7.08         1.69 o
   7  -4   8        444.79        479.38        30.11 o
   8  -4   8         21.94         20.35         2.83 o
   9  -4   8         58.47         60.71         5.34 o
  10  -4   8        284.71        254.75        36.48 o
  11  -4   8         76.11         49.30        29.18 o
 -10  -3   8        759.60        727.76        16.46 o
  -9  -3   8        164.26        160.80         5.91 o
  -8  -3   8        489.00        471.29        12.69 o
  -7  -3   8       1721.99       1592.04       168.20 o
  -6  -3   8        379.06        348.58        18.92 o
  -5  -3   8         32.15         30.73         2.35 o
  -4  -3   8        357.57        339.34        32.38 o
  -3  -3   8         32.42         32.07         3.71 o
  -2  -3   8        211.74        162.81        18.27 o
  -1  -3   8          1.61          2.22         1.30 o
   0  -3   8       1753.08       1761.03       181.63 o
   1  -3   8         26.62         28.47         3.89 o
   2  -3   8          6.13          3.42         1.67 o
   3  -3   8         63.78         54.23         6.32 o
   4  -3   8       1890.71       1691.91       192.51 o
   5  -3   8        792.06        828.95        24.09 o
   6  -3   8       3026.60       3258.45       102.54 o
   7  -3   8       1612.24       1790.18        41.92 o
   8  -3   8       1354.23       1593.68        99.20 o
   9  -3   8        505.40        510.57        36.22 o
  10  -3   8         65.68         57.05        12.33 o
 -11  -2   8        161.88        154.20         8.52 o
 -10  -2   8          4.13          5.16         1.51 o
  -9  -2   8        803.78        810.67        16.15 o
  -8  -2   8        115.63        129.57         5.69 o
  -7  -2   8       2148.69       2000.90       144.19 o
  -6  -2   8        494.61        475.22        22.95 o
  -5  -2   8       4433.02       4071.28       203.41 o
  -4  -2   8       3666.55       3269.37       326.41 o
  -3  -2   8       2635.72       2341.71       206.86 o
  -2  -2   8       2949.15       2377.26       191.61 o
  -1  -2   8        164.73        143.91         8.48 o
   0  -2   8       6680.23       6061.44       653.41 o
   1  -2   8          1.28          0.66         1.52 o
   2  -2   8       5884.46       5438.87       502.77 o
   3  -2   8         19.40         17.35         4.50 o
   4  -2   8       3252.50       3229.15       212.96 o
   5  -2   8       3224.81       3369.12       176.33 o
   6  -2   8       1195.21       1338.96        43.06 o
   7  -2   8       1123.48       1256.25        27.09 o
   8  -2   8          8.36          9.69         2.28 o
   9  -2   8       1167.81       1068.63       180.58 o
  10  -2   8         25.97          7.91         4.35 o
 -11  -1   8       1140.63       1032.51        17.63 o
 -10  -1   8        212.94        219.00         9.76 o
  -9  -1   8       2804.43       2482.65       175.08 o
  -8  -1   8         21.50         16.48         1.90 o
  -7  -1   8       1188.44       1168.18        41.52 o
  -6  -1   8         12.96         16.81         1.68 o
  -5  -1   8       4728.33       3997.49        48.99 o
  -4  -1   8        152.04        163.69         6.74 o
  -3  -1   8       1518.75       1386.86        63.15 o
  -2  -1   8       1515.13       1375.14       105.10 o
  -1  -1   8          0.64          0.34         1.16 o
   0  -1   8       1154.23        889.08        71.07 o
   1  -1   8          8.87          4.62         1.91 o
   2  -1   8        401.05        338.83        19.62 o
   3  -1   8         83.94         77.05         8.60 o
   4  -1   8        935.20        970.33        93.69 o
   5  -1   8        101.22        131.26         7.06 o
   6  -1   8        854.08        941.16        45.70 o
   7  -1   8        110.95        115.45         7.66 o
   8  -1   8        133.09        124.60        23.98 o
   9  -1   8         62.04         48.11         9.83 o
  10  -1   8        214.94         89.38         5.65 o
 -11   0   8        117.12        102.72         5.55 o
 -10   0   8        477.16        400.24        13.10 o
  -9   0   8        556.78        459.01        17.98 o
  -8   0   8       1055.34        926.11        43.53 o
  -7   0   8        149.71        132.77         5.27 o
  -6   0   8        278.27        287.67        13.53 o
  -5   0   8        860.17        836.03        32.00 o
  -4   0   8         84.49         79.79         6.75 o
  -3   0   8        356.09        320.32        12.35 o
  -2   0   8        429.26        321.92        11.57 o
  -1   0   8         14.40         12.78         2.01 o
   0   0   8       2385.02       1967.15       124.53 o
   1   0   8         80.36         73.78         5.95 o
   2   0   8       2612.06       2489.73       107.91 o
   3   0   8        349.49        357.02        27.40 o
   4   0   8       1540.05       1621.77        74.42 o
   5   0   8        896.12        879.17        96.19 o
   6   0   8        484.90        582.59        39.88 o
   7   0   8       2076.61       2320.25       114.73 o
   8   0   8         13.60         11.45         4.62 o
   9   0   8        991.43        911.15       127.21 o
  10   0   8        110.98         27.25         5.51 o
 -11   1   8        913.40        828.58        30.75 o
 -10   1   8         24.36         27.80         4.53 o
  -9   1   8       2893.50       2648.17        82.97 o
  -8   1   8         48.63         59.83         3.74 o
  -7   1   8        524.36        490.16        23.63 o
  -6   1   8       1263.74       1249.91        49.96 o
  -5   1   8       5443.18       5378.27       200.62 o
  -4   1   8       8809.02       7798.09       143.62 o
  -3   1   8       2298.40       2298.90        90.42 o
  -2   1   8       2041.25       1939.84        73.32 o
  -1   1   8         34.05         36.06         4.47 o
   0   1   8       7266.34       6829.72       333.93 o
   1   1   8         95.03         96.77         5.84 o
   2   1   8       2815.88       2491.43       197.42 o
   3   1   8       1600.41       1744.61       100.37 o
   4   1   8       1901.27       1909.93        55.84 o
   5   1   8        260.90        268.82        16.98 o
   6   1   8       1197.64       1377.25        58.51 o
   7   1   8         20.92         20.21         2.35 o
   8   1   8        172.28        200.31         7.81 o
   9   1   8        607.41        403.13       102.09 o
 -11   2   8        700.44        674.33        21.48 o
 -10   2   8        231.18        201.71         9.54 o
  -9   2   8       2476.80       2362.15        94.34 o
  -8   2   8       1735.47       1616.94        73.22 o
  -7   2   8       4552.63       4654.42       197.44 o
  -6   2   8       3330.12       3296.21       148.26 o
  -5   2   8        463.71        417.24        15.77 o
  -4   2   8       2048.29       2008.09        49.91 o
  -3   2   8        538.04        516.91        16.66 o
  -2   2   8       1207.71       1106.21        44.66 o
  -1   2   8        280.88        268.43        10.21 o
   0   2   8         59.15         64.02         8.03 o
   1   2   8        122.33        104.33         6.31 o
   2   2   8        273.37        284.83        10.18 o
   3   2   8         99.47        112.55         4.48 o
   4   2   8         11.09         11.63         1.64 o
   5   2   8         65.78         47.39         3.18 o
   6   2   8        283.13        330.23         7.95 o
   7   2   8        539.99        595.99         9.74 o
   8   2   8          5.51          2.82         0.95 o
   9   2   8        409.81        290.39         5.17 o
 -11   3   8        145.59        128.87         9.36 o
 -10   3   8        336.78        309.48        16.70 o
  -9   3   8        646.51        639.44        26.00 o
  -8   3   8        307.49        273.97         9.55 o
  -7   3   8         14.21         14.95         2.60 o
  -6   3   8        172.19        176.14         9.32 o
  -5   3   8        440.47        467.95        10.93 o
  -4   3   8        615.93        700.80        21.92 o
  -3   3   8        828.26        872.86        23.90 o
  -2   3   8       4410.38       4492.19       148.54 o
  -1   3   8         87.00         81.36         3.27 o
   0   3   8       6610.55       6480.19       171.22 o
   1   3   8        139.63        136.60         6.36 o
   2   3   8        341.21        366.02        14.04 o
   3   3   8        604.87        655.59        30.45 o
   4   3   8        386.45        407.96        18.16 o
   5   3   8       3099.09       3445.79        73.59 o
   6   3   8        887.22        852.34        62.18 o
   7   3   8        405.40        341.08        56.81 o
   8   3   8         50.35         39.86        11.01 o
 -11   4   8       1070.61        803.83       296.58 o
 -10   4   8        417.36        417.01        18.90 o
  -9   4   8        933.58        978.60        18.00 o
  -8   4   8        201.72        210.00         6.87 o
  -7   4   8       3480.46       3479.17       170.16 o
  -6   4   8        846.13        810.67        39.78 o
  -5   4   8       2353.46       2219.03        82.89 o
  -4   4   8        871.49        795.57        28.15 o
  -3   4   8        311.51        336.43        11.77 o
  -2   4   8       3681.18       3646.99       146.12 o
  -1   4   8         52.04         51.45         2.74 o
   0   4   8       1990.58       1889.05        30.27 o
   1   4   8         32.39         35.19         2.84 o
   2   4   8        291.68        352.38        37.29 o
   3   4   8        119.65        111.07         6.64 o
   4   4   8          2.09          5.76         1.41 o
   5   4   8         66.63         71.59        11.11 o
   6   4   8         20.74         17.86         5.35 o
   7   4   8        358.11        325.38        97.19 o
 -11   5   8        985.59        692.68       239.61 o
 -10   5   8          1.11          0.26         2.08 o
  -9   5   8        150.07        169.98         6.08 o
  -8   5   8         90.95        102.86         6.85 o
  -7   5   8        200.95        198.14         7.12 o
  -6   5   8        242.68        219.85        10.51 o
  -5   5   8        417.46        416.08        20.69 o
  -4   5   8         43.87         40.61         2.94 o
  -3   5   8         17.02          8.50         1.91 o
  -2   5   8        100.65        122.77         5.57 o
  -1   5   8         13.88         12.11         1.73 o
   0   5   8       1390.88       1651.28       134.20 o
   1   5   8         20.66         24.62         2.84 o
   2   5   8       1182.26       1306.70        24.97 o
   3   5   8        120.45        124.16         5.85 o
   4   5   8        305.42        285.23        32.23 o
   5   5   8       1371.83       1284.58       343.29 o
   6   5   8         23.11         15.94         7.10 o
 -11   6   8        928.79        822.59        18.85 o
 -10   6   8        259.44        238.17        26.24 o
  -9   6   8        166.07        167.05        15.38 o
  -8   6   8        285.92        295.73        11.02 o
  -7   6   8        738.73        764.26        19.78 o
  -6   6   8       1173.56       1206.28        43.46 o
  -5   6   8       2034.14       1992.52        60.84 o
  -4   6   8       1258.75       1301.87        39.37 o
  -3   6   8          2.91          3.76         1.22 o
  -2   6   8       1889.99       1948.43        44.28 o
  -1   6   8          3.41          4.17         1.24 o
   0   6   8       2932.10       2820.06       228.00 o
   1   6   8        317.36        348.95         9.76 o
   2   6   8       2360.37       2505.27       101.98 o
   3   6   8        595.16        580.30        75.58 o
   4   6   8        236.11        226.10        36.68 o
   5   6   8         91.93         79.52        27.95 o
   6   6   8          4.70          3.22         1.00 o
 -10   7   8         11.15          7.62         2.11 o
  -9   7   8       2661.54       2272.79       266.29 o
  -8   7   8        200.90        200.19         8.67 o
  -7   7   8         49.17         55.72         3.40 o
  -6   7   8       1217.13       1280.82        60.82 o
  -5   7   8        366.38        384.21        12.70 o
  -4   7   8       1503.52       1576.09        53.64 o
  -3   7   8        113.03        107.43         4.64 o
  -2   7   8        497.99        575.71        24.71 o
  -1   7   8         82.35         91.35         5.01 o
   0   7   8        398.90        333.76        36.60 o
   1   7   8          6.73          5.95         2.51 o
   2   7   8        268.72        244.33        20.51 o
   3   7   8        181.62        176.44        27.22 o
   4   7   8         28.47         29.90         3.09 o
   5   7   8         12.89         12.08         1.65 o
 -10   8   8         80.20         66.78         4.01 o
  -9   8   8        126.84        117.58         6.65 o
  -8   8   8        196.60        212.32         9.86 o
  -7   8   8          2.16          2.73         1.53 o
  -6   8   8         29.87         31.01         2.80 o
  -5   8   8        860.42        856.45        26.82 o
  -4   8   8         42.94         56.75         4.33 o
  -3   8   8        116.19        112.09         5.44 o
  -2   8   8        522.56        561.55        11.75 o
  -1   8   8         51.60         39.77         3.14 o
   0   8   8        972.17       1025.39        27.11 o
   1   8   8        581.71        566.90        53.85 o
   2   8   8        545.87        602.77        33.67 o
   3   8   8        797.89        768.25        21.90 o
   4   8   8        156.69        135.15         4.87 o
  -9   9   8       1492.72       1299.05       126.47 o
  -8   9   8        453.00        326.01        52.55 o
  -7   9   8        852.32        844.75        39.05 o
  -6   9   8       1523.16       1546.21       128.34 o
  -5   9   8        551.48        575.52        15.87 o
  -4   9   8       1434.31       1513.95        36.47 o
  -3   9   8         73.17         78.87         4.72 o
  -2   9   8       1912.26       2092.77        64.00 o
  -1   9   8         95.43         93.10         6.17 o
   0   9   8       1091.10       1167.46        20.59 o
   1   9   8        155.69        167.91         7.14 o
   2   9   8        612.04        586.43        22.50 o
  -7  10   8        401.27        342.75        38.34 o
  -6  10   8         33.25         37.58         3.33 o
  -5  10   8          0.36          0.89         1.30 o
  -4  10   8         71.26         73.11         5.67 o
  -3  10   8          3.47          6.04         1.33 o
  -2  10   8          2.37          3.21         0.97 o
  -1  10   8          1.63          1.47         1.15 o
   0  10   8          1.11          1.16         0.85 o
  -1 -16   9          9.62          7.63         1.88 o
   0 -16   9        352.80        329.01        50.04 o
   1 -16   9        629.92        485.28       109.05 o
   2 -16   9       1019.31        797.02       187.39 o
   3 -16   9        562.51        400.35       122.87 o
   4 -16   9       1011.55        838.83       180.86 o
   5 -16   9          8.70         12.83         1.99 o
   6 -16   9        657.21        522.65       191.32 o
  -2 -15   9        466.36        441.04        11.77 o
  -1 -15   9       1306.69       1143.16       233.76 o
   0 -15   9        480.90        432.07       151.01 o
   1 -15   9          1.75          2.63         1.05 o
   2 -15   9        819.45        684.53       126.03 o
   3 -15   9         78.31         75.44        12.49 o
   4 -15   9        692.19        645.49       116.64 o
   5 -15   9         58.36         45.27        13.55 o
   6 -15   9        983.76        767.40       286.83 o
   7 -15   9        218.05        179.22        33.65 o
  -4 -14   9        328.16        313.15         9.22 o
  -3 -14   9        398.24        346.32        62.67 o
  -2 -14   9         21.77         24.43         5.63 o
  -1 -14   9          1.08          1.19         1.49 o
   0 -14   9        520.88        461.23       121.35 o
   1 -14   9         50.81         34.21         6.88 o
   2 -14   9       2072.06       1972.52       288.60 o
   3 -14   9         86.67         84.40        12.31 o
   4 -14   9        541.69        563.66        66.23 o
   5 -14   9         98.72         88.15        16.89 o
   6 -14   9       1982.53       1701.05       256.90 o
   7 -14   9        102.97         96.54         5.88 o
   8 -14   9        332.13        219.77        24.85 o
  -5 -13   9        353.07        373.56        12.13 o
  -4 -13   9          0.26          0.90         0.99 o
  -3 -13   9        137.02        137.83        26.65 o
  -2 -13   9         24.69         25.50         3.32 o
  -1 -13   9       1823.92       1597.19       439.33 o
   0 -13   9       1117.85       1056.55       273.94 o
   1 -13   9       1950.81       1753.70       269.06 o
   2 -13   9       2816.54       2714.45       367.60 o
   3 -13   9          3.86          4.64         1.52 o
   4 -13   9       2803.57       2719.76       365.50 o
   5 -13   9         20.30         16.31         2.41 o
   6 -13   9       2469.30       2163.16       265.36 o
   7 -13   9        580.19        589.44        13.07 o
   8 -13   9       1843.51       1575.56       256.26 o
   9 -13   9        416.07        370.44        36.23 o
  -6 -12   9        340.20        341.80        12.35 o
  -5 -12   9       1751.47       1877.91        33.57 o
  -4 -12   9        275.30        295.62         9.58 o
  -3 -12   9       1011.24       1116.31        16.78 o
  -2 -12   9        329.05        310.95        51.07 o
  -1 -12   9          6.08          8.60         1.60 o
   0 -12   9        971.55        932.36       149.30 o
   1 -12   9        286.24        281.09        41.96 o
   2 -12   9        610.24        643.08        95.09 o
   3 -12   9        266.50        284.05        22.32 o
   4 -12   9        615.72        668.60        66.33 o
   5 -12   9          1.56          1.91         1.53 o
   6 -12   9        464.75        480.83        41.82 o
   7 -12   9        622.75        618.61        19.36 o
   8 -12   9        155.19        133.63        25.85 o
   9 -12   9          1.44          6.24         2.03 o
  10 -12   9         24.87         22.13         4.59 o
  -7 -11   9        114.24        115.27         4.83 o
  -6 -11   9          7.33          7.39         1.78 o
  -5 -11   9        216.66        223.83         9.05 o
  -4 -11   9        551.88        615.10        12.50 o
  -3 -11   9         37.83         39.76         5.60 o
  -2 -11   9        905.49        948.05       121.35 o
  -1 -11   9         32.91         33.12         8.79 o
   0 -11   9          3.85          7.26         2.12 o
   1 -11   9        998.24        998.83       136.56 o
   2 -11   9          7.30          9.49         2.33 o
   3 -11   9         61.53         72.17         6.74 o
   4 -11   9       2181.33       2314.35       274.66 o
   5 -11   9          9.37          9.04         2.07 o
   6 -11   9       3096.60       3208.85       207.09 o
   7 -11   9        464.70        446.10        32.59 o
   8 -11   9        835.50        917.45        21.69 o
   9 -11   9       2062.42       2066.80       265.15 o
  10 -11   9        235.33        233.87        65.15 o
  -8 -10   9        346.26        371.93         8.33 o
  -7 -10   9        474.35        539.01        12.79 o
  -6 -10   9          5.46          3.73         1.71 o
  -5 -10   9       2491.61       2602.43        33.93 o
  -4 -10   9        613.37        583.22        59.87 o
  -3 -10   9       2947.68       3034.85       185.91 o
  -2 -10   9       1056.62       1058.88       130.23 o
  -1 -10   9        788.68        791.99        91.02 o
   0 -10   9       2918.82       2849.67       461.53 o
   1 -10   9       1727.07       1882.58       126.12 o
   2 -10   9        941.10        868.78        86.90 o
   3 -10   9        120.74        124.53        11.64 o
   4 -10   9         67.82         75.28         7.25 o
   5 -10   9        304.40        288.91        29.02 o
   6 -10   9         43.55         58.35         4.34 o
   7 -10   9        121.21        110.42         7.04 o
   8 -10   9         98.58         73.13        14.25 o
   9 -10   9         94.07         74.69        24.06 o
  10 -10   9         33.07         18.90         8.49 o
  -8  -9   9         34.56         36.25         3.47 o
  -7  -9   9         56.49         64.07         5.11 o
  -6  -9   9          7.08          4.04         2.09 o
  -5  -9   9         13.15         12.54         1.78 o
  -4  -9   9        100.97        105.94         7.63 o
  -3  -9   9         95.67        100.88         5.52 o
  -2  -9   9        563.24        537.08        43.00 o
  -1  -9   9          9.30          8.96         1.85 o
   0  -9   9         92.98        103.99         6.99 o
   1  -9   9         10.47         13.12         1.68 o
   2  -9   9          4.50          3.85         2.08 o
   3  -9   9        378.93        372.50        32.15 o
   4  -9   9          7.46          8.78         2.64 o
   5  -9   9          1.55          3.02         1.61 o
   6  -9   9         51.17         64.62         4.42 o
   7  -9   9          4.91          3.07         1.93 o
   8  -9   9       1050.25       1015.67        69.42 o
   9  -9   9       1232.36        964.99       119.84 o
  10  -9   9        445.28        287.13       119.79 o
  -9  -8   9        360.57        350.01         8.64 o
  -8  -8   9        160.03        167.40         6.02 o
  -7  -8   9         59.75         67.92         4.41 o
  -6  -8   9         69.70         71.59         4.91 o
  -5  -8   9       1384.88       1407.08        21.23 o
  -4  -8   9        108.88        106.49         9.37 o
  -3  -8   9       3253.43       3089.07       311.81 o
  -2  -8   9       1700.22       1672.35       166.78 o
  -1  -8   9        318.21        299.10        32.97 o
   0  -8   9       6769.92       6315.96       640.35 o
   1  -8   9       3509.73       3395.79       313.56 o
   2  -8   9       4686.77       4509.28       526.70 o
   3  -8   9        180.94        189.44        21.37 o
   4  -8   9       9511.82       8998.08       750.11 o
   5  -8   9        827.92        813.88        69.33 o
   6  -8   9       4188.33       4207.05       229.41 o
   7  -8   9       1171.67       1190.06        19.22 o
   8  -8   9        111.79        118.20         6.27 o
   9  -8   9        644.91        556.71        64.73 o
  10  -8   9        120.17         78.57        28.37 o
  11  -8   9        398.53        277.52       164.16 o
 -10  -7   9        132.26        141.22         6.88 o
  -9  -7   9        314.04        314.00         9.36 o
  -8  -7   9          6.93          8.57         1.84 o
  -7  -7   9       3781.72       3956.85        45.54 o
  -6  -7   9        124.07        137.00         7.01 o
  -5  -7   9       1485.32       1458.83       130.46 o
  -4  -7   9        913.82        876.97        77.01 o
  -3  -7   9        442.50        379.45        36.90 o
  -2  -7   9        792.59        768.88        58.23 o
  -1  -7   9       1238.93       1092.40       163.01 o
   0  -7   9       3152.55       2579.35       383.28 o
   1  -7   9          6.41          5.40         1.89 o
   2  -7   9       2290.35       2209.14       318.32 o
   3  -7   9         70.31         76.17         8.45 o
   4  -7   9        561.27        593.94        54.33 o
   5  -7   9         60.42         52.02         4.28 o
   6  -7   9       1961.65       2019.34        45.60 o
   7  -7   9        157.35        148.36         8.34 o
   8  -7   9       1056.20       1079.41       101.34 o
   9  -7   9         53.65         48.87         6.28 o
  10  -7   9         47.74         23.69         7.72 o
  11  -7   9         75.28         59.66        31.27 o
 -10  -6   9        334.79        353.54        12.66 o
  -9  -6   9          1.46          6.36         1.69 o
  -8  -6   9        254.48        248.30         8.68 o
  -7  -6   9          4.60          4.47         1.67 o
  -6  -6   9         94.45         77.10         4.97 o
  -5  -6   9        242.98        245.19        12.72 o
  -4  -6   9        614.82        599.40        58.56 o
  -3  -6   9         87.56         93.66         7.30 o
  -2  -6   9        226.31        199.07        34.64 o
  -1  -6   9        330.09        253.17        49.22 o
   0  -6   9       3780.34       3161.99       559.06 o
   1  -6   9        197.18        166.75        22.91 o
   2  -6   9       3790.65       3284.67       495.34 o
   3  -6   9          8.91         10.05         2.17 o
   4  -6   9       3208.05       3202.96       324.89 o
   5  -6   9        165.57        165.33         6.59 o
   6  -6   9       9762.57      10286.37       538.23 o
   7  -6   9       1177.79       1202.75       113.27 o
   8  -6   9        547.37        541.81        75.88 o
   9  -6   9       3186.47       3383.31       219.35 o
  10  -6   9         32.22         28.48         4.30 o
  11  -6   9        909.89        483.48        10.94 o
 -10  -5   9         44.59         46.15         3.70 o
  -9  -5   9        353.14        370.34         9.59 o
  -8  -5   9        605.60        577.59        13.64 o
  -7  -5   9       3569.20       3597.76        43.21 o
  -6  -5   9        875.88        877.76        16.50 o
  -5  -5   9       4447.65       4040.60       499.43 o
  -4  -5   9        165.61        161.94        10.61 o
  -3  -5   9       1782.17       1722.81       165.44 o
  -2  -5   9       7847.62       6670.37      1090.68 o
  -1  -5   9       1354.84       1120.07       176.92 o
   0  -5   9       4224.21       3641.86       537.32 o
   1  -5   9        244.09        214.53        33.11 o
   2  -5   9       7358.17       6383.62       776.77 o
   3  -5   9        368.09        345.44        46.89 o
   4  -5   9       2834.35       2896.74       275.03 o
   5  -5   9        813.79        777.89        38.75 o
   6  -5   9        266.78        294.00        17.62 o
   7  -5   9        768.66        660.79       119.70 o
   8  -5   9       2433.07       2388.80       451.15 o
   9  -5   9        632.79        503.67       110.46 o
  10  -5   9        251.42        202.95        49.19 o
 -10  -4   9       1278.13       1280.35        40.92 o
  -9  -4   9       1085.13       1125.75        20.78 o
  -8  -4   9        110.08        126.96         6.58 o
  -7  -4   9       2379.93       2482.38        35.49 o
  -6  -4   9        306.95        334.94        10.15 o
  -5  -4   9       1209.81       1176.97        91.57 o
  -4  -4   9         25.52         44.15         2.81 o
  -3  -4   9       1210.04       1032.62       178.31 o
  -2  -4   9         41.09         48.20         7.24 o
  -1  -4   9        159.15        127.78        25.38 o
   0  -4   9        393.36        366.11        45.92 o
   1  -4   9        263.87        222.62        27.52 o
   2  -4   9         72.85        106.36        12.80 o
   3  -4   9         38.57         38.33         3.96 o
   4  -4   9         82.16         83.94         5.70 o
   5  -4   9         56.99         56.02         2.91 o
   6  -4   9       1993.19       1949.13       147.29 o
   7  -4   9         13.92         18.83         2.80 o
   8  -4   9       1417.21       1511.40       196.01 o
   9  -4   9         33.90         30.37         6.55 o
  10  -4   9          0.14          1.32         1.05 o
 -10  -3   9         86.09         81.42         5.27 o
  -9  -3   9          4.76          1.77         1.69 o
  -8  -3   9          0.73          2.12         1.86 o
  -7  -3   9        508.21        550.27        12.55 o
  -6  -3   9        363.23        389.26        30.74 o
  -5  -3   9        737.03        695.96        45.33 o
  -4  -3   9          1.36          4.51         1.11 o
  -3  -3   9       2024.19       1718.92       197.97 o
  -2  -3   9       3076.92       2595.63       191.20 o
  -1  -3   9        355.64        293.39        34.41 o
   0  -3   9        984.46        817.27        72.38 o
   1  -3   9        501.04        476.51        47.09 o
   2  -3   9       3176.14       2669.69       254.44 o
   3  -3   9       2197.14       2117.91       300.38 o
   4  -3   9       2950.26       2859.22       208.11 o
   5  -3   9        704.20        717.40        65.32 o
   6  -3   9        976.72       1070.36        57.25 o
   7  -3   9       1828.17       1914.44       129.04 o
   8  -3   9        312.14        322.35        37.81 o
   9  -3   9       1501.60       1234.71       273.04 o
  10  -3   9        181.75         55.03        15.53 o
 -10  -2   9        877.83        814.01        24.85 o
  -9  -2   9        870.85        897.51        35.00 o
  -8  -2   9        196.11        159.06        31.33 o
  -7  -2   9       3569.78       3589.53       207.02 o
  -6  -2   9         79.72         95.16         4.90 o
  -5  -2   9       4433.27       4365.46       250.96 o
  -4  -2   9       4304.32       4275.74       225.22 o
  -3  -2   9       2023.79       1744.87       173.84 o
  -2  -2   9       6559.02       5229.82       364.27 o
  -1  -2   9        779.76        695.28        70.64 o
   0  -2   9        306.75        208.11        20.84 o
   1  -2   9          6.97          6.47         2.36 o
   2  -2   9       2244.13       2097.69       171.50 o
   3  -2   9         67.41         58.00         5.10 o
   4  -2   9       5249.55       5354.42       561.97 o
   5  -2   9        187.49        206.61         8.08 o
   6  -2   9        969.17       1020.26        41.56 o
   7  -2   9        159.15        160.46        17.69 o
   8  -2   9        130.28        132.75        17.70 o
   9  -2   9         74.50         71.34        15.93 o
  10  -2   9         12.99          3.04         1.60 o
 -11  -1   9        532.78        502.70        15.23 o
 -10  -1   9        106.41         87.68         5.66 o
  -9  -1   9        894.91        825.36        19.46 o
  -8  -1   9          0.00          2.14         1.46 o
  -7  -1   9       2510.14       2498.48       174.12 o
  -6  -1   9        391.35        385.56        25.87 o
  -5  -1   9        581.49        538.20        33.72 o
  -4  -1   9        955.81       1047.93        52.63 o
  -3  -1   9         27.43         23.65         3.27 o
  -2  -1   9       1404.49       1246.79        78.93 o
  -1  -1   9         89.10         85.53         6.29 o
   0  -1   9        168.57        153.58        12.59 o
   1  -1   9         13.05         17.21         3.18 o
   2  -1   9        628.23        731.05        85.42 o
   3  -1   9         73.76         75.14         5.38 o
   4  -1   9        291.61        333.13        22.46 o
   5  -1   9        497.01        528.41        25.08 o
   6  -1   9        105.43        127.73        15.64 o
   7  -1   9       1463.17       1354.66       206.61 o
   8  -1   9         28.42         20.75        10.07 o
   9  -1   9       1228.18        630.38       223.48 o
 -11   0   9         50.19         43.81         3.11 o
 -10   0   9        121.11        105.21         6.19 o
  -9   0   9        685.79        636.39        21.60 o
  -8   0   9         19.30         18.25         3.90 o
  -7   0   9       1266.61       1206.31        68.81 o
  -6   0   9        319.83        319.16        20.70 o
  -5   0   9        329.84        348.12        20.86 o
  -4   0   9       1839.08       1920.29       108.62 o
  -3   0   9       1982.67       2072.44       109.77 o
  -2   0   9       7678.17       7057.22       323.10 o
  -1   0   9       2577.32       2373.36       177.20 o
   0   0   9       5159.53       4808.95       318.07 o
   1   0   9        820.90        869.21        90.55 o
   2   0   9       3240.70       3474.77       408.37 o
   3   0   9       1858.09       1901.45       238.14 o
   4   0   9       1665.66       1911.60       167.56 o
   5   0   9        110.32        125.10         7.51 o
   6   0   9         94.48        101.71        11.36 o
   7   0   9        866.19        799.98       110.18 o
   8   0   9        321.08        303.15        24.85 o
   9   0   9        736.77        323.10        85.61 o
 -11   1   9       1114.18       1047.72        22.27 o
 -10   1   9        112.30         88.52         5.59 o
  -9   1   9        729.83        719.40        23.11 o
  -8   1   9        445.46        408.03        16.47 o
  -7   1   9       5111.92       5197.90       277.45 o
  -6   1   9       1003.46       1063.24        56.64 o
  -5   1   9       1257.65       1243.27        55.32 o
  -4   1   9       1165.97       1201.13        62.47 o
  -3   1   9       1556.63       1602.32        74.20 o
  -2   1   9       5291.28       5402.42       245.87 o
  -1   1   9        434.92        430.76        28.59 o
   0   1   9       1724.71       1739.80       114.97 o
   1   1   9        229.01        232.42        12.96 o
   2   1   9        770.15        769.73        54.79 o
   3   1   9        525.97        519.77        26.41 o
   4   1   9          6.25         15.22         2.96 o
   5   1   9        265.89        284.06         9.49 o
   6   1   9          0.24          6.02         1.66 o
   7   1   9        136.81        124.81         6.30 o
   8   1   9        138.83        107.26         8.30 o
   9   1   9         90.95          9.44         2.62 o
 -11   2   9        432.64        415.27        14.13 o
 -10   2   9        657.25        587.70        20.88 o
  -9   2   9         96.00        112.12         6.85 o
  -8   2   9         41.85         39.45         3.55 o
  -7   2   9        149.50        165.87         9.46 o
  -6   2   9        644.85        605.74        32.81 o
  -5   2   9        195.24        195.29        11.06 o
  -4   2   9        234.24        245.08         8.48 o
  -3   2   9        174.16        192.87         5.96 o
  -2   2   9       2736.08       2991.00       157.11 o
  -1   2   9        445.82        455.66        18.37 o
   0   2   9       1265.72       1302.37        58.23 o
   1   2   9        120.14        126.50         6.16 o
   2   2   9       3326.06       3365.67       146.73 o
   3   2   9       1149.15       1188.32        43.04 o
   4   2   9       3192.57       3406.78       399.83 o
   5   2   9        803.92        937.76        73.59 o
   6   2   9        218.64        228.32        16.81 o
   7   2   9        280.90        243.20        40.56 o
   8   2   9          3.33         -0.84         1.30 o
 -11   3   9        941.87        839.51        19.52 o
 -10   3   9          3.47          5.71         2.65 o
  -9   3   9       1268.07       1269.79        19.72 o
  -8   3   9        414.31        395.93        12.44 o
  -7   3   9       2904.90       2928.36       157.74 o
  -6   3   9        190.68        173.19         7.74 o
  -5   3   9        619.44        618.49        29.31 o
  -4   3   9        563.40        577.06        27.76 o
  -3   3   9        177.11        188.65         7.85 o
  -2   3   9       4449.74       4759.52       179.21 o
  -1   3   9        177.85        175.79         6.19 o
   0   3   9       1763.00       1756.74        45.55 o
   1   3   9         49.72         41.65         3.94 o
   2   3   9       2491.02       2625.21       200.49 o
   3   3   9        139.77        132.51        10.15 o
   4   3   9        809.73        786.58        92.69 o
   5   3   9        963.47        866.20       123.87 o
   6   3   9        349.71        300.36        70.57 o
   7   3   9        887.66        619.10       222.60 o
 -11   4   9       1189.68       1075.36        20.83 o
 -10   4   9          0.11          1.08         1.85 o
  -9   4   9       1233.39       1325.08        55.88 o
  -8   4   9        800.85        717.36        37.27 o
  -7   4   9        583.42        579.37        26.21 o
  -6   4   9          2.34          6.54         2.05 o
  -5   4   9        680.37        685.54        24.76 o
  -4   4   9       1504.69       1382.62        54.72 o
  -3   4   9         73.46         72.53         5.32 o
  -2   4   9        433.00        396.67        16.95 o
  -1   4   9         93.10         93.93         5.04 o
   0   4   9         10.65          9.73         1.77 o
   1   4   9         44.12         45.00         4.38 o
   2   4   9        236.36        282.32        17.24 o
   3   4   9        189.04        173.32         6.85 o
   4   4   9         28.49         41.29         8.22 o
   5   4   9        151.13        113.96        36.15 o
   6   4   9        133.18        131.80        35.88 o
 -10   5   9        293.07        244.00        40.75 o
  -9   5   9        140.96        152.16        16.58 o
  -8   5   9          1.39          5.02         1.60 o
  -7   5   9        447.16        449.26        22.08 o
  -6   5   9       1290.46       1255.21        75.38 o
  -5   5   9        922.89        887.42        40.46 o
  -4   5   9       1586.35       1683.97        81.36 o
  -3   5   9          2.30          4.80         1.56 o
  -2   5   9        163.12        228.78        11.17 o
  -1   5   9        263.86        272.59         8.45 o
   0   5   9        508.61        538.78        32.86 o
   1   5   9        371.11        398.83        13.72 o
   2   5   9       1813.52       1911.09        40.98 o
   3   5   9        437.52        485.08        22.86 o
   4   5   9        418.84        425.04        73.21 o
   5   5   9        554.35        449.77       128.80 o
   6   5   9          3.64          5.51         1.81 o
 -10   6   9        252.48        223.68        26.48 o
  -9   6   9       2041.26       1573.48       405.90 o
  -8   6   9        140.33        148.20         6.37 o
  -7   6   9       1522.81       1640.11        77.42 o
  -6   6   9        469.48        558.97        14.77 o
  -5   6   9        226.74        252.91         9.05 o
  -4   6   9       1863.40       1993.95        78.29 o
  -3   6   9       1625.51       1663.55        56.25 o
  -2   6   9       3327.02       3598.28       123.77 o
  -1   6   9          3.08          8.06         1.73 o
   0   6   9       1205.11       1211.92       154.40 o
   1   6   9        797.43        767.93        36.75 o
   2   6   9        622.45        582.58        23.31 o
   3   6   9        247.79        244.64        25.27 o
   4   6   9        116.59         91.74        23.91 o
   5   6   9         83.13         82.73         9.07 o
  -9   7   9        586.77        527.15        13.15 o
  -8   7   9       1058.27        945.16        61.40 o
  -7   7   9        615.95        588.95        37.41 o
  -6   7   9        585.80        623.04        23.00 o
  -5   7   9         75.70         74.02         3.89 o
  -4   7   9        283.74        258.26        10.06 o
  -3   7   9         85.77         77.63         4.53 o
  -2   7   9        246.40        243.44         7.83 o
  -1   7   9        214.83        206.27         7.00 o
   0   7   9          2.54          2.56         1.11 o
   1   7   9        526.96        472.96        43.03 o
   2   7   9        124.99        105.20        11.41 o
   3   7   9        133.58        121.04        21.45 o
   4   7   9        283.92        245.73         7.95 o
  -8   8   9        281.69        222.00        33.06 o
  -7   8   9        990.92        968.62        57.49 o
  -6   8   9        652.92        661.45        42.03 o
  -5   8   9         30.22         34.37         2.97 o
  -4   8   9       1198.86       1207.84        34.11 o
  -3   8   9        513.92        535.57        16.07 o
  -2   8   9       3321.29       3465.47       116.86 o
  -1   8   9         19.45         17.00         2.26 o
   0   8   9       1955.42       2200.56        92.67 o
   1   8   9         96.47        100.53         5.62 o
   2   8   9       1560.43       1223.74       325.65 o
  -7   9   9       1750.93       1579.96       172.36 o
  -6   9   9       1256.10       1269.50        63.28 o
  -5   9   9        368.20        370.39        13.57 o
  -4   9   9       1767.77       1752.53        88.12 o
  -3   9   9          7.89         11.24         1.66 o
  -2   9   9        367.04        324.41        32.37 o
  -1   9   9         82.75         84.29         7.45 o
   0   9   9        522.83        578.34        24.90 o
   1   9   9          0.21          2.94         0.94 o
  -5  10   9          7.98         11.37         2.25 o
  -4  10   9        163.54        172.42         8.42 o
  -3  10   9          0.02          0.00         1.10 o
  -2  10   9         68.10         62.50         4.85 o
   0 -16  10        531.50        455.47       127.63 o
   1 -16  10        489.39        461.97       131.40 o
   2 -16  10       1843.52       1784.71       411.60 o
   3 -16  10          5.81          3.16         2.19 o
   4 -16  10       2339.85       2430.29       416.81 o
   5 -16  10          2.03          2.02         1.24 o
  -2 -15  10         35.12         24.77         2.85 o
  -1 -15  10        215.62        167.18        54.23 o
   0 -15  10        124.03        132.71        22.95 o
   1 -15  10        184.11        167.26        47.11 o
   2 -15  10         97.38        105.64        22.95 o
   3 -15  10          9.45          8.63         2.61 o
   4 -15  10         75.38         82.42        11.12 o
   5 -15  10         40.63         54.14         6.48 o
   6 -15  10        363.74        367.65        54.79 o
   7 -15  10         50.41         31.62         3.37 o
  -3 -14  10          9.41          5.68         1.65 o
  -2 -14  10         95.39        113.41         7.86 o
  -1 -14  10       1637.06       1910.52        39.94 o
   0 -14  10        827.86       1067.06        27.80 o
   1 -14  10        177.10        186.07        42.96 o
   2 -14  10       1483.84       1525.21       382.70 o
   3 -14  10         42.42         50.54         7.08 o
   4 -14  10       3190.07       3322.55       518.50 o
   5 -14  10         76.09         83.33         8.77 o
   6 -14  10       1705.51       1855.32       133.05 o
   7 -14  10        274.01        279.93        10.24 o
   8 -14  10       1435.34       1196.65        71.75 o
  -5 -13  10       1344.53       1394.76        21.24 o
  -4 -13  10         20.06         20.70         3.22 o
  -3 -13  10        903.13        973.28        15.98 o
  -2 -13  10         20.67         23.82         4.46 o
  -1 -13  10        239.90        297.04        11.20 o
   0 -13  10         61.63         71.42         8.24 o
   1 -13  10       1535.27       1823.84        39.14 o
   2 -13  10         85.49         99.90        13.69 o
   3 -13  10         59.83         59.92         6.45 o
   4 -13  10        450.23        447.64        75.05 o
   5 -13  10          0.36          1.12         1.37 o
   6 -13  10         29.27         30.15         3.64 o
   7 -13  10          1.63          1.95         1.29 o
   8 -13  10         73.46         56.80         4.34 o
   9 -13  10          2.84          6.29         1.33 o
  -6 -12  10         69.28         70.14         5.31 o
  -5 -12  10         67.90         66.04         6.10 o
  -4 -12  10          0.63          1.70         1.46 o
  -3 -12  10        269.87        285.94        10.09 o
  -2 -12  10         10.19          8.70         1.77 o
  -1 -12  10          4.49          5.42         2.24 o
   0 -12  10          0.61          5.48         2.66 o
   1 -12  10        835.58        848.04       143.05 o
   2 -12  10         12.67         15.70         1.97 o
   3 -12  10         38.13         35.31         3.48 o
   4 -12  10       1790.91       1749.81       219.64 o
   5 -12  10        220.88        198.06        19.92 o
   6 -12  10        339.98        349.71        28.45 o
   7 -12  10         17.13         17.92         2.07 o
   8 -12  10       1498.83       1597.17        89.11 o
   9 -12  10        714.39        707.89        13.58 o
  -7 -11  10        578.33        611.76        14.98 o
  -6 -11  10         26.18         34.50         3.16 o
  -5 -11  10       1164.29       1236.61        20.10 o
  -4 -11  10         35.17         38.55         3.15 o
  -3 -11  10       3433.90       3157.51       564.70 o
  -2 -11  10         29.28         31.58         3.38 o
  -1 -11  10        737.67        688.34       181.17 o
   0 -11  10        832.99        798.76       211.92 o
   1 -11  10        141.64        162.44        17.30 o
   2 -11  10       1345.27       1308.28       153.14 o
   3 -11  10       1096.36       1064.55       111.63 o
   4 -11  10        621.90        665.38        84.94 o
   5 -11  10        145.80        137.65        15.14 o
   6 -11  10       1323.49       1337.31       100.03 o
   7 -11  10       1017.52        947.96        70.89 o
   8 -11  10        190.52        174.68        25.86 o
   9 -11  10        276.99        308.97        24.16 o
  10 -11  10        288.01        303.94         9.91 o
  -8 -10  10        538.07        518.18        12.49 o
  -7 -10  10        256.46        290.56         8.80 o
  -6 -10  10         20.46         21.32         2.99 o
  -5 -10  10        264.19        304.86         8.74 o
  -4 -10  10       1184.60       1163.53       134.37 o
  -3 -10  10        363.54        356.28        37.01 o
  -2 -10  10        206.39        206.25        18.20 o
  -1 -10  10       2180.24       2049.23       572.93 o
   0 -10  10         23.92         24.03         5.70 o
   1 -10  10        277.97        275.09        24.38 o
   2 -10  10       1774.60       1799.23       200.08 o
   3 -10  10          9.22          9.37         2.29 o
   4 -10  10        266.39        264.89        27.94 o
   5 -10  10        268.70        274.59        28.54 o
   6 -10  10        282.65        295.94        17.52 o
   7 -10  10         27.41         19.84         5.88 o
   8 -10  10          0.48          1.69         1.30 o
   9 -10  10        402.61        312.64        90.52 o
  10 -10  10         17.82         14.61         4.23 o
  -8  -9  10         80.38         86.18         4.61 o
  -7  -9  10          1.80          2.10         1.47 o
  -6  -9  10        760.37        770.11        18.15 o
  -5  -9  10        341.87        374.04        10.38 o
  -4  -9  10        794.99        783.06        81.93 o
  -3  -9  10        578.20        570.50        51.13 o
  -2  -9  10         53.17         52.39         3.24 o
  -1  -9  10       1003.08       1007.46       103.93 o
   0  -9  10       2555.99       2632.99       390.85 o
   1  -9  10          6.40          9.69         1.91 o
   2  -9  10       6328.25       6341.67       628.45 o
   3  -9  10        573.17        537.84        57.16 o
   4  -9  10       3706.41       3675.72       369.13 o
   5  -9  10        158.97        154.30        11.82 o
   6  -9  10       1204.71       1077.45       183.38 o
   7  -9  10       1350.19       1220.79       205.72 o
   8  -9  10       1405.28       1257.63       194.80 o
   9  -9  10       1018.44        789.93       130.53 o
  10  -9  10        636.80        358.97       118.28 o
  -9  -8  10        767.26        775.71        17.67 o
  -8  -8  10        234.37        216.22         6.42 o
  -7  -8  10       2217.77       2282.01        24.64 o
  -6  -8  10         81.38         82.89         5.22 o
  -5  -8  10       1077.79       1102.30       113.16 o
  -4  -8  10       3581.06       3504.30       362.26 o
  -3  -8  10       1911.27       1911.28       188.73 o
  -2  -8  10       3801.10       3742.09       366.01 o
  -1  -8  10       2831.23       2790.11       276.49 o
   0  -8  10       3055.09       2714.74       336.87 o
   1  -8  10          4.64          7.42         1.19 o
   2  -8  10       7343.71       7508.78       710.79 o
   3  -8  10          7.36          7.29         1.59 o
   4  -8  10       7981.50       8435.99       958.92 o
   5  -8  10         25.95         24.29         3.03 o
   6  -8  10       1184.92       1218.38       107.41 o
   7  -8  10        430.56        407.85        36.26 o
   8  -8  10        108.32         84.17         6.21 o
   9  -8  10        278.89        235.47        35.93 o
  10  -8  10         11.97          7.08         4.47 o
  -9  -7  10        244.96        267.33         7.95 o
  -8  -7  10         11.55         15.27         2.21 o
  -7  -7  10        977.16        996.73        17.37 o
  -6  -7  10        667.85        674.49        14.13 o
  -5  -7  10       1368.63       1276.48       144.27 o
  -4  -7  10        738.49        727.32        80.30 o
  -3  -7  10        140.37        142.84        13.84 o
  -2  -7  10         19.52         21.29         1.95 o
  -1  -7  10          1.51          2.37         1.14 o
   0  -7  10        648.04        580.01        70.19 o
   1  -7  10        221.57        212.39        19.88 o
   2  -7  10          0.47          1.80         0.92 o
   3  -7  10          9.98          9.03         1.43 o
   4  -7  10       1307.80       1381.42       116.40 o
   5  -7  10          2.90          3.76         1.64 o
   6  -7  10       1076.01       1022.51        34.38 o
   7  -7  10        141.38        151.24         6.72 o
   8  -7  10        565.35        499.15        34.17 o
   9  -7  10        939.41        755.21        99.45 o
  10  -7  10        188.87        100.11        25.19 o
  -9  -6  10          0.82          2.73         1.16 o
  -8  -6  10          0.83          2.93         1.51 o
  -7  -6  10       1218.06       1234.75        25.38 o
  -6  -6  10        613.47        558.63        63.05 o
  -5  -6  10       1346.35       1474.82        21.93 o
  -4  -6  10        464.63        407.59        43.54 o
  -3  -6  10       1352.47       1392.13        98.47 o
  -2  -6  10       3614.26       3848.84       274.31 o
  -1  -6  10       1714.70       1689.06       158.43 o
   0  -6  10       2336.87       2359.50       292.39 o
   1  -6  10        121.93        116.40         9.15 o
   2  -6  10       5727.94       5480.33       695.18 o
   3  -6  10         11.83         14.17         2.49 o
   4  -6  10       3128.86       3130.17       311.44 o
   5  -6  10       1663.77       1576.84       157.49 o
   6  -6  10       3426.76       3839.85       108.61 o
   7  -6  10        723.38        712.69        47.48 o
   8  -6  10       2433.91       2392.80       166.84 o
   9  -6  10        805.61        715.27        63.05 o
  10  -6  10        111.25         61.43        16.95 o
 -10  -5  10        215.30        244.09        10.57 o
  -9  -5  10       3374.30       3458.96        90.51 o
  -8  -5  10        157.42        136.43         6.50 o
  -7  -5  10        788.69        860.40        20.76 o
  -6  -5  10        110.05        109.14        13.24 o
  -5  -5  10       4059.52       3910.95       403.48 o
  -4  -5  10          8.41         13.44         1.84 o
  -3  -5  10       3720.43       3872.53       207.55 o
  -2  -5  10         55.07         68.78         4.07 o
  -1  -5  10        444.81        467.48        47.23 o
   0  -5  10        966.44        871.72       112.20 o
   1  -5  10        136.20        142.02        13.80 o
   2  -5  10         89.32         97.02         7.90 o
   3  -5  10        364.10        370.34        41.32 o
   4  -5  10        372.19        340.57        26.61 o
   5  -5  10          0.71          2.12         1.23 o
   6  -5  10        217.77        210.02         8.41 o
   7  -5  10       1912.63       1917.03        48.05 o
   8  -5  10        106.10        108.76        23.83 o
   9  -5  10        161.69        135.57        15.47 o
  10  -5  10         23.28          5.59         1.58 o
 -10  -4  10        203.39        208.31        10.78 o
  -9  -4  10        188.52        178.54         8.53 o
  -8  -4  10         95.73        104.08         5.80 o
  -7  -4  10       1024.96        964.16       120.18 o
  -6  -4  10        363.80        316.93        33.91 o
  -5  -4  10          5.02          7.80         1.69 o
  -4  -4  10       1376.72       1439.25        87.25 o
  -3  -4  10          6.95          7.29         1.44 o
  -2  -4  10        130.47        123.31         6.63 o
  -1  -4  10         99.48        106.89        11.32 o
   0  -4  10          2.60          7.31         1.96 o
   1  -4  10        124.20        129.56        12.81 o
   2  -4  10        717.27        693.50        45.81 o
   3  -4  10          7.80          9.37         1.88 o
   4  -4  10       2112.27       2044.65       219.79 o
   5  -4  10       1519.13       1535.88        99.99 o
   6  -4  10         64.03         75.81         5.40 o
   7  -4  10       2142.70       1919.61       219.82 o
   8  -4  10        251.34        250.65        42.12 o
   9  -4  10         86.66         61.95        17.07 o
  10  -4  10         17.69          2.67         2.97 o
 -10  -3  10        233.82        188.61        10.87 o
  -9  -3  10       1067.06       1117.23        40.35 o
  -8  -3  10        377.90        391.97        19.16 o
  -7  -3  10       2427.11       2653.78        27.75 o
  -6  -3  10        880.24        949.82        17.19 o
  -5  -3  10       2273.15       2331.75       166.67 o
  -4  -3  10       8232.35       8368.42       707.75 o
  -3  -3  10       2377.69       2351.01       150.00 o
  -2  -3  10       1262.60       1269.94        90.41 o
  -1  -3  10       1743.33       1849.64       137.60 o
   0  -3  10       5235.52       5286.40       373.76 o
   1  -3  10        375.28        412.44        27.10 o
   2  -3  10       1338.57       1251.95        88.47 o
   3  -3  10         79.02         81.02         7.71 o
   4  -3  10       2411.07       2317.25       155.72 o
   5  -3  10        365.95        390.32        16.40 o
   6  -3  10        751.41        745.63        49.38 o
   7  -3  10        692.86        653.25       109.88 o
   8  -3  10        126.68         99.44        26.30 o
   9  -3  10        934.06        536.56       214.91 o
 -10  -2  10         98.85         87.23         7.62 o
  -9  -2  10        753.70        761.14        26.74 o
  -8  -2  10         94.33         83.87         5.55 o
  -7  -2  10        901.87        924.61       105.13 o
  -6  -2  10        380.15        363.76        34.45 o
  -5  -2  10       3500.12       3386.69       276.15 o
  -4  -2  10       4650.51       4312.97       352.94 o
  -3  -2  10       2947.49       3006.74       161.28 o
  -2  -2  10       6964.93       7254.63       385.53 o
  -1  -2  10        276.10        288.98        15.86 o
   0  -2  10       3569.59       3720.07       308.34 o
   1  -2  10        101.84        108.32         5.70 o
   2  -2  10       1844.76       1920.59       152.12 o
   3  -2  10        139.26        153.77        18.06 o
   4  -2  10          4.04          6.67         1.90 o
   5  -2  10         48.69         55.21         4.24 o
   6  -2  10         97.74        113.31         5.90 o
   7  -2  10        944.56        771.01        74.92 o
   8  -2  10          5.67          3.98         2.05 o
   9  -2  10        475.08        176.63        69.34 o
 -10  -1  10         93.26         81.26         7.32 o
  -9  -1  10        234.94        196.61        13.41 o
  -8  -1  10         46.00         48.83         5.65 o
  -7  -1  10        162.10        161.65        18.67 o
  -6  -1  10        115.46        140.07        20.86 o
  -5  -1  10        409.64        397.86        31.35 o
  -4  -1  10         52.95         76.00         6.12 o
  -3  -1  10        468.12        487.15        20.65 o
  -2  -1  10       5006.88       5290.94       304.56 o
  -1  -1  10        666.13        745.69        32.02 o
   0  -1  10       6290.33       6492.69       451.64 o
   1  -1  10         77.33         96.51         7.07 o
   2  -1  10        777.98        763.52        87.02 o
   3  -1  10        183.75        181.55        15.81 o
   4  -1  10        946.89        979.72       106.45 o
   5  -1  10        933.53       1049.83        65.06 o
   6  -1  10        925.87       1015.92        21.26 o
   7  -1  10        434.02        390.66        32.57 o
   8  -1  10        233.81        137.08        31.72 o
   9  -1  10       1102.40        245.52       139.08 o
 -10   0  10          2.30          5.36         2.06 o
  -9   0  10       3011.63       2779.20        71.49 o
  -8   0  10         59.74         62.28         6.34 o
  -7   0  10        348.12        366.24        50.97 o
  -6   0  10        322.31        316.68        15.83 o
  -5   0  10       1952.35       1917.70       222.40 o
  -4   0  10         70.49         67.14         5.12 o
  -3   0  10       1937.37       2066.56       157.01 o
  -2   0  10        576.68        577.55        31.00 o
  -1   0  10        109.55        110.62         6.49 o
   0   0  10      13191.80      13281.52       938.87 o
   1   0  10        684.81        749.31        82.76 o
   2   0  10       4733.31       5046.91       606.22 o
   3   0  10         73.84         88.07         8.80 o
   4   0  10         12.91         16.75         4.19 o
   5   0  10       1204.42       1211.33        86.48 o
   6   0  10        241.71        244.91        20.67 o
   7   0  10        259.40        206.50        18.68 o
   8   0  10        214.85         96.58        20.52 o
 -10   1  10        195.25        172.72         7.28 o
  -9   1  10       1591.17       1493.73        56.56 o
  -8   1  10          0.32          1.42         2.27 o
  -7   1  10        242.64        229.75        12.35 o
  -6   1  10        270.97        263.98        10.79 o
  -5   1  10        229.07        238.54         8.77 o
  -4   1  10         56.84         60.65         4.60 o
  -3   1  10        128.88        111.65         7.19 o
  -2   1  10        802.40        908.93        69.44 o
  -1   1  10        185.92        216.15        13.50 o
   0   1  10       1326.45       1452.34        88.13 o
   1   1  10        946.92        899.80        65.49 o
   2   1  10        704.97        802.90        93.67 o
   3   1  10        831.69        868.90        77.84 o
   4   1  10        942.38        933.11       110.01 o
   5   1  10        353.40        329.41        57.06 o
   6   1  10        260.12        231.54        30.04 o
   7   1  10         33.51         30.93         7.14 o
   8   1  10         16.47          2.15         1.50 o
 -10   2  10         12.31         10.86         2.58 o
  -9   2  10        859.54        821.38        16.89 o
  -8   2  10         30.80         28.33         3.40 o
  -7   2  10        630.31        630.81        25.38 o
  -6   2  10        188.28        211.17         8.37 o
  -5   2  10       1089.27       1105.25        51.05 o
  -4   2  10       2235.07       2344.59        68.43 o
  -3   2  10        238.84        262.44        12.59 o
  -2   2  10         92.02        102.75         6.09 o
  -1   2  10        295.08        307.26        13.97 o
   0   2  10       2951.27       3077.39       154.43 o
   1   2  10         28.14         27.11         2.49 o
   2   2  10       3859.85       4238.79       194.98 o
   3   2  10        165.49        168.93         6.03 o
   4   2  10       1916.47       1723.29       425.79 o
   5   2  10       2515.48       2224.63       390.88 o
   6   2  10        315.84        206.77        68.75 o
   7   2  10       1344.26        619.85       333.22 o
 -10   3  10        249.97        196.54         9.77 o
  -9   3  10       2115.64       2141.94        94.30 o
  -8   3  10          2.73          2.75         1.68 o
  -7   3  10       2094.05       2211.60        51.63 o
  -6   3  10       1304.50       1283.22        55.67 o
  -5   3  10       1433.25       1463.24        80.64 o
  -4   3  10       1370.53       1393.70        91.43 o
  -3   3  10        170.02        185.95         9.45 o
  -2   3  10        951.67       1088.59        41.11 o
  -1   3  10        208.81        214.74         9.05 o
   0   3  10        804.63        802.96        38.33 o
   1   3  10        739.33        798.82        63.76 o
   2   3  10        205.29        207.43        21.72 o
   3   3  10        191.59        225.90        10.42 o
   4   3  10         59.21         66.03         4.64 o
   5   3  10         61.65         43.99        11.93 o
   6   3  10          9.07         10.65         7.00 o
 -10   4  10         58.27         38.68         4.09 o
  -9   4  10        440.59        394.33        53.63 o
  -8   4  10         10.69         16.58         2.06 o
  -7   4  10         10.09         13.66         4.32 o
  -6   4  10         68.87         78.61         9.92 o
  -5   4  10         12.16         18.55         2.27 o
  -4   4  10        152.97        131.86         9.89 o
  -3   4  10          1.82          1.17         1.29 o
  -2   4  10         26.12         35.40         3.54 o
  -1   4  10          7.01          7.76         1.49 o
   0   4  10        333.49        367.14        29.78 o
   1   4  10       2054.85       2200.91       138.37 o
   2   4  10        194.68        231.78        11.39 o
   3   4  10         36.48         40.60         3.11 o
   4   4  10        334.17        356.47        33.77 o
   5   4  10        335.73        290.14        62.61 o
   6   4  10        340.74        354.72        11.08 o
 -10   5  10         95.45         50.42         7.10 o
  -9   5  10        623.09        472.03       132.25 o
  -8   5  10         98.51        108.27         6.97 o
  -7   5  10        967.85       1021.17        54.07 o
  -6   5  10       1960.80       2104.77        75.17 o
  -5   5  10       2537.08       2516.58       116.50 o
  -4   5  10       1586.87       1683.85        70.30 o
  -3   5  10        580.93        622.46        23.00 o
  -2   5  10       2180.49       2349.29        86.59 o
  -1   5  10          0.38          2.17         1.59 o
   0   5  10       3310.16       3148.39       433.06 o
   1   5  10         68.80         72.94         6.19 o
   2   5  10       1015.04       1037.81        17.68 o
   3   5  10       1395.34       1409.17        74.99 o
   4   5  10        708.11        636.30       120.20 o
   5   5  10        397.57        412.00        12.47 o
  -9   6  10       2156.90       1877.47        31.57 o
  -8   6  10        432.41        360.31        47.27 o
  -7   6  10        981.70       1006.40        48.76 o
  -6   6  10        546.54        608.28        35.57 o
  -5   6  10        589.29        610.11        35.92 o
  -4   6  10        953.35       1069.38        55.51 o
  -3   6  10         30.66         30.44         2.41 o
  -2   6  10        190.73        234.85         9.73 o
  -1   6  10         40.73         51.34         3.53 o
   0   6  10        444.73        364.59        78.54 o
   1   6  10         63.10         56.52         7.35 o
   2   6  10         54.88         57.33         4.77 o
   3   6  10         34.65         29.09         2.83 o
   4   6  10          0.03         -0.07         0.92 o
  -8   7  10         92.61         70.56         7.31 o
  -7   7  10         87.24         96.04         8.77 o
  -6   7  10        749.22        715.00        47.33 o
  -5   7  10         53.56         59.33         4.17 o
  -4   7  10       1472.03       1413.73        62.86 o
  -3   7  10        368.65        355.55        13.30 o
  -2   7  10       1419.53       1381.55        61.96 o
  -1   7  10        100.20        102.73         5.27 o
   0   7  10       1904.01       1934.78        97.23 o
   1   7  10        100.82         73.15        15.63 o
   2   7  10        748.42        587.18       162.69 o
  -7   8  10       1839.41       1679.31       171.19 o
  -6   8  10        789.16        753.99        43.06 o
  -5   8  10       1227.42       1253.76        54.87 o
  -4   8  10       2398.02       2306.92       103.74 o
  -3   8  10        101.57         99.80         4.86 o
  -2   8  10       1835.95       1695.66       203.91 o
  -1   8  10         16.10         18.18         2.46 o
   0   8  10       1437.04       1512.70        73.42 o
   1   8  10          2.90          1.12         1.02 o
  -5   9  10        230.21        216.38         9.05 o
  -4   9  10          8.09         11.55         2.40 o
  -3   9  10         12.44         12.04         2.41 o
  -2   9  10         35.13         37.03         3.79 o
   0 -16  11         62.37         51.23        18.02 o
   1 -16  11        696.14        606.55       177.47 o
   2 -16  11        204.47        190.16        47.33 o
   3 -16  11        384.96        369.47        74.29 o
   4 -16  11          3.20          4.47         1.62 o
   5 -16  11        189.41        135.56         6.13 o
  -2 -15  11        412.89        210.20         7.89 o
  -1 -15  11        136.11        121.53        42.20 o
   0 -15  11         29.12         36.38        10.67 o
   1 -15  11        302.24        295.15        80.72 o
   2 -15  11         64.00         66.07        15.28 o
   3 -15  11          0.40         -0.21         1.05 o
   4 -15  11       1280.47       1218.20       177.10 o
   5 -15  11         57.74         55.10         5.00 o
   6 -15  11       1326.83       1169.44        20.53 o
  -3 -14  11       1013.67        923.55        16.44 o
  -2 -14  11         43.83         49.60         5.12 o
  -1 -14  11        445.56        377.95       120.12 o
   0 -14  11        279.93        282.62        87.39 o
   1 -14  11        877.86        895.03       141.44 o
   2 -14  11        480.67        534.77        80.41 o
   3 -14  11        593.51        539.87       100.43 o
   4 -14  11         53.82         49.78         5.32 o
   5 -14  11          0.35          1.46         1.05 o
   6 -14  11        963.04       1019.68        99.16 o
   7 -14  11        329.97        316.39        28.28 o
  -4 -13  11          4.84          6.22         1.17 o
  -3 -13  11        375.08        378.02         9.24 o
  -2 -13  11         58.73         59.71         6.51 o
  -1 -13  11         85.49         92.22         8.81 o
   0 -13  11         55.26         53.07         8.01 o
   1 -13  11         18.80         19.56         6.09 o
   2 -13  11          1.72          1.99         1.46 o
   3 -13  11         13.50         13.45         2.25 o
   4 -13  11        132.77        130.55        14.28 o
   5 -13  11          0.28          0.80         1.31 o
   6 -13  11        475.25        451.06        48.13 o
   7 -13  11        149.20        150.33        14.18 o
   8 -13  11        109.24        103.68        17.62 o
  -6 -12  11        140.65        147.64         6.62 o
  -5 -12  11        356.35        390.54        13.16 o
  -4 -12  11          2.21          4.97         1.54 o
  -3 -12  11       1589.14       1696.69        25.04 o
  -2 -12  11         62.56         70.32         5.05 o
  -1 -12  11        333.06        384.50        19.11 o
   0 -12  11        759.20        852.66        25.46 o
   1 -12  11        266.75        230.87        52.53 o
   2 -12  11       1498.95       1503.71       225.99 o
   3 -12  11        251.41        266.49        26.00 o
   4 -12  11       2365.24       2319.93       254.51 o
   5 -12  11         14.69         16.28         2.16 o
   6 -12  11       3042.71       2947.33       298.95 o
   7 -12  11        723.34        637.62        88.37 o
   8 -12  11       1289.53       1446.00       237.95 o
   9 -12  11        680.45        689.92        58.11 o
  -7 -11  11        700.10        665.00        13.77 o
  -6 -11  11        145.41        152.90         8.63 o
  -5 -11  11        907.23        988.49        22.00 o
  -4 -11  11        231.33        255.63         7.48 o
  -3 -11  11       1142.75       1311.95        22.55 o
  -2 -11  11        597.50        591.71        99.27 o
  -1 -11  11       1789.51       1525.78       457.94 o
   0 -11  11       2184.08       2290.30       378.18 o
   1 -11  11        280.32        275.22        45.87 o
   2 -11  11       2385.39       2354.20       284.71 o
   3 -11  11         16.64         15.56         1.92 o
   4 -11  11        867.13        905.33       116.85 o
   5 -11  11        152.80        160.25        14.84 o
   6 -11  11       1162.11       1195.58       118.96 o
   7 -11  11         85.50         92.62         9.54 o
   8 -11  11        263.21        229.17        31.30 o
   9 -11  11         52.89         51.60         3.36 o
  -7 -10  11          0.74          2.51         1.29 o
  -6 -10  11        221.32        232.93         8.52 o
  -5 -10  11        485.91        494.41        10.66 o
  -4 -10  11        166.51        169.95         7.79 o
  -3 -10  11          2.38          3.86         1.18 o
  -2 -10  11          4.20          8.02         2.02 o
  -1 -10  11        500.46        484.92        77.60 o
   0 -10  11        251.58        256.54        38.76 o
   1 -10  11        422.66        394.99        46.28 o
   2 -10  11        694.80        651.56        80.49 o
   3 -10  11          6.58          8.04         1.50 o
   4 -10  11        531.11        542.83        75.42 o
   5 -10  11         83.61         86.31         9.91 o
   6 -10  11       1830.68       1652.52       192.61 o
   7 -10  11        286.98        246.95        29.29 o
   8 -10  11       1354.43       1133.87       185.53 o
   9 -10  11       1334.62        948.60       256.05 o
  -8  -9  11         25.61         32.44         3.67 o
  -7  -9  11        294.60        314.06         9.74 o
  -6  -9  11        729.12        752.67        21.88 o
  -5  -9  11       1630.99       1818.20        22.12 o
  -4  -9  11        998.73        991.18       118.41 o
  -3  -9  11       1335.26       1451.80       154.51 o
  -2  -9  11       2674.21       2672.48       259.19 o
  -1  -9  11       1394.60       1454.22       130.81 o
   0  -9  11       2110.22       2317.71       339.13 o
   1  -9  11       2107.43       1878.61       279.70 o
   2  -9  11       6845.79       6591.57       816.06 o
   3  -9  11        134.70        132.35        13.05 o
   4  -9  11       3974.50       3735.99       323.77 o
   5  -9  11        376.35        387.08        24.30 o
   6  -9  11       1289.81       1288.97       170.90 o
   7  -9  11        490.09        462.28        43.13 o
   8  -9  11        834.90        727.11        72.12 o
   9  -9  11        585.00        411.66        39.67 o
  -8  -8  11        466.39        528.98        11.69 o
  -7  -8  11       1608.71       1736.96        25.05 o
  -6  -8  11        124.36        132.51         5.15 o
  -5  -8  11       1844.83       1967.56        24.24 o
  -4  -8  11         54.16         39.58         5.94 o
  -3  -8  11       1538.79       1607.41       122.74 o
  -2  -8  11         36.81         31.18         3.31 o
  -1  -8  11         90.53        106.65        12.42 o
   0  -8  11        531.60        470.98        55.97 o
   1  -8  11        431.44        408.36        51.04 o
   2  -8  11         24.29         33.89         3.70 o
   3  -8  11         20.75         21.77         3.95 o
   4  -8  11        129.99        166.01        20.39 o
   5  -8  11          2.20          2.37         1.63 o
   6  -8  11          0.98          7.64         3.03 o
   7  -8  11          0.35          1.32         1.51 o
   8  -8  11        673.95        582.58        37.49 o
   9  -8  11         73.98         42.17         3.69 o
  -8  -7  11        165.57        168.49         9.49 o
  -7  -7  11         30.37         33.86         3.65 o
  -6  -7  11        266.55        261.68         8.63 o
  -5  -7  11         23.00         23.96         3.86 o
  -4  -7  11        301.67        291.31        37.58 o
  -3  -7  11        682.63        658.57        72.76 o
  -2  -7  11       2161.33       2202.91       219.19 o
  -1  -7  11        269.76        273.72        26.41 o
   0  -7  11        797.66        777.44        88.26 o
   1  -7  11        412.89        434.54        41.41 o
   2  -7  11       1697.07       1796.09       128.98 o
   3  -7  11          7.06          7.65         2.32 o
   4  -7  11       1483.92       1402.84       187.96 o
   5  -7  11         58.60         62.38         4.42 o
   6  -7  11       2324.92       2409.91        90.72 o
   7  -7  11       1896.74       1865.85        99.76 o
   8  -7  11        463.95        462.81        28.12 o
   9  -7  11        720.33        494.31        63.02 o
  -9  -6  11        456.29        438.30        14.75 o
  -8  -6  11        187.81        207.26         7.11 o
  -7  -6  11       1394.04       1467.54        22.94 o
  -6  -6  11        200.99        191.90        28.21 o
  -5  -6  11       4359.74       4237.61       546.36 o
  -4  -6  11         68.65         55.54         6.72 o
  -3  -6  11       2339.17       2407.35       176.19 o
  -2  -6  11       2359.93       2414.06       158.40 o
  -1  -6  11       1447.03       1515.16       123.08 o
   0  -6  11       4400.00       4698.15       434.87 o
   1  -6  11        184.53        194.06        11.32 o
   2  -6  11        742.41        701.45        64.70 o
   3  -6  11        314.55        352.95        56.37 o
   4  -6  11       2017.01       1971.98       261.40 o
   5  -6  11        253.24        261.85        25.82 o
   6  -6  11       1863.94       1971.24        88.43 o
   7  -6  11         54.37         57.78         3.79 o
   8  -6  11        222.37        213.28        30.21 o
   9  -6  11        348.76        211.83        36.67 o
  -9  -5  11       1043.42       1064.84        25.80 o
  -8  -5  11          2.13          5.40         2.16 o
  -7  -5  11        926.73        990.33        16.43 o
  -6  -5  11       2196.34       2079.75       269.07 o
  -5  -5  11       1298.11       1267.99       133.80 o
  -4  -5  11       1368.07       1526.56       132.40 o
  -3  -5  11       1533.24       1638.51       101.04 o
  -2  -5  11        599.96        628.01        35.91 o
  -1  -5  11          4.87          6.69         1.39 o
   0  -5  11        742.83        769.32        38.40 o
   1  -5  11        440.88        432.21        33.88 o
   2  -5  11         10.61         19.39         2.68 o
   3  -5  11         64.14         71.92         8.33 o
   4  -5  11         94.97        109.27        11.42 o
   5  -5  11          0.53          0.93         1.25 o
   6  -5  11        416.58        439.44        23.71 o
   7  -5  11        777.78        783.65        23.48 o
   8  -5  11          4.96          2.98         1.36 o
   9  -5  11        291.52        214.21         8.39 o
 -10  -4  11         68.58         72.49         5.63 o
  -9  -4  11        387.06        369.41        16.34 o
  -8  -4  11         43.12         38.39         6.32 o
  -7  -4  11         81.14         89.89         6.19 o
  -6  -4  11       1797.96       1811.13       182.69 o
  -5  -4  11        324.65        342.25        30.12 o
  -4  -4  11        330.19        300.71        32.70 o
  -3  -4  11        957.13       1006.02        71.81 o
  -2  -4  11         92.19        116.00         7.60 o
  -1  -4  11        978.92       1050.76        39.73 o
   0  -4  11       5845.00       6336.21       400.22 o
   1  -4  11        563.43        555.22        46.96 o
   2  -4  11       4948.23       5057.78       494.61 o
   3  -4  11       1440.61       1440.67       204.07 o
   4  -4  11       2039.62       2076.90       260.46 o
   5  -4  11        476.55        525.23        51.11 o
   6  -4  11        423.49        372.74        68.64 o
   7  -4  11        878.80        748.11       250.13 o
   8  -4  11         75.36         58.33        23.84 o
   9  -4  11       1249.16        737.87       104.03 o
 -10  -3  11        363.90        351.38        12.89 o
  -9  -3  11        992.29       1093.86        29.06 o
  -8  -3  11        141.04        133.39         8.27 o
  -7  -3  11       2976.05       2769.48       782.06 o
  -6  -3  11        984.28        915.65       226.50 o
  -5  -3  11       2026.89       1936.63       432.19 o
  -4  -3  11       9140.95       8948.40      1776.39 o
  -3  -3  11       2529.37       2786.49       144.01 o
  -2  -3  11       3830.76       4398.15       256.35 o
  -1  -3  11        294.04        332.73        13.94 o
   0  -3  11        471.75        545.20        25.86 o
   1  -3  11       1396.81       1394.02       115.52 o
   2  -3  11       4120.45       4050.31       345.24 o
   3  -3  11        172.01        172.01        10.42 o
   4  -3  11        358.13        372.46        43.89 o
   5  -3  11        386.45        379.61        52.04 o
   6  -3  11         59.51         65.91         6.88 o
   7  -3  11         57.50         39.77         8.49 o
   8  -3  11          0.26          0.25         1.59 o
   9  -3  11         77.64         41.58         4.23 o
 -10  -2  11        225.75        206.57        10.12 o
  -9  -2  11        184.53        187.58        12.20 o
  -8  -2  11         48.52         59.53         5.87 o
  -7  -2  11         52.47         64.95         7.02 o
  -6  -2  11       1051.73        926.42       176.96 o
  -5  -2  11          7.42         14.91         3.11 o
  -4  -2  11       1179.06       1173.86       215.21 o
  -3  -2  11         15.53         20.97         2.34 o
  -2  -2  11       1346.90       1400.93        75.99 o
  -1  -2  11        556.86        591.25        25.06 o
   0  -2  11        139.69        151.94         9.18 o
   1  -2  11       1029.34       1050.81        73.04 o
   2  -2  11       4075.23       4291.65       513.53 o
   3  -2  11          5.87          8.61         1.95 o
   4  -2  11       1408.29       1421.82       136.72 o
   5  -2  11        299.05        316.99        17.16 o
   6  -2  11       2735.02       2678.45       213.79 o
   7  -2  11        400.95        313.91        42.95 o
   8  -2  11        247.20        149.39        41.68 o
 -10  -1  11         82.21         80.77         6.24 o
  -9  -1  11        980.69        879.58        25.91 o
  -8  -1  11         13.05         15.91         3.35 o
  -7  -1  11        877.81        958.04        26.33 o
  -6  -1  11        293.47        268.53        42.58 o
  -5  -1  11       1780.56       1737.80       271.30 o
  -4  -1  11       1605.22       1549.25       145.26 o
  -3  -1  11       1959.88       1994.57       130.30 o
  -2  -1  11      10818.42      11837.63       783.26 o
  -1  -1  11        433.16        448.88        24.94 o
   0  -1  11       1865.93       1925.14       105.01 o
   1  -1  11        135.31        127.75        11.89 o
   2  -1  11       2598.88       2541.34       413.32 o
   3  -1  11         15.22         20.38         2.17 o
   4  -1  11       1503.71       1597.25       164.67 o
   5  -1  11        242.83        235.85        14.84 o
   6  -1  11        663.75        587.41        61.59 o
   7  -1  11        877.92        567.91        58.16 o
   8  -1  11          4.81          1.11         1.41 o
 -10   0  11         12.38         11.11         2.44 o
  -9   0  11        979.48        835.64        23.97 o
  -8   0  11          6.64         12.67         3.34 o
  -7   0  11       3131.00       3362.15        49.20 o
  -6   0  11        233.88        206.66        25.70 o
  -5   0  11        244.31        279.85        34.89 o
  -4   0  11       1543.38       1493.13        93.20 o
  -3   0  11         44.30         50.62         4.68 o
  -2   0  11        694.48        623.75        51.83 o
  -1   0  11        581.16        595.48        28.41 o
   0   0  11       1294.12       1282.29       133.91 o
   1   0  11        117.67        122.18        11.19 o
   2   0  11         30.81         35.66         3.29 o
   3   0  11        254.78        279.33        26.07 o
   4   0  11        229.37        236.16        27.18 o
   5   0  11          2.95          2.22         2.38 o
   6   0  11        310.49        237.67        33.85 o
   7   0  11          0.27         -0.33         0.99 o
  -9   1  11         70.91         83.27         4.51 o
  -8   1  11        472.63        493.25        16.51 o
  -7   1  11          0.98          2.68         2.54 o
  -6   1  11         16.90         15.99         2.47 o
  -5   1  11         66.23         73.64         4.83 o
  -4   1  11        392.99        419.53        26.03 o
  -3   1  11        281.59        303.44        19.67 o
  -2   1  11        500.77        580.87        40.88 o
  -1   1  11        460.37        475.66        31.98 o
   0   1  11       1607.43       1850.26       186.59 o
   1   1  11        192.05        167.95        19.35 o
   2   1  11       2019.92       2329.86       218.00 o
   3   1  11       1240.74       1370.47       119.27 o
   4   1  11        670.27        606.65       216.29 o
   5   1  11       1264.32        927.14       346.92 o
   6   1  11          6.66          3.99         2.56 o
   7   1  11       1036.59        456.22       177.22 o
  -9   2  11        806.69        782.54        16.12 o
  -8   2  11        235.50        206.41        16.49 o
  -7   2  11       3300.13       3322.58       217.82 o
  -6   2  11       1027.16       1014.80        60.61 o
  -5   2  11       1123.11       1148.15        90.53 o
  -4   2  11        450.66        487.60        24.29 o
  -3   2  11        353.74        371.04        22.21 o
  -2   2  11       1793.61       2130.37        85.54 o
  -1   2  11          6.67          9.11         1.30 o
   0   2  11        258.63        305.22        13.65 o
   1   2  11         15.75         17.35         2.40 o
   2   2  11       2181.55       2346.80       179.05 o
   3   2  11        320.13        310.29        58.91 o
   4   2  11       1590.85       1824.13        44.24 o
   5   2  11         79.99         93.46         9.60 o
   6   2  11        350.55        324.77        94.71 o
 -10   3  11          4.55          1.03         2.03 o
  -9   3  11       1471.41       1176.45       203.85 o
  -8   3  11        236.24        220.16        16.82 o
  -7   3  11       1476.88       1557.67        30.57 o
  -6   3  11       1775.38       1827.21        66.94 o
  -5   3  11        870.74        833.58        59.69 o
  -4   3  11       1374.99       1427.41        93.13 o
  -3   3  11         61.85         75.37         4.55 o
  -2   3  11        383.29        486.97        19.21 o
  -1   3  11         37.81         42.82         2.57 o
   0   3  11         91.45         78.36         3.94 o
   1   3  11          7.68          5.75         1.80 o
   2   3  11        207.56        231.70        13.59 o
   3   3  11         35.66         41.95         2.96 o
   4   3  11        170.84        222.78        16.81 o
   5   3  11        645.62        616.38       157.26 o
  -9   4  11        433.81        343.41        11.04 o
  -8   4  11        114.29        105.26        11.53 o
  -7   4  11        685.41        673.07        36.91 o
  -6   4  11       1013.01       1100.79        31.01 o
  -5   4  11       1522.87       1545.28        98.17 o
  -4   4  11       1584.91       1621.04        78.49 o
  -3   4  11        172.29        192.39         8.21 o
  -2   4  11       2589.89       2668.74       128.33 o
  -1   4  11         12.80         10.94         1.80 o
   0   4  11       1166.85       1071.10       122.19 o
   1   4  11         40.23         47.87         3.31 o
   2   4  11       2368.11       2443.16       100.36 o
   3   4  11        875.37        879.20        17.17 o
   4   4  11       1092.29       1040.84       180.14 o
   5   4  11          3.90          5.55         1.60 o
  -9   5  11       1493.23       1117.89        29.70 o
  -8   5  11        315.89        322.22        33.15 o
  -7   5  11       2110.18       2290.85       146.58 o
  -6   5  11        397.93        438.52        19.71 o
  -5   5  11       1398.85       1338.54        83.75 o
  -4   5  11       3178.52       3198.60       161.78 o
  -3   5  11       1476.32       1528.39       113.34 o
  -2   5  11       4545.10       4866.30       318.60 o
  -1   5  11         14.15         21.74         2.29 o
   0   5  11       1660.01       1421.33       314.93 o
   1   5  11         12.42         11.36         1.61 o
   2   5  11        414.23        425.35        37.78 o
   3   5  11         86.04         81.51         3.97 o
  -8   6  11         14.58         12.67         1.88 o
  -7   6  11        193.35        176.62        12.71 o
  -6   6  11          0.27          2.14         1.02 o
  -5   6  11        364.81        353.11        20.74 o
  -4   6  11        575.09        561.71        31.58 o
  -3   6  11         49.38         51.44         3.60 o
  -2   6  11        197.53        206.61        11.73 o
  -1   6  11         69.31         78.77         4.63 o
   0   6  11        114.22        107.96         5.05 o
   1   6  11          0.92          1.93         0.95 o
   2   6  11          1.34          2.49         0.89 o
  -7   7  11        806.85        679.77        16.17 o
  -6   7  11        339.81        356.29        18.53 o
  -5   7  11        186.36        224.01        14.59 o
  -4   7  11        584.22        569.89        31.35 o
  -3   7  11        330.59        310.64        13.71 o
  -2   7  11       2089.71       2161.08       151.36 o
  -1   7  11          0.04          1.25         1.01 o
   0   7  11       1474.21       1526.75        84.50 o
  -1 -15  12        346.10        264.70       105.44 o
   0 -15  12        139.11        120.35        40.20 o
   1 -15  12        632.63        573.90       180.63 o
   2 -15  12        410.71        347.33        80.37 o
   3 -15  12        389.42        331.32        59.00 o
   4 -15  12        947.64        685.14        65.26 o
   5 -15  12         39.18         32.30         3.33 o
  -2 -14  12         37.67         32.67        14.77 o
  -1 -14  12        428.52        327.25       123.35 o
   0 -14  12        204.82        173.05        62.14 o
   1 -14  12         53.60         54.58        15.73 o
   2 -14  12        191.57        164.45        45.33 o
   3 -14  12          2.30          2.36         1.18 o
   4 -14  12        429.69        454.08        47.13 o
   5 -14  12          0.10          1.35         1.10 o
   6 -14  12          2.03          3.81         1.72 o
  -3 -13  12         50.47         39.77        17.74 o
  -2 -13  12         26.97         18.81         6.61 o
  -1 -13  12          9.63          9.86         4.65 o
   0 -13  12       1001.12        825.30       268.55 o
   1 -13  12         58.78         50.37        15.48 o
   2 -13  12        986.43        922.74       250.96 o
   3 -13  12        145.90        143.30        19.15 o
   4 -13  12       1101.07       1018.13       155.67 o
   5 -13  12         17.61         16.35         2.63 o
   6 -13  12       1139.00        955.56       166.67 o
   7 -13  12         17.51         13.45         4.22 o
  -5 -12  12        704.60        738.59        15.84 o
  -4 -12  12        216.06        233.76        11.65 o
  -3 -12  12       1868.22       2133.50        52.49 o
  -2 -12  12        535.67        680.79        22.87 o
  -1 -12  12       1265.44       1047.52       348.93 o
   0 -12  12       1041.08        895.80       260.01 o
   1 -12  12        564.46        560.08        98.54 o
   2 -12  12       3429.85       3477.75       511.06 o
   3 -12  12        108.64         88.52        13.41 o
   4 -12  12       5623.80       5263.26       751.50 o
   5 -12  12        124.10        108.01        16.48 o
   6 -12  12       1911.25       1789.25       282.21 o
   7 -12  12        234.53        179.99        42.44 o
   8 -12  12        294.92        262.65        85.26 o
  -6 -11  12         91.16         94.10         6.03 o
  -5 -11  12       1113.73       1140.49        52.02 o
  -4 -11  12         19.59         23.43         2.87 o
  -3 -11  12        147.37        175.56         7.90 o
  -2 -11  12        600.16        673.59        15.56 o
  -1 -11  12        414.30        348.49       111.02 o
   0 -11  12         78.19         55.34         9.98 o
   1 -11  12         80.48         64.83        10.11 o
   2 -11  12        210.16        195.49        31.96 o
   3 -11  12         10.78          9.71         1.83 o
   4 -11  12          3.12          6.17         1.95 o
   5 -11  12        277.49        260.00        36.31 o
   6 -11  12         25.01         16.75         3.38 o
   7 -11  12          6.76          8.00         1.56 o
   8 -11  12        622.29        467.27        99.42 o
  -6 -10  12        246.86        250.69        11.48 o
  -5 -10  12        327.69        357.07        10.26 o
  -4 -10  12        449.20        474.45        13.14 o
  -3 -10  12        229.48        291.92        10.97 o
  -2 -10  12        689.99        733.78       127.88 o
  -1 -10  12       1042.07       1033.83       167.21 o
   0 -10  12        215.48        255.06        42.61 o
   1 -10  12        672.21        637.20        95.72 o
   2 -10  12       1775.82       1626.83       217.93 o
   3 -10  12         56.27         53.50         7.12 o
   4 -10  12       2578.05       2411.12       347.81 o
   5 -10  12        128.84        120.11        19.12 o
   6 -10  12       2919.18       2646.49       354.94 o
   7 -10  12        560.59        479.28        68.57 o
   8 -10  12       1560.90       1176.88       164.93 o
  -7  -9  12        802.94        886.79        20.50 o
  -6  -9  12        154.92        157.80         6.50 o
  -5  -9  12       2634.40       2827.96        31.40 o
  -4  -9  12          0.76          5.46         2.17 o
  -3  -9  12       2526.61       2394.64       436.06 o
  -2  -9  12       1606.62       1689.79       182.32 o
  -1  -9  12       1446.10       1626.32       161.34 o
   0  -9  12       3035.05       3040.99       451.28 o
   1  -9  12        109.52        119.08        18.66 o
   2  -9  12         12.21         26.22         3.55 o
   3  -9  12         10.04          9.52         2.21 o
   4  -9  12        216.20        206.95        28.68 o
   5  -9  12          4.26          2.71         1.42 o
   6  -9  12        118.45        120.35        12.82 o
   7  -9  12        117.93        112.34         7.91 o
   8  -9  12        306.17        272.63        33.31 o
  -8  -8  12          4.39          2.97         1.24 o
  -7  -8  12       1236.89       1232.05        79.45 o
  -6  -8  12          1.73          0.76         1.00 o
  -5  -8  12          6.36         13.93         2.35 o
  -4  -8  12         37.14         44.61         6.69 o
  -3  -8  12        302.39        310.65        32.86 o
  -2  -8  12        431.55        337.51        48.63 o
  -1  -8  12        122.18         90.13        17.67 o
   0  -8  12         47.92         43.26         6.17 o
   1  -8  12        210.95        207.35        25.59 o
   2  -8  12        700.31        635.82        57.35 o
   3  -8  12          1.60          2.36         2.14 o
   4  -8  12        685.77        692.27        80.18 o
   5  -8  12        106.75        104.33        11.08 o
   6  -8  12        346.54        357.67        34.26 o
   7  -8  12        116.75        113.35        12.95 o
   8  -8  12          4.00          2.83         0.92 o
   9  -8  12        418.44        182.33        54.94 o
  -8  -7  12        269.89        238.30        10.69 o
  -7  -7  12       1047.47       1139.63        52.71 o
  -6  -7  12        415.94        462.21        10.91 o
  -5  -7  12        435.29        476.70        11.96 o
  -4  -7  12         25.28         39.75         9.82 o
  -3  -7  12       1580.29       1462.47       202.82 o
  -2  -7  12       1646.23       1777.68       218.09 o
  -1  -7  12       1728.46       1722.14       199.18 o
   0  -7  12       7783.74       7510.59       808.78 o
   1  -7  12        567.45        627.74        51.07 o
   2  -7  12       2248.80       2183.92       258.18 o
   3  -7  12          0.77          1.29         2.01 o
   4  -7  12       1545.51       1696.10       210.45 o
   5  -7  12       1580.64       1640.35       165.39 o
   6  -7  12        834.93        952.66        76.72 o
   7  -7  12        272.19        268.77        36.67 o
   8  -7  12         85.00        109.16         6.51 o
   9  -7  12        483.85        218.09       129.38 o
  -9  -6  12        457.73        458.62        12.98 o
  -8  -6  12        178.31        207.73        11.54 o
  -7  -6  12       1226.80       1320.01        25.04 o
  -6  -6  12         16.85         17.11         4.11 o
  -5  -6  12       2227.09       2107.83       434.57 o
  -4  -6  12       1028.35        875.60       144.02 o
  -3  -6  12       1385.85       1513.91       139.61 o
  -2  -6  12       2598.79       3050.47       260.47 o
  -1  -6  12        821.10        908.72        73.98 o
   0  -6  12        773.93        890.51        86.66 o
   1  -6  12         91.44         98.53         9.64 o
   2  -6  12       3991.69       4118.53       578.63 o
   3  -6  12        249.72        237.45        32.37 o
   4  -6  12       1179.94       1177.73       145.61 o
   5  -6  12          8.14         11.96         1.95 o
   6  -6  12        285.93        317.54        26.13 o
   7  -6  12        292.18        335.90        44.87 o
   8  -6  12        304.62        345.80        11.33 o
   9  -6  12        291.13        142.13        76.58 o
  -9  -5  12        367.34        343.04        12.81 o
  -8  -5  12        321.25        314.82        15.51 o
  -7  -5  12          6.65          6.30         2.66 o
  -6  -5  12         14.80         33.17         5.44 o
  -5  -5  12          9.03          6.16         2.64 o
  -4  -5  12       1204.94       1086.40       274.92 o
  -3  -5  12         24.11         19.08         2.99 o
  -2  -5  12         58.13         41.90         3.78 o
  -1  -5  12          3.80          3.48         1.37 o
   0  -5  12       1712.78       1586.76       182.52 o
   1  -5  12        813.87        755.12        64.46 o
   2  -5  12       3737.90       3824.09       545.94 o
   3  -5  12         39.70         42.55         3.49 o
   4  -5  12       2106.55       2200.05       275.81 o
   5  -5  12        902.02        944.12       117.51 o
   6  -5  12       1403.60       1494.22       215.43 o
   7  -5  12        542.47        645.49        50.20 o
   8  -5  12        442.21        427.19        11.95 o
  -9  -4  12       1607.05       1558.84        29.68 o
  -8  -4  12        658.59        639.13        23.02 o
  -7  -4  12       1788.47       1960.65        34.56 o
  -6  -4  12        866.51        950.97        27.33 o
  -5  -4  12       1525.19       1443.50       360.16 o
  -4  -4  12        739.72        604.87       101.20 o
  -3  -4  12       1519.54       1666.22       122.39 o
  -2  -4  12        238.92        273.01        20.21 o
  -1  -4  12        707.42        806.46        50.09 o
   0  -4  12       2548.01       2786.94       230.31 o
   1  -4  12         26.62         22.87         3.72 o
   2  -4  12       3810.03       3662.29       526.67 o
   3  -4  12         68.86         75.78        10.58 o
   4  -4  12       1677.40       1730.69       228.96 o
   5  -4  12         15.05         14.00         4.31 o
   6  -4  12        420.57        368.91        88.46 o
   7  -4  12        534.51        415.59       158.63 o
   8  -4  12        973.19        806.42        80.25 o
  -9  -3  12        572.00        565.29        18.40 o
  -8  -3  12        475.04        524.22        15.01 o
  -7  -3  12       1477.73       1579.67        31.92 o
  -6  -3  12        307.73        253.83        61.87 o
  -5  -3  12        344.45        355.85        75.36 o
  -4  -3  12          1.86         -1.13         2.02 o
  -3  -3  12        435.90        450.25        27.29 o
  -2  -3  12        205.32        220.49        14.82 o
  -1  -3  12        831.48        861.81        53.34 o
   0  -3  12         64.05         69.18         5.09 o
   1  -3  12        443.99        414.50        39.31 o
   2  -3  12        124.58        120.47        12.79 o
   3  -3  12          5.56          5.68         1.46 o
   4  -3  12       1120.47       1054.89       145.97 o
   5  -3  12          8.36         10.98         3.10 o
   6  -3  12       1987.81       1723.40       329.92 o
   7  -3  12         81.43         53.81        14.76 o
   8  -3  12        282.07        169.82        62.18 o
  -9  -2  12         30.66         34.53         4.78 o
  -8  -2  12         34.09         31.96         4.16 o
  -7  -2  12        861.85        922.57        24.53 o
  -6  -2  12          3.61          1.84         3.40 o
  -5  -2  12       1328.54       1341.96       230.53 o
  -4  -2  12       3160.43       3254.88       513.17 o
  -3  -2  12        918.24        945.28        58.16 o
  -2  -2  12       4295.23       4886.29       208.85 o
  -1  -2  12        298.38        319.79        21.99 o
   0  -2  12        578.87        693.55        47.09 o
   1  -2  12        494.84        528.64        41.82 o
   2  -2  12        391.79        367.61        59.05 o
   3  -2  12         14.40         18.15         3.17 o
   4  -2  12       2952.81       2761.41       296.07 o
   5  -2  12       1173.65       1075.41       155.93 o
   6  -2  12        564.86        424.74       138.53 o
   7  -2  12        454.20        245.21        54.79 o
  -9  -1  12       1012.57        879.42        22.18 o
  -8  -1  12        148.18        178.91         9.28 o
  -7  -1  12       2107.36       2273.84        38.67 o
  -6  -1  12        220.23        234.41        13.60 o
  -5  -1  12       1373.00       1340.01       152.42 o
  -4  -1  12          5.78          5.49         2.57 o
  -3  -1  12        410.45        423.03        39.35 o
  -2  -1  12       1861.72       1953.22       167.49 o
  -1  -1  12       1220.51       1297.06        86.28 o
   0  -1  12       4737.94       5067.16       538.53 o
   1  -1  12          1.15          3.21         2.07 o
   2  -1  12        724.10        859.34        97.76 o
   3  -1  12        181.03        185.03        17.76 o
   4  -1  12        160.36        146.43        24.62 o
   5  -1  12        228.68        159.36        40.37 o
   6  -1  12          0.54          1.71         0.90 o
   7  -1  12        360.32        124.65        49.77 o
  -9   0  12       1166.14        958.25        21.20 o
  -8   0  12         25.98         37.99         4.40 o
  -7   0  12        388.75        401.84        16.06 o
  -6   0  12        162.05        168.52        11.45 o
  -5   0  12        451.18        406.09        44.26 o
  -4   0  12       2156.84       2200.40       164.04 o
  -3   0  12         37.10         35.88         3.73 o
  -2   0  12       1340.19       1441.98       119.64 o
  -1   0  12       1148.16       1175.22        90.25 o
   0   0  12        373.51        426.64        45.88 o
   1   0  12        516.62        516.72        52.83 o
   2   0  12        177.95        202.69        19.65 o
   3   0  12        914.42        946.75        81.49 o
   4   0  12         72.51         58.05        14.42 o
   5   0  12        376.54        310.95        75.75 o
   6   0  12         53.59         31.04        14.79 o
  -9   1  12        283.81        246.57         7.69 o
  -8   1  12         30.23         30.32         4.09 o
  -7   1  12        953.90       1019.25        24.89 o
  -6   1  12        587.25        529.06        93.85 o
  -5   1  12       1691.14       1672.04       250.17 o
  -4   1  12        785.02        844.17        73.15 o
  -3   1  12        188.06        217.70        18.26 o
  -2   1  12        295.70        321.54        26.19 o
  -1   1  12         54.39         57.10         4.09 o
   0   1  12       4542.86       4736.74       421.27 o
   1   1  12        379.58        406.38        36.88 o
   2   1  12       4350.31       4854.11       452.32 o
   3   1  12        474.19        478.27        40.62 o
   4   1  12       1451.54       1713.16        27.53 o
   5   1  12        744.99        733.40        97.04 o
   6   1  12        259.83        171.41        53.50 o
  -9   2  12       2067.09       1777.27        19.37 o
  -8   2  12         57.20         51.25         8.49 o
  -7   2  12       1415.54       1559.59        29.35 o
  -6   2  12        536.97        505.90        54.60 o
  -5   2  12       2609.23       2510.08       197.43 o
  -4   2  12       3038.97       3199.70       281.35 o
  -3   2  12       1578.63       1634.09       151.80 o
  -2   2  12        749.25        905.21        74.41 o
  -1   2  12          3.04          5.74         1.22 o
   0   2  12        526.65        565.51        51.71 o
   1   2  12        478.39        514.88        49.06 o
   2   2  12        218.09        243.83        22.33 o
   3   2  12        158.71        157.96        17.53 o
   4   2  12        447.48        518.25        14.11 o
   5   2  12          0.16          1.72         1.20 o
  -8   3  12        185.75        169.90        34.12 o
  -7   3  12         31.88         32.92         4.68 o
  -6   3  12         29.54         39.95         3.70 o
  -5   3  12        230.76        229.78        16.81 o
  -4   3  12        589.67        565.94        34.36 o
  -3   3  12         70.64         73.50         4.60 o
  -2   3  12       1231.15       1225.42        37.45 o
  -1   3  12         11.75         12.84         1.89 o
   0   3  12        836.75        799.37        57.67 o
   1   3  12        126.98        141.57        14.74 o
   2   3  12       1707.72       1773.19       155.70 o
   3   3  12         15.00         16.88         2.83 o
   4   3  12       1708.42       1775.21        22.00 o
  -8   4  12        158.17        137.90        33.24 o
  -7   4  12       1420.73       1447.06       217.71 o
  -6   4  12       1242.53       1287.03        70.35 o
  -5   4  12       1347.68       1309.94        88.68 o
  -4   4  12       2141.46       2151.08       113.04 o
  -3   4  12        849.25        865.36        44.92 o
  -2   4  12       2696.73       2713.78       162.49 o
  -1   4  12        238.37        246.23        12.83 o
   0   4  12       2996.91       2468.35       584.53 o
   1   4  12         45.45         43.99         7.27 o
   2   4  12        357.53        327.96        62.60 o
   3   4  12        502.61        423.45        51.48 o
  -7   5  12        710.63        611.49        13.20 o
  -6   5  12        364.64        401.17        30.97 o
  -5   5  12         80.48         86.67         6.84 o
  -4   5  12        623.91        639.70        41.33 o
  -3   5  12          5.10          3.76         1.11 o
  -2   5  12         12.91          7.40         1.28 o
  -1   5  12         72.64         77.14         4.32 o
   0   5  12        248.54        277.02         9.32 o
   1   5  12          5.61          5.29         2.48 o
   2   5  12          1.61          5.29         1.97 o
  -6   6  12        136.72        119.24         7.19 o
  -5   6  12         34.78         32.01         2.77 o
  -4   6  12        216.94        216.32        12.27 o
  -3   6  12        242.03        233.02        10.95 o
  -2   6  12        359.66        377.74        14.19 o
  -1   6  12         30.96         31.38         2.62 o
   0   6  12        701.10        662.87        16.02 o
   0 -15  13        366.63        285.39       124.64 o
   1 -15  13        282.54        292.54        84.67 o
   2 -15  13        750.99        553.32       113.11 o
   3 -15  13        124.98         69.23         5.98 o
  -2 -14  13        155.46        138.39         6.63 o
  -1 -14  13         85.68         94.11         6.40 o
   0 -14  13          3.59          2.23         1.02 o
   1 -14  13          0.49          2.09         1.06 o
   2 -14  13          3.46          5.76         1.37 o
   3 -14  13         20.84         27.41         3.96 o
   4 -14  13        525.91        455.78        85.98 o
   5 -14  13         20.73         15.87         4.26 o
  -3 -13  13        654.70        730.92        15.94 o
  -2 -13  13        393.92        471.57        15.29 o
  -1 -13  13       1021.92        808.64       349.35 o
   0 -13  13       1146.61        980.82       352.82 o
   1 -13  13        493.44        416.15       140.05 o
   2 -13  13       1898.54       1748.00       314.05 o
   3 -13  13         64.58         82.64        10.85 o
   4 -13  13       1706.11       1438.64       280.05 o
   5 -13  13          2.17          1.61         1.06 o
   6 -13  13       2498.61       1728.61       673.56 o
  -4 -12  13        424.45        452.63        12.48 o
  -3 -12  13        956.42       1010.31        22.91 o
  -2 -12  13          3.20          4.79         2.66 o
  -1 -12  13       1315.81       1591.70        33.73 o
   0 -12  13         41.22         42.09        18.37 o
   1 -12  13        293.47        259.61        48.64 o
   2 -12  13        593.87        626.46       110.37 o
   3 -12  13         57.71         51.94         7.07 o
   4 -12  13        255.24        217.51        40.76 o
   5 -12  13          0.42          1.74         1.93 o
   6 -12  13          0.80          2.32         1.27 o
   7 -12  13          6.77          4.45         3.59 o
  -5 -11  13        174.03        145.14         6.54 o
  -4 -11  13         55.30         55.23         5.51 o
  -3 -11  13          0.26          7.44         3.05 o
  -2 -11  13          0.60          2.76         2.82 o
  -1 -11  13        330.86        397.59        11.56 o
   0 -11  13        532.51        694.18        16.21 o
   1 -11  13         58.10         71.87         5.50 o
   2 -11  13        747.79        676.80       111.59 o
   3 -11  13          0.42          2.02         1.03 o
   4 -11  13        543.25        432.78       102.65 o
   5 -11  13         25.89         24.79         8.70 o
   6 -11  13       1004.47        760.47       256.46 o
   7 -11  13        454.04        339.90       103.34 o
  -5 -10  13       1186.92       1265.00        23.60 o
  -4 -10  13        124.56        148.76         6.89 o
  -3 -10  13       1299.77       1471.82        33.77 o
  -2 -10  13       1078.01       1246.32        21.33 o
  -1 -10  13       1732.52       2026.36        28.56 o
   0 -10  13       1641.18       2092.09        30.24 o
   1 -10  13        656.62        765.41        18.32 o
   2 -10  13       1528.86       1790.61       241.62 o
   3 -10  13         35.66         37.88        10.96 o
   4 -10  13        900.56        857.44       105.41 o
   5 -10  13        105.83         90.73        27.11 o
   6 -10  13        687.06        596.88       112.54 o
   7 -10  13        266.54        205.36        37.67 o
  -6  -9  13        108.88        108.88         6.20 o
  -5  -9  13        710.22        760.79        48.17 o
  -4  -9  13         53.19         56.63         4.81 o
  -3  -9  13       2345.97       2710.92        48.08 o
  -2  -9  13        668.75        732.90        17.44 o
  -1  -9  13        302.96        332.59        50.39 o
   0  -9  13       2205.30       2154.37       316.28 o
   1  -9  13         88.09        101.35        13.25 o
   2  -9  13        858.82        950.17       124.90 o
   3  -9  13          0.00          0.04         1.68 o
   4  -9  13          0.02          1.28         1.72 o
   5  -9  13          1.03          0.60         1.50 o
   6  -9  13         96.92        109.35         5.33 o
   7  -9  13         19.12         17.32         1.97 o
   8  -9  13         81.64         61.49         4.66 o
  -7  -8  13         65.54         71.34         5.31 o
  -6  -8  13         46.16         39.33         3.59 o
  -5  -8  13         82.92        106.63         8.63 o
  -4  -8  13          5.08          5.75         2.61 o
  -3  -8  13        458.09        521.65        21.85 o
  -2  -8  13        131.51        123.43        23.73 o
  -1  -8  13        173.04        162.14        22.35 o
   0  -8  13        808.36        823.51       110.83 o
   1  -8  13        313.49        322.00        33.99 o
   2  -8  13       2331.97       2807.29       403.57 o
   3  -8  13         12.88         17.28         2.97 o
   4  -8  13       1141.74       1276.80       148.47 o
   5  -8  13         69.84         80.88         8.24 o
   6  -8  13        204.81        234.85         9.83 o
   7  -8  13       1093.46       1177.60        42.82 o
   8  -8  13        328.28        310.85        22.58 o
  -8  -7  13        120.72         91.66         5.53 o
  -7  -7  13        864.13        790.85        28.73 o
  -6  -7  13          5.18         13.95         3.31 o
  -5  -7  13       1051.90       1249.67        30.35 o
  -4  -7  13       1562.08       1738.65        38.68 o
  -3  -7  13       1130.23       1117.18       208.18 o
  -2  -7  13        277.34        215.37        34.10 o
  -1  -7  13       1413.13       1415.83       155.02 o
   0  -7  13       1003.12       1076.57       105.34 o
   1  -7  13        504.23        514.98        54.62 o
   2  -7  13       6609.35       6780.47      1004.22 o
   3  -7  13          7.22          5.14         1.57 o
   4  -7  13       2887.78       3073.85       374.56 o
   5  -7  13         31.45         28.20         2.64 o
   6  -7  13        140.02        169.74        14.62 o
   7  -7  13        184.06        205.21        12.78 o
   8  -7  13        111.27        100.91        17.16 o
  -8  -6  13        340.91        345.18        12.86 o
  -7  -6  13        231.93        248.41         8.08 o
  -6  -6  13         58.39         58.90         6.36 o
  -5  -6  13        479.65        520.16        20.33 o
  -4  -6  13          8.06         31.05         5.68 o
  -3  -6  13         50.05         50.68         7.69 o
  -2  -6  13        186.92        172.11        14.64 o
  -1  -6  13         14.82         17.75         1.99 o
   0  -6  13        184.29        143.35        14.53 o
   1  -6  13         43.80         44.47         5.03 o
   2  -6  13       2332.22       2321.42       359.31 o
   3  -6  13         34.43         41.36         6.47 o
   4  -6  13        176.45        219.07        29.89 o
   5  -6  13         70.94         89.06         9.79 o
   6  -6  13        327.71        330.10        30.01 o
   7  -6  13        575.39        688.31        65.40 o
   8  -6  13       1150.72        992.50       275.94 o
  -8  -5  13          0.02          0.20         1.49 o
  -7  -5  13        259.52        243.10        10.69 o
  -6  -5  13         46.31         81.28         7.71 o
  -5  -5  13       1347.23       1503.92        35.05 o
  -4  -5  13        332.56        327.31        72.00 o
  -3  -5  13        889.61        927.68       110.41 o
  -2  -5  13       1197.96       1123.24        82.56 o
  -1  -5  13        607.77        656.60        46.39 o
   0  -5  13       1014.88       1180.01       103.80 o
   1  -5  13          4.93          4.68         1.80 o
   2  -5  13       3507.63       3294.44       471.61 o
   3  -5  13          1.95          4.66         1.37 o
   4  -5  13       5754.44       5720.33       809.48 o
   5  -5  13          9.52         14.25         1.82 o
   6  -5  13       1835.54       1875.51       220.38 o
   7  -5  13        806.51        799.31       139.53 o
   8  -5  13         76.39         50.09        19.23 o
  -9  -4  13       1305.35       1198.21        21.28 o
  -8  -4  13        250.09        250.45         8.51 o
  -7  -4  13       2562.11       2660.40        36.88 o
  -6  -4  13         46.83         47.74         6.10 o
  -5  -4  13       1389.66       1594.28        36.00 o
  -4  -4  13          3.34          8.19         2.74 o
  -3  -4  13       1230.35       1239.59       243.27 o
  -2  -4  13        208.63        250.59        11.56 o
  -1  -4  13         71.38         80.49         4.76 o
   0  -4  13        867.31        958.42        55.41 o
   1  -4  13        263.52        240.46        42.97 o
   2  -4  13          7.24         19.73         2.81 o
   3  -4  13        139.22        122.75        19.57 o
   4  -4  13         34.88         24.43         6.27 o
   5  -4  13         28.18         27.38         6.90 o
   6  -4  13        229.10        253.85        71.09 o
   7  -4  13         21.53         15.97         5.67 o
  -9  -3  13        245.55        237.07         9.76 o
  -8  -3  13        296.84        323.62         8.46 o
  -7  -3  13          1.63         -0.37         1.91 o
  -6  -3  13         19.05         25.79         4.91 o
  -5  -3  13         83.67         92.22         8.78 o
  -4  -3  13        320.97        367.18        64.61 o
  -3  -3  13        249.29        245.65        42.22 o
  -2  -3  13         16.74         19.56         2.45 o
  -1  -3  13        281.37        292.81        21.84 o
   0  -3  13         18.85         34.14         2.49 o
   1  -3  13         27.41         27.40         2.86 o
   2  -3  13        434.70        448.18        72.09 o
   3  -3  13        223.48        184.81        30.13 o
   4  -3  13       1450.14       1238.55       242.70 o
   5  -3  13        577.64        476.26       112.85 o
   6  -3  13        773.76        526.68       175.13 o
   7  -3  13        770.67        442.23       339.98 o
  -9  -2  13        327.85        289.62        10.63 o
  -8  -2  13        114.21        121.31         6.67 o
  -7  -2  13       1094.23       1131.01        24.73 o
  -6  -2  13         18.57         21.17         4.49 o
  -5  -2  13       2383.98       2706.52        46.08 o
  -4  -2  13       1774.58       1844.71       260.88 o
  -3  -2  13       1627.14       1551.75       165.00 o
  -2  -2  13       3031.52       3226.20       279.03 o
  -1  -2  13        285.71        315.37        22.57 o
   0  -2  13        590.34        695.04        56.35 o
   1  -2  13         22.05         30.54         2.93 o
   2  -2  13       1239.88       1390.57       138.25 o
   3  -2  13        374.01        304.18        64.76 o
   4  -2  13        190.38        162.67        31.15 o
   5  -2  13        399.76        238.02       101.22 o
   6  -2  13        420.06        265.52        84.17 o
  -8  -1  13          0.08          2.25         1.63 o
  -7  -1  13        828.86        899.85        21.89 o
  -6  -1  13        501.74        545.28        19.28 o
  -5  -1  13       1879.06       2076.18        39.62 o
  -4  -1  13        715.83        762.81        24.47 o
  -3  -1  13        278.86        288.38        23.23 o
  -2  -1  13        764.64        789.81        57.81 o
  -1  -1  13         47.42         50.67         6.08 o
   0  -1  13       1203.28       1433.27       187.93 o
   1  -1  13        235.63        243.39        30.45 o
   2  -1  13        155.93        187.56        15.84 o
   3  -1  13         64.35         68.89         4.84 o
   4  -1  13         71.22         73.54         8.41 o
   5  -1  13         57.32         43.93        13.20 o
   6  -1  13         88.82         68.34        25.48 o
  -8   0  13         14.36         22.06         2.20 o
  -7   0  13         23.34         30.46         4.32 o
  -6   0  13         62.80         58.06        11.19 o
  -5   0  13        882.54        861.22       141.36 o
  -4   0  13        552.58        621.53        21.33 o
  -3   0  13        213.09        246.12        10.71 o
  -2   0  13       1832.10       1874.94       266.81 o
  -1   0  13        590.80        620.73        48.51 o
   0   0  13       4359.74       4299.66       448.88 o
   1   0  13         71.11         75.77         6.29 o
   2   0  13       2681.00       2795.46       255.22 o
   3   0  13        627.52        715.86        66.19 o
   4   0  13        570.98        626.17        16.38 o
   5   0  13        228.56        197.23        49.24 o
  -8   1  13         66.34         60.92        12.79 o
  -7   1  13       1498.39       1665.81        27.73 o
  -6   1  13        410.66        381.90        86.54 o
  -5   1  13       2104.34       2060.47       344.52 o
  -4   1  13       1676.77       1678.48       248.28 o
  -3   1  13       2517.99       2623.96       251.75 o
  -2   1  13       2547.34       2646.27       243.10 o
  -1   1  13         29.37         33.82         3.50 o
   0   1  13       3573.44       3748.67       386.43 o
   1   1  13        165.12        177.34        16.79 o
   2   1  13       3228.78       3710.89       382.53 o
   3   1  13        101.59        114.42         6.32 o
   4   1  13       1882.68       2190.26        61.18 o
   5   1  13        335.03        231.44        18.93 o
  -8   2  13         14.28         13.62         4.73 o
  -7   2  13        547.54        540.60        69.82 o
  -6   2  13        102.53        120.01         7.86 o
  -5   2  13          0.71          3.67         4.19 o
  -4   2  13         61.02         60.02         8.72 o
  -3   2  13         14.86          8.89         1.83 o
  -2   2  13         46.07         50.71         3.64 o
  -1   2  13        146.77        141.86         7.03 o
   0   2  13        687.09        738.47       132.18 o
   1   2  13        558.41        615.16        52.21 o
   2   2  13        212.77        193.20        19.56 o
   3   2  13         22.20         25.04         2.99 o
   4   2  13        254.00        216.46        15.23 o
  -7   3  13        390.73        360.40        57.66 o
  -6   3  13        446.28        466.02        61.22 o
  -5   3  13        230.74        225.20        22.57 o
  -4   3  13        432.45        426.27        37.56 o
  -3   3  13       1349.70       1428.23       113.01 o
  -2   3  13        868.08        886.48        70.23 o
  -1   3  13         25.41         24.14         3.50 o
   0   3  13       1196.05        880.94       374.23 o
   1   3  13        783.00        621.25       194.55 o
   2   3  13       1416.79       1173.35       247.44 o
   3   3  13          1.71          2.03         0.97 o
  -7   4  13       1093.63        796.44        16.70 o
  -6   4  13        272.90        287.53        44.65 o
  -5   4  13        667.48        637.26        76.20 o
  -4   4  13        727.72        736.05        78.07 o
  -3   4  13         58.51         66.44         7.00 o
  -2   4  13        788.02        757.10        78.04 o
  -1   4  13        120.68        112.63        16.20 o
   0   4  13         32.99         39.31         3.49 o
   1   4  13        157.91        157.93        21.06 o
  -5   5  13         42.93         46.58         4.30 o
  -4   5  13         17.13         15.84         1.76 o
  -3   5  13          9.31          7.74         2.03 o
  -2   5  13          4.32          2.26         1.45 o
  -1   5  13          5.06          7.93         2.06 o
  -1 -14  14        578.75        489.01       203.98 o
   0 -14  14          9.81          4.13         1.85 o
   1 -14  14        218.52        232.91        66.92 o
   2 -14  14        894.29        800.59       137.19 o
   3 -14  14        121.38        102.60         5.86 o
  -2 -13  14        580.21        722.14        16.22 o
  -1 -13  14        758.73        875.37        19.62 o
   0 -13  14        817.69        804.63       292.19 o
   1 -13  14        816.02        734.04       202.02 o
   2 -13  14        578.36        628.58        77.92 o
   3 -13  14        110.90        113.08        23.35 o
   4 -13  14        305.99        237.92        52.15 o
   5 -13  14          5.43          3.78         1.18 o
  -3 -12  14        774.50        906.25        18.91 o
  -2 -12  14          2.62          2.43         1.76 o
  -1 -12  14         75.08         74.03         6.75 o
   0 -12  14        170.57        225.56         7.41 o
   1 -12  14        119.38        141.15        27.30 o
   2 -12  14         16.92         27.97         4.29 o
   3 -12  14         81.88         82.44        12.07 o
   4 -12  14          8.56          1.40         1.31 o
   5 -12  14          3.43          4.89         1.51 o
   6 -12  14        379.91        384.10       137.53 o
  -4 -11  14         24.74         23.42         3.13 o
  -3 -11  14        820.22        895.66        21.80 o
  -2 -11  14        712.71        964.69        24.58 o
  -1 -11  14        406.02        442.37        11.32 o
   0 -11  14        982.73       1288.81        22.09 o
   1 -11  14        678.32        708.93       110.76 o
   2 -11  14       1226.60       1439.17       170.92 o
   3 -11  14        191.02        164.28        36.42 o
   4 -11  14       1453.89       1624.77       245.53 o
   5 -11  14         82.73         97.60        12.86 o
   6 -11  14        516.41        482.05       103.99 o
  -5 -10  14        974.42        968.11        17.72 o
  -4 -10  14          1.07          7.33         2.45 o
  -3 -10  14       1071.97       1262.66        28.73 o
  -2 -10  14       1034.24       1118.15        28.30 o
  -1 -10  14        737.43        887.63        17.66 o
   0 -10  14       2716.79       2784.24       475.68 o
   1 -10  14        700.14        760.69        96.02 o
   2 -10  14        789.07        863.91        95.54 o
   3 -10  14         32.71         32.52         4.84 o
   4 -10  14        794.29        821.39       103.77 o
   5 -10  14         14.70         21.79         2.92 o
   6 -10  14        849.86       1073.22       153.69 o
   7 -10  14         39.29         24.88         2.79 o
  -5  -9  14         32.59         39.43         4.52 o
  -4  -9  14         10.25          8.66         2.91 o
  -3  -9  14          5.85          1.42         2.29 o
  -2  -9  14        101.59        127.89         7.07 o
  -1  -9  14         20.10         21.55         3.23 o
   0  -9  14         79.37         66.93        12.81 o
   1  -9  14         34.65         29.36         3.00 o
   2  -9  14        185.27        223.56        55.75 o
   3  -9  14          1.20          2.30         1.31 o
   4  -9  14        992.15       1081.69       118.15 o
   5  -9  14          0.78          1.85         1.37 o
   6  -9  14        686.12        784.03        59.49 o
   7  -9  14        136.93        113.17         6.30 o
  -6  -8  14         59.93         56.21         3.36 o
  -5  -8  14        975.25       1093.78        24.28 o
  -4  -8  14        267.94        318.58        14.82 o
  -3  -8  14        911.57       1081.86        29.09 o
  -2  -8  14         19.42         13.58         3.95 o
  -1  -8  14        696.63        694.55       128.73 o
   0  -8  14       2544.12       2490.95       266.33 o
   1  -8  14        320.73        342.80        33.65 o
   2  -8  14       2375.75       2427.12       371.30 o
   3  -8  14         24.26         27.85         3.71 o
   4  -8  14       1868.98       2028.43       245.06 o
   5  -8  14        280.44        273.76        26.94 o
   6  -8  14       1621.38       1967.56       152.86 o
   7  -8  14         46.34         50.33         3.20 o
  -7  -7  14       1882.65       1786.63        26.39 o
  -6  -7  14          0.00          1.52         1.47 o
  -5  -7  14        996.98       1132.54        26.28 o
  -4  -7  14         76.27         77.16         7.86 o
  -3  -7  14        281.49        321.36        16.25 o
  -2  -7  14          5.05         27.21         3.70 o
  -1  -7  14        275.92        279.58        36.97 o
   0  -7  14         40.12         27.59         4.44 o
   1  -7  14         83.82         89.77        10.04 o
   2  -7  14        547.60        521.71        85.84 o
   3  -7  14         30.75         21.29         3.62 o
   4  -7  14         13.82          9.87         1.59 o
   5  -7  14         12.67         11.35         1.40 o
   6  -7  14        484.51        522.18        63.76 o
   7  -7  14          3.14          3.55         1.21 o
  -7  -6  14          0.12          1.03         0.93 o
  -6  -6  14         34.83         45.60         4.89 o
  -5  -6  14        173.48        185.39        11.13 o
  -4  -6  14        590.27        746.97        24.06 o
  -3  -6  14        519.72        624.71        22.78 o
  -2  -6  14       1056.01       1251.02        23.34 o
  -1  -6  14        201.40        226.29        15.65 o
   0  -6  14       1573.06       1637.78       218.35 o
   1  -6  14        116.78         98.83        22.06 o
   2  -6  14       1386.13       1153.92       193.98 o
   3  -6  14         43.59         34.99         5.07 o
   4  -6  14       1475.22       1475.22       217.48 o
   5  -6  14        750.55        732.50        96.05 o
   6  -6  14       2085.16       2200.07       670.49 o
   7  -6  14        304.97        228.93       122.27 o
  -8  -5  14          2.75          0.36         1.18 o
  -7  -5  14        944.74        919.78        17.81 o
  -6  -5  14          0.12         -1.18         2.23 o
  -5  -5  14       2210.55       2473.23        41.44 o
  -4  -5  14          4.27          9.41         3.38 o
  -3  -5  14       1691.32       1977.96        39.99 o
  -2  -5  14       2186.61       2831.94        36.45 o
  -1  -5  14        441.96        504.04        31.39 o
   0  -5  14       1493.57       1804.76        91.50 o
   1  -5  14         31.34         34.77         6.37 o
   2  -5  14        449.62        491.17        98.09 o
   3  -5  14         53.03         52.25         9.83 o
   4  -5  14        461.54        476.69        82.16 o
   5  -5  14         34.19         36.50        10.55 o
   6  -5  14        431.74        354.87       182.89 o
  -8  -4  14         55.37         50.34         4.76 o
  -7  -4  14       1392.90       1456.38        23.60 o
  -6  -4  14        127.82        147.88         9.31 o
  -5  -4  14        720.06        805.74        23.52 o
  -4  -4  14        542.47        416.73       119.09 o
  -3  -4  14         29.17         36.67         6.00 o
  -2  -4  14          6.83          8.08         2.65 o
  -1  -4  14         38.58         38.24         3.33 o
   0  -4  14         54.99         48.52         3.83 o
   1  -4  14          0.12          1.59         1.43 o
   2  -4  14          0.50          2.38         1.09 o
   3  -4  14         19.92         16.42         3.08 o
   4  -4  14         93.00         58.80        17.90 o
   5  -4  14         17.23         19.26         4.28 o
   6  -4  14        427.19        281.39       125.46 o
  -8  -3  14         15.63         19.26         3.10 o
  -7  -3  14        186.62        175.61         8.59 o
  -6  -3  14         11.43         10.57         2.95 o
  -5  -3  14        759.34        846.22        23.82 o
  -4  -3  14        129.67        133.97        10.14 o
  -3  -3  14        721.34        671.86       141.29 o
  -2  -3  14        164.91        189.86        22.05 o
  -1  -3  14        715.62        739.36        64.48 o
   0  -3  14       3002.39       3287.30       277.07 o
   1  -3  14        216.35        233.77        18.21 o
   2  -3  14       1983.56       2081.49       144.13 o
   3  -3  14        655.40        481.90       123.88 o
   4  -3  14        926.93        740.94       183.39 o
   5  -3  14        897.31        477.80       262.46 o
   6  -3  14        626.40        721.19        16.56 o
  -8  -2  14         15.01         15.37         2.61 o
  -7  -2  14       2142.75       2330.81        30.34 o
  -6  -2  14        433.96        473.28        16.15 o
  -5  -2  14       2053.63       2265.33        38.11 o
  -4  -2  14       1642.66       1792.29        35.27 o
  -3  -2  14       1335.11       1233.88       252.19 o
  -2  -2  14       1746.99       1752.37       204.55 o
  -1  -2  14        645.77        713.89        65.45 o
   0  -2  14       1210.81       1329.73       183.12 o
   1  -2  14         11.70         10.08         1.73 o
   2  -2  14       1217.59       1235.79        96.96 o
   3  -2  14        140.47        148.97        11.68 o
   4  -2  14       1288.59       1344.39       175.27 o
   5  -2  14        209.22        192.75        34.66 o
  -7  -1  14         95.45        111.84         6.67 o
  -6  -1  14        234.82        218.75        48.08 o
  -5  -1  14         18.66         21.25         4.50 o
  -4  -1  14          4.26          7.84         2.99 o
  -3  -1  14          0.90          2.92         2.40 o
  -2  -1  14         47.54         42.94         3.23 o
  -1  -1  14         41.17         44.79         5.10 o
   0  -1  14        795.53        702.71        53.34 o
   1  -1  14         90.81         87.93        10.05 o
   2  -1  14        711.83        696.78        67.04 o
   3  -1  14          5.73          7.37         1.56 o
   4  -1  14        759.45        833.95        75.77 o
   5  -1  14        536.01        355.16        10.92 o
  -7   0  14       1599.42       1765.70        24.65 o
  -6   0  14       1016.57        874.43       235.28 o
  -5   0  14       1361.24       1320.60       240.72 o
  -4   0  14       2139.81       2141.27       349.92 o
  -3   0  14       1366.73       1405.47       202.86 o
  -2   0  14       3442.87       3272.27       316.74 o
  -1   0  14        236.71        248.57        24.14 o
   0   0  14       2962.80       2966.80       321.87 o
   1   0  14          6.03          4.57         1.13 o
   2   0  14       2012.59       2218.22       254.25 o
   3   0  14         80.84         84.01         4.61 o
   4   0  14       1576.93       1408.11       238.22 o
  -7   1  14        983.00        907.46       165.65 o
  -6   1  14         11.10         12.09         2.54 o
  -5   1  14        413.56        396.75        75.93 o
  -4   1  14        431.91        455.08        72.46 o
  -3   1  14        192.89        205.37        26.73 o
  -2   1  14        742.43        825.64        68.73 o
  -1   1  14        246.68        220.94        25.05 o
   0   1  14        272.30        267.11        50.91 o
   1   1  14        152.38        168.66        29.20 o
   2   1  14         65.48         75.06         6.72 o
   3   1  14         92.03         92.57         7.56 o
  -7   2  14         15.01         24.04         2.45 o
  -6   2  14        104.41        121.95        19.20 o
  -5   2  14          0.67          3.83         1.05 o
  -4   2  14         70.44         68.62         6.25 o
  -3   2  14        557.28        572.26        48.35 o
  -2   2  14        811.43        825.83        82.70 o
  -1   2  14         38.76         37.38         5.36 o
   0   2  14        501.54        350.63       162.14 o
   1   2  14        257.89        195.67        70.24 o
   2   2  14        675.69        439.47       271.58 o
  -6   3  14          3.67          2.64         1.17 o
  -5   3  14        695.43        704.97       100.88 o
  -4   3  14        227.82        216.41        23.25 o
  -3   3  14          8.30          5.78         1.29 o
  -2   3  14        907.75        882.84        20.51 o
  -1   3  14        668.13        691.71       114.74 o
   0   3  14        709.79        761.15       121.16 o
   1   3  14         11.57          8.29         2.15 o
  -2   4  14        152.92        133.00         6.63 o
  -1 -13  15        837.75        947.10        16.23 o
   0 -13  15        812.49        748.61       193.14 o
   1 -13  15         61.15         45.12         8.70 o
   2 -13  15       1106.71        882.02        17.95 o
   3 -13  15         82.00         65.21         4.56 o
  -2 -12  15          1.10          1.32         0.96 o
  -1 -12  15        158.51        133.52        52.04 o
   0 -12  15        181.08        202.33        59.77 o
   1 -12  15        391.79        381.65        43.95 o
   2 -12  15         85.14         88.34        14.84 o
   3 -12  15         47.60         48.23        12.48 o
   4 -12  15        351.25        339.27        60.67 o
  -3 -11  15        864.24       1021.97        19.56 o
  -2 -11  15          1.88          1.81         1.11 o
  -1 -11  15       1013.87        916.26       301.44 o
   0 -11  15        322.40        326.07        49.49 o
   1 -11  15        161.09        158.71        25.83 o
   2 -11  15       1495.75       1365.15       240.21 o
   3 -11  15        217.57        197.06        33.70 o
   4 -11  15       2429.01       2913.50       576.37 o
   5 -11  15         11.50          7.50         1.32 o
  -4 -10  15         47.49         56.54         4.61 o
  -3 -10  15         68.98         70.09         5.96 o
  -2 -10  15        461.63        381.10       146.15 o
  -1 -10  15        297.99        327.62        58.99 o
   0 -10  15        118.58        118.60        21.81 o
   1 -10  15         26.82         22.96         4.29 o
   2 -10  15         14.49         13.00         1.80 o
   3 -10  15         23.80         20.25         3.09 o
   4 -10  15          0.48          2.03         0.78 o
   5 -10  15          0.25          0.14         1.19 o
  -5  -9  15        405.80        399.57        10.96 o
  -4  -9  15        255.31        278.76        11.31 o
  -3  -9  15        363.70        418.27        15.31 o
  -2  -9  15        274.60        313.17        13.89 o
  -1  -9  15        679.51        685.60       149.09 o
   0  -9  15        485.21        467.08        91.99 o
   1  -9  15         91.81         87.62        15.66 o
   2  -9  15       1702.93       1474.54       297.10 o
   3  -9  15          5.84          5.79         1.13 o
   4  -9  15       2462.86       2428.37       308.88 o
   5  -9  15          7.22          6.40         1.19 o
   6  -9  15       1949.77       1676.58        22.56 o
  -5  -8  15       1643.17       1669.61       148.09 o
  -4  -8  15          8.21          8.77         2.52 o
  -3  -8  15       1572.76       1785.61        32.77 o
  -2  -8  15        495.65        643.98        20.43 o
  -1  -8  15        526.50        466.28       115.89 o
   0  -8  15        473.04        485.85        67.28 o
   1  -8  15        133.17        133.04        19.34 o
   2  -8  15        887.66        819.65       144.26 o
   3  -8  15          1.76          2.32         1.16 o
   4  -8  15        262.05        271.64        43.52 o
   5  -8  15          1.60          0.56         0.79 o
   6  -8  15         58.92         41.68         3.56 o
  -6  -7  15         26.44         29.51         2.27 o
  -5  -7  15        103.16        105.41         6.99 o
  -4  -7  15         65.69        102.14         7.87 o
  -3  -7  15          0.97          5.57         2.92 o
  -2  -7  15        556.06        711.85        21.81 o
  -1  -7  15         20.07         22.44         3.22 o
   0  -7  15         18.91         17.96         3.10 o
   1  -7  15        167.55        159.24        35.86 o
   2  -7  15        206.22        190.02        37.96 o
   3  -7  15         31.93         33.28         4.67 o
   4  -7  15        289.66        312.04        55.82 o
   5  -7  15        129.13        115.79        20.50 o
   6  -7  15        535.04        691.73        15.84 o
  -6  -6  15         18.19         28.79         3.27 o
  -5  -6  15        885.40        945.16        21.56 o
  -4  -6  15        196.07        218.08        11.50 o
  -3  -6  15       1087.58       1261.94        28.66 o
  -2  -6  15       1672.01       1993.96        36.39 o
  -1  -6  15       1032.12       1223.35        17.32 o
   0  -6  15        900.19       1095.07        97.24 o
   1  -6  15        169.45        142.65        33.89 o
   2  -6  15       1350.45       1235.73       283.72 o
   3  -6  15         14.52         16.00         2.98 o
   4  -6  15       1551.11       1479.82       292.65 o
   5  -6  15        307.60        244.61        72.36 o
  -7  -5  15       1099.04       1016.18        19.48 o
  -6  -5  15         88.84        112.77         6.68 o
  -5  -5  15       1414.95       1638.30        28.85 o
  -4  -5  15        491.77        430.46       129.29 o
  -3  -5  15        942.52        833.98       219.94 o
  -2  -5  15        628.30        556.83       128.60 o
  -1  -5  15        377.59        414.46        56.50 o
   0  -5  15        971.10       1059.75       146.80 o
   1  -5  15          0.35          1.58         1.21 o
   2  -5  15         12.53         25.09         3.79 o
   3  -5  15          4.11          6.59         1.49 o
   4  -5  15        150.24        124.73        47.55 o
   5  -5  15          7.11          3.29         2.61 o
  -7  -4  15        154.20        150.70         7.90 o
  -6  -4  15          2.71          6.93         2.21 o
  -5  -4  15         17.27         16.73         3.40 o
  -4  -4  15         11.05         12.03         3.10 o
  -3  -4  15         14.05         12.35         2.01 o
  -2  -4  15        552.77        561.05       122.58 o
  -1  -4  15        623.41        647.63        89.60 o
   0  -4  15       1133.02       1042.31       229.63 o
   1  -4  15         19.60         19.00         2.71 o
   2  -4  15       1114.66       1156.52       130.54 o
   3  -4  15          0.11          2.55         3.24 o
   4  -4  15       2381.57       2603.25       487.88 o
   5  -4  15        157.10        162.36        57.91 o
  -7  -3  15       1618.97       1552.89        67.30 o
  -6  -3  15        144.89        113.82        37.81 o
  -5  -3  15       1742.15       2032.33        31.60 o
[truncated: 9,012 more chars]
